# Supplementary material for: Development of Complementary Photo‐arginine/lysine to Promote Discovery of Arg/Lys hPTMs Interactomes
Source: Adv Sci (Weinh). 2024 Jan 31;11(14):2307526. doi: 10.1002/advs.202307526 (PMC11005723; doi:10.1002/advs.202307526)
Supplement: Supplementary file 2 — Supporting Information [file ADVS-11-2307526-s001.xlsx]

## Sheet: H3R2me2a
Accession	Description	A6: Area	B6: Area	# Peptides A2	# Peptides B2	log2(H3R2me2a/H3R2)-1	log2(H3R2me2a/H3R2)-2
P52701	DNA mismatch repair protein Msh6 OS=Homo sapiens GN=MSH6 PE=1 SV=2 - [MSH6_HUMAN]	1.40399e+08	1.20815e+08	14	20	2.561	2.678
P62258	14-3-3 protein epsilon OS=Homo sapiens GN=YWHAE PE=1 SV=1 - [1433E_HUMAN]	140185546	1.20627e+08	5	4	1.428	1.552
P49792	E3 SUMO-protein ligase RanBP2 OS=Homo sapiens GN=RANBP2 PE=1 SV=2 - [RBP2_HUMAN]	1.14542e+07	1.33423e+07	2	3	1.15	0.577
Q13263	Transcription intermediary factor 1-beta OS=Homo sapiens GN=TRIM28 PE=1 SV=5 - [TIF1B_HUMAN]	5.85677e+07	6.30909e+07	7	7	1.044	0.832
A0A286YFA2	D-3-phosphoglycerate dehydrogenase OS=Homo sapiens OX=9606 GN=PHGDH PE=1 SV=1 - [A0A286YFA2_HUMAN]	1.34692e+07	1.2382e+07	2	3	1.024	1.003
P18754	Regulator of chromosome condensation OS=Homo sapiens GN=RCC1 PE=1 SV=1 - [RCC1_HUMAN]	5.07893e+07	4.73166e+07	5	7	1.01	0.947
P26641	Elongation factor 1-gamma OS=Homo sapiens GN=EEF1G PE=1 SV=3 - [EF1G_HUMAN]	77112441	8.30231e+07	7	6	0.992	0.971
P13639	Elongation factor 2 OS=Homo sapiens GN=EEF2 PE=1 SV=4 - [EF2_HUMAN]	5.66835e+07	59096697	8	7	0.949	0.593
Q8IYH5	ZZ-type zinc finger-containing protein 3 OS=Homo sapiens GN=ZZZ3 PE=1 SV=1 - [ZZZ3_HUMAN]	9.3871e+07	1.03282e+08	12	10	0.921	0.99
P68104	Elongation factor 1-alpha 1 OS=Homo sapiens GN=EEF1A1 PE=1 SV=1 - [EF1A1_HUMAN]	2.32293e+08	2.50657e+08	12	13	0.881	0.761
P62826	GTP-binding nuclear protein Ran OS=Homo sapiens GN=RAN PE=1 SV=3 - [RAN_HUMAN]	2.08981e+07	2.19618e+07	4	2	0.876	0.146
A0A087WX29	TAR DNA-binding protein 43 (Fragment) OS=Homo sapiens GN=TARDBP PE=1 SV=1 - [A0A087WX29_HUMAN]	7.22786e+07	7.00473e+07	5	4	0.846	0.654
M0QXS5	Heterogeneous nuclear ribonucleoprotein L (Fragment) OS=Homo sapiens GN=HNRNPL PE=1 SV=1 - [M0QXS5_HUMAN]	71423182	74506755	5	7	0.814	0.517
P42166	Lamina-associated polypeptide 2, isoform alpha OS=Homo sapiens GN=TMPO PE=1 SV=2 - [LAP2A_HUMAN]	1.77254e+08	177714060	8	9	0.812	0.713
Q15365	Poly(rC)-binding protein 1 OS=Homo sapiens GN=PCBP1 PE=1 SV=2 - [PCBP1_HUMAN]	5.67838e+07	5.02577e+07	3	4	0.809	1.457
P30041	Peroxiredoxin-6 OS=Homo sapiens GN=PRDX6 PE=1 SV=3 - [PRDX6_HUMAN]	2.29415e+07	2.95511e+07	3	3	0.804	0.745
H3BRU6	Poly(rC)-binding protein 2 (Fragment) OS=Homo sapiens GN=PCBP2 PE=4 SV=1 - [H3BRU6_HUMAN]	6.48624e+07	2.4299e+07	2	3	0.801	1.033
Q06203	Amidophosphoribosyltransferase OS=Homo sapiens GN=PPAT PE=1 SV=1 - [PUR1_HUMAN]	2.62939e+07	4.06687e+07	5	7	0.783	0.581
Q06210	Glutamine--fructose-6-phosphate aminotransferase [isomerizing] 1 OS=Homo sapiens GN=GFPT1 PE=1 SV=3 - [GFPT1_HUMAN]	3.02736e+07	2.60474e+07	3	3	0.78	0.76
A0A087WTP3	Far upstream element-binding protein 2 OS=Homo sapiens GN=KHSRP PE=1 SV=1 - [A0A087WTP3_HUMAN]	1.37927e+08	1.38376e+08	8	9	0.768	0.75
Q8TAQ2	SWI/SNF complex subunit SMARCC2 OS=Homo sapiens GN=SMARCC2 PE=1 SV=1 - [SMRC2_HUMAN]	4.15673e+07	4.12218e+07	7	6	0.767	0.746
P43487	Ran-specific GTPase-activating protein OS=Homo sapiens GN=RANBP1 PE=1 SV=1 - [RANG_HUMAN]	1.01896e+08	1.27637e+08	3	2	0.764	0.963
E7EUT5	Glyceraldehyde-3-phosphate dehydrogenase OS=Homo sapiens GN=GAPDH PE=3 SV=1 - [E7EUT5_HUMAN]	3.77586e+07	4.52996e+07	2	2	0.759	0.594
P09874	Poly [ADP-ribose] polymerase 1 OS=Homo sapiens GN=PARP1 PE=1 SV=4 - [PARP1_HUMAN]	2.85649e+08	2.83662e+08	22	22	0.737	0.927
P08243	Asparagine synthetase [glutamine-hydrolyzing] OS=Homo sapiens GN=ASNS PE=1 SV=4 - [ASNS_HUMAN]	1.20107e+08	1.46442e+08	16	14	0.734	0.713
Q13085	Acetyl-CoA carboxylase 1 OS=Homo sapiens GN=ACACA PE=1 SV=2 - [ACACA_HUMAN]	2.6044e+07	3.43452e+07	4	6	0.721	0.818
P10809	60 kDa heat shock protein, mitochondrial OS=Homo sapiens GN=HSPD1 PE=1 SV=2 - [CH60_HUMAN]	3.67231e+07	3.15125e+07	5	4	0.712	0.948
E7EQR4	Ezrin OS=Homo sapiens GN=EZR PE=1 SV=3 - [E7EQR4_HUMAN]	1.43035e+07	2.26235e+07	3	4	0.68	0.651
Q15233	Non-POU domain-containing octamer-binding protein OS=Homo sapiens GN=NONO PE=1 SV=4 - [NONO_HUMAN]	7.13042e+07	7.60747e+07	8	7	0.674	0.738
Q9H8E8	Cysteine-rich protein 2-binding protein OS=Homo sapiens GN=CSRP2BP PE=1 SV=3 - [CSR2B_HUMAN]	5.21406e+06	9.29581e+06	2	2	0.673	0.612
F8VRQ1	Heterogeneous nuclear ribonucleoprotein A1 OS=Homo sapiens GN=HNRNPA1 PE=4 SV=1 - [F8VRQ1_HUMAN]	8.13507e+07	1.25519e+08	8	8	0.671	0.733
P62937	Peptidyl-prolyl cis-trans isomerase A OS=Homo sapiens GN=PPIA PE=1 SV=2 - [PPIA_HUMAN]	3.56911e+07	5.01485e+07	3	2	0.665	0.533
B1AHC9	X-ray repair complementing defective repair in Chinese hamster cells 6 (Ku autoantigen, 70kDa) OS=Homo sapiens GN=XRCC6 PE=4 SV=1 - [B1AHC9_HUMAN]	1.09039e+08	1.11973e+08	9	10	0.65	0.562
P06576	ATP synthase subunit beta, mitochondrial OS=Homo sapiens GN=ATP5B PE=1 SV=3 - [ATPB_HUMAN]	7.90166e+06	1.07295e+07	2	2	0.648	0.246
A0A0A0MSI0	Peroxiredoxin-1 (Fragment) OS=Homo sapiens GN=PRDX1 PE=1 SV=1 - [A0A0A0MSI0_HUMAN]	6.8506e+07	63325751	3	4	0.633	0.862
E9PCY7	Heterogeneous nuclear ribonucleoprotein H OS=Homo sapiens GN=HNRNPH1 PE=4 SV=1 - [E9PCY7_HUMAN]	98536365	9.14048e+07	4	5	0.592	0.523
P33993	DNA replication licensing factor MCM7 OS=Homo sapiens GN=MCM7 PE=1 SV=4 - [MCM7_HUMAN]	2.63991e+07	2.46614e+07	6	6	0.574	0.531
F5H669	Cleavage and polyadenylation-specificity factor subunit 7 (Fragment) OS=Homo sapiens GN=CPSF7 PE=4 SV=1 - [F5H669_HUMAN]	5.29792e+07	4.05714e+07	5	5	0.555	0.328
Q14566	DNA replication licensing factor MCM6 OS=Homo sapiens GN=MCM6 PE=1 SV=1 - [MCM6_HUMAN]	4.7546e+07	4.47745e+07	9	8	0.548	0.609
P11498	Pyruvate carboxylase, mitochondrial OS=Homo sapiens GN=PC PE=1 SV=2 - [PYC_HUMAN]	32777496	20697328	6	5	0.547	0.783
B4E3S0	Coronin OS=Homo sapiens GN=CORO1C PE=2 SV=1 - [B4E3S0_HUMAN]	8.23333e+06	1.023e+07	2	3	0.542	0.339
P23246	Splicing factor, proline- and glutamine-rich OS=Homo sapiens GN=SFPQ PE=1 SV=2 - [SFPQ_HUMAN]	6.20234e+07	7.59742e+07	8	11	0.534	0.872
P35579	Myosin-9 OS=Homo sapiens GN=MYH9 PE=1 SV=4 - [MYH9_HUMAN]	1.42114e+07	1.78645e+07	4	6	0.532	-0.317
A0A087X0X3	Heterogeneous nuclear ribonucleoprotein M OS=Homo sapiens GN=HNRNPM PE=1 SV=1 - [A0A087X0X3_HUMAN]	3.0728e+07	3.41011e+07	4	5	0.518	0.594
Q8NC51	Plasminogen activator inhibitor 1 RNA-binding protein OS=Homo sapiens GN=SERBP1 PE=1 SV=2 - [PAIRB_HUMAN]	2.43301e+07	3.71521e+07	3	4	0.51	0.574
P61978	Heterogeneous nuclear ribonucleoprotein K OS=Homo sapiens GN=HNRNPK PE=1 SV=1 - [HNRPK_HUMAN]	8.0263e+08	7.92313e+08	13	13	0.505	0.529
A6NLN1	Polypyrimidine tract binding protein 1, isoform CRA_b OS=Homo sapiens GN=PTBP1 PE=1 SV=4 - [A6NLN1_HUMAN]	1.05603e+08	1.05991e+08	6	6	0.505	0.627
D6R9P3	Heterogeneous nuclear ribonucleoprotein A/B OS=Homo sapiens GN=HNRNPAB PE=4 SV=1 - [D6R9P3_HUMAN]	3.5843e+07	1.00372e+08	3	4	0.494	-0.245
Q9Y265	RuvB-like 1 OS=Homo sapiens GN=RUVBL1 PE=1 SV=1 - [RUVB1_HUMAN]	1.51756e+07	1.4556e+07	2	4	0.491	0.721
A0A0J9YVR6	Poly(U)-binding-splicing factor PUF60 (Fragment) OS=Homo sapiens OX=9606 GN=PUF60 PE=1 SV=3 - [A0A0J9YVR6_HUMAN]	4.23147e+07	4.26551e+07	4	4	0.477	0.445
Q5JP53	Tubulin beta chain OS=Homo sapiens GN=TUBB PE=3 SV=1 - [Q5JP53_HUMAN]	1.95793e+08	2.08045e+08	12	12	0.469	0.606
Q14103	Heterogeneous nuclear ribonucleoprotein D0 OS=Homo sapiens GN=HNRNPD PE=1 SV=1 - [HNRPD_HUMAN]	1.19781e+08	9.99875e+07	5	5	0.458	0.602
P22626	Heterogeneous nuclear ribonucleoproteins A2/B1 OS=Homo sapiens GN=HNRNPA2B1 PE=1 SV=2 - [ROA2_HUMAN]	1.28176e+08	1.46087e+08	9	10	0.445	0.51
O43143	Putative pre-mRNA-splicing factor ATP-dependent RNA helicase DHX15 OS=Homo sapiens GN=DHX15 PE=1 SV=2 - [DHX15_HUMAN]	2.47291e+07	2.10404e+07	6	6	0.445	0.698
P13010	X-ray repair cross-complementing protein 5 OS=Homo sapiens GN=XRCC5 PE=1 SV=3 - [XRCC5_HUMAN]	9.18841e+07	1.161e+08	9	10	0.435	0.606
Q07666	KH domain-containing, RNA-binding, signal transduction-associated protein 1 OS=Homo sapiens GN=KHDRBS1 PE=1 SV=1 - [KHDR1_HUMAN]	1.34334e+08	1.32298e+08	4	4	0.432	0.457
Q96AE4	Far upstream element-binding protein 1 OS=Homo sapiens GN=FUBP1 PE=1 SV=3 - [FUBP1_HUMAN]	6.66648e+07	7.33262e+07	4	6	0.432	0.321
Q5VTL8	Pre-mRNA-splicing factor 38B OS=Homo sapiens GN=PRPF38B PE=1 SV=1 - [PR38B_HUMAN]	1.65853e+07	23556163	2	2	0.431	-0.419
P08670	Vimentin OS=Homo sapiens GN=VIM PE=1 SV=4 - [VIME_HUMAN]	3.26011e+07	2.74825e+07	6	4	0.41	0.514
P51991	Heterogeneous nuclear ribonucleoprotein A3 OS=Homo sapiens GN=HNRNPA3 PE=1 SV=2 - [ROA3_HUMAN]	2.71306e+07	3.65019e+07	3	4	0.405	0.309
B4DY09	Interleukin enhancer-binding factor 2 OS=Homo sapiens GN=ILF2 PE=1 SV=1 - [B4DY09_HUMAN]	8.81132e+07	6.76711e+07	5	5	0.397	0.544
Q9UQ80	Proliferation-associated protein 2G4 OS=Homo sapiens GN=PA2G4 PE=1 SV=3 - [PA2G4_HUMAN]	2.89513e+07	4.39572e+07	3	2	0.394	0.624
A0A1X7SBZ2	Probable ATP-dependent RNA helicase DDX17 OS=Homo sapiens OX=9606 GN=DDX17 PE=1 SV=1 - [A0A1X7SBZ2_HUMAN]	2.0027e+08	199459233	15	16	0.382	0.296
P60709	Actin, cytoplasmic 1 OS=Homo sapiens GN=ACTB PE=1 SV=1 - [ACTB_HUMAN]	4.20159e+08	4.03055e+08	11	10	0.378	0.456
P30101	Protein disulfide-isomerase A3 OS=Homo sapiens GN=PDIA3 PE=1 SV=4 - [PDIA3_HUMAN]	2.31436e+07	2.67553e+07	4	2	0.368	0.829
Q86VP6	Cullin-associated NEDD8-dissociated protein 1 OS=Homo sapiens GN=CAND1 PE=1 SV=2 - [CAND1_HUMAN]	29230645	4.46634e+07	5	7	0.365	-0.155
E9PKE3	Heat shock cognate 71 kDa protein OS=Homo sapiens GN=HSPA8 PE=3 SV=1 - [E9PKE3_HUMAN]	2.61929e+08	2.72767e+08	12	11	0.352	0.359
I3L397	Eukaryotic translation initiation factor 5A (Fragment) OS=Homo sapiens OX=9606 GN=EIF5A PE=1 SV=8 - [I3L397_HUMAN]	1.23605e+08	1.19394e+08	2	2	0.35	0.771
Q92922	SWI/SNF complex subunit SMARCC1 OS=Homo sapiens GN=SMARCC1 PE=1 SV=3 - [SMRC1_HUMAN]	4.21692e+07	4.27821e+07	8	8	0.349	0.511
Q08211	ATP-dependent RNA helicase A OS=Homo sapiens GN=DHX9 PE=1 SV=4 - [DHX9_HUMAN]	4.20985e+07	4.15113e+07	8	8	0.345	0.44
O43390	Heterogeneous nuclear ribonucleoprotein R OS=Homo sapiens GN=HNRNPR PE=1 SV=1 - [HNRPR_HUMAN]	9.52579e+07	9.9635e+07	10	9	0.342	0.587
Q13838	Spliceosome RNA helicase DDX39B OS=Homo sapiens GN=DDX39B PE=1 SV=1 - [DX39B_HUMAN]	2.1083e+08	1.9975e+08	12	13	0.338	0.413
Q86UV5	Ubiquitin carboxyl-terminal hydrolase 48 OS=Homo sapiens GN=USP48 PE=1 SV=1 - [UBP48_HUMAN]	2.31711e+07	2.63218e+07	4	6	0.316	0.455
P42167	Lamina-associated polypeptide 2, isoforms beta/gamma OS=Homo sapiens GN=TMPO PE=1 SV=2 - [LAP2B_HUMAN]	1.77254e+08	177714060	10	10	0.313	0.415
P46013	Antigen KI-67 OS=Homo sapiens GN=MKI67 PE=1 SV=2 - [KI67_HUMAN]	2.20486e+07	2.51759e+07	8	10	0.312	0.427
Q01081	Splicing factor U2AF 35 kDa subunit OS=Homo sapiens GN=U2AF1 PE=1 SV=3 - [U2AF1_HUMAN]	1.22748e+07	1.2088e+07	3	2	0.308	0.63
Q00839	Heterogeneous nuclear ribonucleoprotein U OS=Homo sapiens GN=HNRNPU PE=1 SV=6 - [HNRPU_HUMAN]	4.62206e+08	4.62201e+08	14	17	0.306	0.43
M0R1V7	Ubiquitin-60S ribosomal protein L40 (Fragment) OS=Homo sapiens GN=UBA52 PE=1 SV=1 - [M0R1V7_HUMAN]	9.20499e+07	1.22321e+08	3	2	0.305	-0.265
P27824	Calnexin OS=Homo sapiens GN=CANX PE=1 SV=2 - [CALX_HUMAN]	2.9093e+07	2.28173e+07	2	3	0.288	0.452
Q5T760	Serine/arginine-rich-splicing factor 11 (Fragment) OS=Homo sapiens GN=SFRS11 PE=2 SV=1 - [Q5T760_HUMAN]	3.85679e+07	4.64001e+07	3	3	0.285	0.2
O43290	U4/U6.U5 tri-snRNP-associated protein 1 OS=Homo sapiens GN=SART1 PE=1 SV=1 - [SNUT1_HUMAN]	3.24562e+07	2.26784e+07	4	4	0.28	-0.356
Q9H307	Pinin OS=Homo sapiens OX=9606 GN=PNN PE=1 SV=5 - [PININ_HUMAN]	7.13596e+07	7.54993e+07	4	5	0.278	-0.549
Q96MU7	YTH domain-containing protein 1 OS=Homo sapiens GN=YTHDC1 PE=1 SV=3 - [YTDC1_HUMAN]	2.35642e+07	2.33604e+07	3	2	0.267	-0.344
Q9UMS4	Pre-mRNA-processing factor 19 OS=Homo sapiens GN=PRPF19 PE=1 SV=1 - [PRP19_HUMAN]	5.54465e+07	5.17907e+07	3	3	0.257	0.34
Q15393	Splicing factor 3B subunit 3 OS=Homo sapiens GN=SF3B3 PE=1 SV=4 - [SF3B3_HUMAN]	7.60925e+07	7.45214e+07	7	8	0.25	0.123
P43243	Matrin-3 OS=Homo sapiens GN=MATR3 PE=1 SV=2 - [MATR3_HUMAN]	1.22972e+08	1.16662e+08	12	13	0.242	0.058
E9PES6	High mobility group protein B3 (Fragment) OS=Homo sapiens GN=HMGB3 PE=4 SV=1 - [E9PES6_HUMAN]	3.20622e+07	3.17996e+07	2	3	0.223	1.007
Q14676	Mediator of DNA damage checkpoint protein 1 OS=Homo sapiens GN=MDC1 PE=1 SV=3 - [MDC1_HUMAN]	5.68937e+07	8.35009e+07	8	10	0.22	-0.103
Q8IX12	Cell division cycle and apoptosis regulator protein 1 OS=Homo sapiens GN=CCAR1 PE=1 SV=2 - [CCAR1_HUMAN]	3.84397e+07	2.92714e+07	7	5	0.211	0.322
P49756	RNA-binding protein 25 OS=Homo sapiens GN=RBM25 PE=1 SV=3 - [RBM25_HUMAN]	102709713	1.06062e+08	8	8	0.182	-0.494
Q12906	Interleukin enhancer-binding factor 3 OS=Homo sapiens GN=ILF3 PE=1 SV=3 - [ILF3_HUMAN]	65685661	6.46648e+07	7	7	0.181	0.496
J3KTA4	Probable ATP-dependent RNA helicase DDX5 OS=Homo sapiens GN=DDX5 PE=3 SV=1 - [J3KTA4_HUMAN]	170657642	149832578	9	10	0.179	0.019
A0A2R8Y7S2	Transcription activator BRG1 OS=Homo sapiens OX=9606 GN=SMARCA4 PE=1 SV=1 - [A0A2R8Y7S2_HUMAN]	6.28591e+07	54315889	12	11	0.175	0.038
Q8N163	DBIRD complex subunit KIAA1967 OS=Homo sapiens GN=KIAA1967 PE=1 SV=2 - [K1967_HUMAN]	8.15522e+06	5.27938e+06	2	2	0.172	-0.078
P82979	SAP domain-containing ribonucleoprotein OS=Homo sapiens GN=SARNP PE=1 SV=3 - [SARNP_HUMAN]	6.51141e+07	88983350	3	4	0.168	0.218
P13667	Protein disulfide-isomerase A4 OS=Homo sapiens GN=PDIA4 PE=1 SV=2 - [PDIA4_HUMAN]	4.01943e+07	4.74009e+07	5	7	0.165	-0.148
O75475	PC4 and SFRS1-interacting protein OS=Homo sapiens GN=PSIP1 PE=1 SV=1 - [PSIP1_HUMAN]	1.56685e+08	1.41746e+08	9	7	0.16	0.399
I3L1L3	Myb-binding protein 1A (Fragment) OS=Homo sapiens GN=MYBBP1A PE=4 SV=1 - [I3L1L3_HUMAN]	1.55737e+07	1.3328e+07	6	6	0.154	0.124
Q13111	Chromatin assembly factor 1 subunit A OS=Homo sapiens OX=9606 GN=CHAF1A PE=1 SV=3 - [CAF1A_HUMAN]	12678311	1.16534e+07	2	2	0.146	0.228
P14314	Glucosidase 2 subunit beta OS=Homo sapiens GN=PRKCSH PE=1 SV=2 - [GLU2B_HUMAN]	1.58991e+07	22781058	3	4	0.13	-0.093
P78347	General transcription factor II-I OS=Homo sapiens GN=GTF2I PE=1 SV=2 - [GTF2I_HUMAN]	5.03449e+07	3.66298e+07	7	9	0.118	-0.008
P11387	DNA topoisomerase 1 OS=Homo sapiens GN=TOP1 PE=1 SV=2 - [TOP1_HUMAN]	103869416	9.92601e+07	9	10	0.117	-0.024
P62158	Calmodulin OS=Homo sapiens GN=CALM1 PE=1 SV=2 - [CALM_HUMAN]	1.07768e+08	1.00858e+08	3	3	0.115	0.008
E9PLK3	Puromycin-sensitive aminopeptidase OS=Homo sapiens GN=NPEPPS PE=4 SV=1 - [E9PLK3_HUMAN]	6.58963e+07	6.89143e+07	11	11	0.115	0.324
G3V4C1	Heterogeneous nuclear ribonucleoproteins C1/C2 OS=Homo sapiens GN=HNRNPC PE=4 SV=1 - [G3V4C1_HUMAN]	5.05604e+08	495630760	10	9	0.109	0.024
P26358	DNA (cytosine-5)-methyltransferase 1 OS=Homo sapiens GN=DNMT1 PE=1 SV=2 - [DNMT1_HUMAN]	1.16179e+07	9.72234e+06	4	5	0.107	-0.086
P08238	Heat shock protein HSP 90-beta OS=Homo sapiens GN=HSP90AB1 PE=1 SV=4 - [HS90B_HUMAN]	1.59984e+08	170533089	11	13	0.103	0.06
Q9P258	Protein RCC2 OS=Homo sapiens GN=RCC2 PE=1 SV=2 - [RCC2_HUMAN]	1.77574e+08	1.36992e+08	11	14	0.095	0.173
P49736	DNA replication licensing factor MCM2 OS=Homo sapiens GN=MCM2 PE=1 SV=4 - [MCM2_HUMAN]	4.9399e+07	6.6811e+07	7	8	0.094	-0.341
Q14974	Importin subunit beta-1 OS=Homo sapiens GN=KPNB1 PE=1 SV=2 - [IMB1_HUMAN]	8.05754e+07	7.63198e+07	2	3	0.087	0.121
A0A0A0MSJ0	ATP-dependent RNA helicase DDX42 OS=Homo sapiens GN=DDX42 PE=1 SV=1 - [A0A0A0MSJ0_HUMAN]	37655036	2.18652e+07	5	4	0.079	-0.087
A6NNK5	Tumor suppressor p53-binding protein 1 OS=Homo sapiens GN=TP53BP1 PE=4 SV=2 - [A6NNK5_HUMAN]	3.68016e+07	5.84624e+07	5	7	0.078	0.094
P12270	Nucleoprotein TPR OS=Homo sapiens GN=TPR PE=1 SV=3 - [TPR_HUMAN]	1.27985e+08	1.30481e+08	14	16	0.073	0.23
P05387	60S acidic ribosomal protein P2 OS=Homo sapiens GN=RPLP2 PE=1 SV=1 - [RLA2_HUMAN]	4.2602e+07	5.61343e+07	2	2	0.071	0.103
P29692	Elongation factor 1-delta OS=Homo sapiens GN=EEF1D PE=1 SV=5 - [EF1D_HUMAN]	1.26118e+08	1.38748e+08	5	7	0.068	0.307
Q9BXP5	Serrate RNA effector molecule homolog OS=Homo sapiens GN=SRRT PE=1 SV=1 - [SRRT_HUMAN]	6.37146e+07	4.82416e+07	7	6	0.063	0.187
Q8NFC6	Biorientation of chromosomes in cell division protein 1-like 1 OS=Homo sapiens GN=BOD1L1 PE=1 SV=2 - [BD1L1_HUMAN]	1.16397e+07	1.6701e+07	4	2	0.062	0.066
H3BR35	Eukaryotic peptide chain release factor GTP-binding subunit ERF3A (Fragment) OS=Homo sapiens GN=GSPT1 PE=4 SV=1 - [H3BR35_HUMAN]	3.66551e+07	3.68596e+07	4	2	0.059	-0.67
O14776	Transcription elongation regulator 1 OS=Homo sapiens GN=TCERG1 PE=1 SV=2 - [TCRG1_HUMAN]	1.95796e+07	17899140	3	2	0.056	0.948
Q5JSL0	High mobility group nucleosome-binding domain-containing protein 5 (Fragment) OS=Homo sapiens GN=NSBP1 PE=2 SV=1 - [Q5JSL0_HUMAN]	3.91191e+07	3.88432e+07	3	5	0.051	0.503
O43719	HIV Tat-specific factor 1 OS=Homo sapiens GN=HTATSF1 PE=1 SV=1 - [HTSF1_HUMAN]	6.82677e+07	6.37445e+07	8	10	0.043	0.274
Q13867	Bleomycin hydrolase OS=Homo sapiens GN=BLMH PE=1 SV=1 - [BLMH_HUMAN]	4.79304e+07	6.51325e+07	4	4	0.04	-0.042
P49959	Double-strand break repair protein MRE11A OS=Homo sapiens GN=MRE11A PE=1 SV=3 - [MRE11_HUMAN]	4.11268e+07	4.393e+07	6	8	0.04	-0.031
P98175	RNA-binding protein 10 OS=Homo sapiens GN=RBM10 PE=1 SV=3 - [RBM10_HUMAN]	3.35274e+07	3.06791e+07	6	5	0.009	0.177
G3V1C3	Apoptosis inhibitor 5 OS=Homo sapiens GN=API5 PE=4 SV=1 - [G3V1C3_HUMAN]	1.18465e+08	1.09081e+08	8	8	0.003	0.055
P07900	Heat shock protein HSP 90-alpha OS=Homo sapiens GN=HSP90AA1 PE=1 SV=5 - [HS90A_HUMAN]	1.67287e+08	1.84952e+08	10	11	-0.003	-0.334
Q02880	DNA topoisomerase 2-beta OS=Homo sapiens GN=TOP2B PE=1 SV=3 - [TOP2B_HUMAN]	1.28902e+08	5.1743e+07	7	5	-0.004	-0.372
Q13185	Chromobox protein homolog 3 OS=Homo sapiens GN=CBX3 PE=1 SV=4 - [CBX3_HUMAN]	3.05055e+07	4.4329e+07	3	3	-0.006	0.059
Q9BRX2	Protein pelota homolog OS=Homo sapiens GN=PELO PE=1 SV=2 - [PELO_HUMAN]	1.03177e+07	1.05214e+07	2	3	-0.009	0.174
P51858	Hepatoma-derived growth factor OS=Homo sapiens GN=HDGF PE=1 SV=1 - [HDGF_HUMAN]	2.25728e+08	2.23289e+08	11	9	-0.013	0.124
A0A3B3IU45	DNA helicase OS=Homo sapiens OX=9606 GN=MCM4 PE=1 SV=1 - [A0A3B3IU45_HUMAN]	3.80579e+07	5.1004e+07	6	7	-0.024	-0.009
Q03701	CCAAT/enhancer-binding protein zeta OS=Homo sapiens GN=CEBPZ PE=1 SV=3 - [CEBPZ_HUMAN]	1.40277e+07	1.902e+07	3	2	-0.025	0.093
Q9BVP2	Guanine nucleotide-binding protein-like 3 OS=Homo sapiens GN=GNL3 PE=1 SV=2 - [GNL3_HUMAN]	29304671	26413325	2	2	-0.026	-0.073
Q9Y2X3	Nucleolar protein 58 OS=Homo sapiens GN=NOP58 PE=1 SV=1 - [NOP58_HUMAN]	1.06794e+07	1.71432e+07	3	4	-0.027	0.203
A0A087WWS1	THO complex subunit 1 OS=Homo sapiens GN=THOC1 PE=1 SV=1 - [A0A087WWS1_HUMAN]	1.88218e+07	2.67786e+07	3	5	-0.028	0.009
P25205	DNA replication licensing factor MCM3 OS=Homo sapiens GN=MCM3 PE=1 SV=3 - [MCM3_HUMAN]	6.36412e+07	6.53107e+07	9	10	-0.041	-0.064
Q9Y678	Coatomer subunit gamma-1 OS=Homo sapiens GN=COPG1 PE=1 SV=1 - [COPG1_HUMAN]	1.86692e+07	1.62421e+07	2	3	-0.049	0.028
Q9NR30	Nucleolar RNA helicase 2 OS=Homo sapiens GN=DDX21 PE=1 SV=5 - [DDX21_HUMAN]	2.79281e+08	2.98337e+08	22	22	-0.061	-0.175
A0A2R8Y855	SWI/SNF-related matrix-associated actin-dependent regulator of chromatin subfamily E member 1 OS=Homo sapiens OX=9606 GN=SMARCE1 PE=1 SV=1 - [A0A2R8Y855_HUMAN]	193745128	1.90738e+08	6	6	-0.061	-0.153
F5GXF5	Nucleosome-remodeling factor subunit BPTF (Fragment) OS=Homo sapiens GN=BPTF PE=4 SV=2 - [F5GXF5_HUMAN]	2.02362e+07	2.25756e+07	6	7	-0.066	-0.245
O75152	Zinc finger CCCH domain-containing protein 11A OS=Homo sapiens GN=ZC3H11A PE=1 SV=3 - [ZC11A_HUMAN]	2.28138e+07	2.06976e+07	3	3	-0.074	-0.09
Q9BTT0	Acidic leucine-rich nuclear phosphoprotein 32 family member E OS=Homo sapiens GN=ANP32E PE=1 SV=1 - [AN32E_HUMAN]	2.6317e+07	3.59101e+07	3	2	-0.076	-0.503
Q15459	Splicing factor 3A subunit 1 OS=Homo sapiens GN=SF3A1 PE=1 SV=1 - [SF3A1_HUMAN]	1.30892e+08	1.2597e+08	9	9	-0.082	0.074
O94906	Pre-mRNA-processing factor 6 OS=Homo sapiens GN=PRPF6 PE=1 SV=1 - [PRP6_HUMAN]	1.8664e+07	9.1228e+06	2	3	-0.115	-0.1
H0YIB4	Serine/arginine-rich-splicing factor 9 (Fragment) OS=Homo sapiens OX=9606 GN=SRSF9 PE=1 SV=8 - [H0YIB4_HUMAN]	2.60561e+07	2.33489e+07	2	2	-0.125	-0.666
E9PQB7	Cofilin-1 (Fragment) OS=Homo sapiens GN=CFL1 PE=4 SV=1 - [E9PQB7_HUMAN]	3.89516e+07	3.29363e+07	2	2	-0.125	-0.11
O75643	U5 small nuclear ribonucleoprotein 200 kDa helicase OS=Homo sapiens GN=SNRNP200 PE=1 SV=2 - [U520_HUMAN]	2.70572e+07	3.73853e+07	9	10	-0.126	0.056
B8ZZQ6	Thymosin alpha-1 OS=Homo sapiens GN=PTMA PE=4 SV=1 - [B8ZZQ6_HUMAN]	2.21095e+08	1.89176e+08	5	5	-0.135	-0.07
S4R3H4	Apoptotic chromatin condensation inducer in the nucleus OS=Homo sapiens GN=ACIN1 PE=1 SV=1 - [S4R3H4_HUMAN]	6.02643e+07	6.87784e+07	6	6	-0.139	0.012
E7ET15	U2 snRNP-associated SURP motif-containing protein OS=Homo sapiens GN=U2SURP PE=4 SV=1 - [E7ET15_HUMAN]	2.32229e+07	2.13517e+07	3	3	-0.171	-0.218
B4DIH5	COP9 signalosome complex subunit 2 OS=Homo sapiens GN=COPS2 PE=2 SV=1 - [B4DIH5_HUMAN]	2.85654e+07	2.3942e+07	2	5	-0.175	0.232
Q8N1G2	Cap-specific mRNA (nucleoside-2'-O-)-methyltransferase 1 OS=Homo sapiens GN=FTSJD2 PE=1 SV=1 - [MTR1_HUMAN]	1.82001e+07	1.22295e+07	2	3	-0.184	0.044
Q5T7U1	General transcription factor 3C polypeptide 5 OS=Homo sapiens GN=GTF3C5 PE=2 SV=1 - [Q5T7U1_HUMAN]	1.12557e+07	1.68327e+07	3	3	-0.208	0.257
P52292	Importin subunit alpha-2 OS=Homo sapiens GN=KPNA2 PE=1 SV=1 - [IMA2_HUMAN]	4.1601e+07	3.10676e+07	4	4	-0.225	-0.248
Q14684	Ribosomal RNA processing protein 1 homolog B OS=Homo sapiens GN=RRP1B PE=1 SV=3 - [RRP1B_HUMAN]	3.23772e+07	2.37523e+07	6	4	-0.226	-0.286
Q15029	116 kDa U5 small nuclear ribonucleoprotein component OS=Homo sapiens GN=EFTUD2 PE=1 SV=1 - [U5S1_HUMAN]	9.27649e+07	9.97341e+07	15	15	-0.229	-0.379
Q7L014	Probable ATP-dependent RNA helicase DDX46 OS=Homo sapiens GN=DDX46 PE=1 SV=2 - [DDX46_HUMAN]	2.80526e+07	2.39386e+07	6	5	-0.23	-0.176
Q9Y4X5	E3 ubiquitin-protein ligase ARIH1 OS=Homo sapiens GN=ARIH1 PE=1 SV=2 - [ARI1_HUMAN]	3.72219e+07	4.16316e+07	2	2	-0.245	0.145
P55081	Microfibrillar-associated protein 1 OS=Homo sapiens GN=MFAP1 PE=1 SV=2 - [MFAP1_HUMAN]	3.34528e+07	2.823e+07	2	2	-0.251	-0.362
Q12874	Splicing factor 3A subunit 3 OS=Homo sapiens GN=SF3A3 PE=1 SV=1 - [SF3A3_HUMAN]	8.17015e+07	9.26054e+07	4	8	-0.259	-0.332
P35659	Protein DEK OS=Homo sapiens GN=DEK PE=1 SV=1 - [DEK_HUMAN]	4.69497e+08	5.4045e+08	9	9	-0.265	-0.262
A0A494C1L1	Delta(14)-sterol reductase LBR OS=Homo sapiens OX=9606 GN=LBR PE=1 SV=1 - [A0A494C1L1_HUMAN]	3.31083e+07	4.30948e+07	2	2	-0.265	-0.527
P08621	U1 small nuclear ribonucleoprotein 70 kDa OS=Homo sapiens GN=SNRNP70 PE=1 SV=2 - [RU17_HUMAN]	4.96406e+07	58063095	4	5	-0.268	-0.759
A0A0U1RQH7	RNA-binding protein 39 (Fragment) OS=Homo sapiens GN=RBM39 PE=4 SV=1 - [A0A0U1RQH7_HUMAN]	3.50865e+07	4.0414e+07	3	3	-0.275	-0.016
Q8IY81	pre-rRNA processing protein FTSJ3 OS=Homo sapiens GN=FTSJ3 PE=1 SV=2 - [RRMJ3_HUMAN]	3.83731e+07	4.05928e+07	6	5	-0.283	-0.369
A0A087WUT6	Eukaryotic translation initiation factor 5B OS=Homo sapiens GN=EIF5B PE=1 SV=1 - [A0A087WUT6_HUMAN]	3.81564e+07	2.68058e+07	5	5	-0.284	-0.436
A0A0B4J1Z1	Serine/arginine-rich-splicing factor 7 OS=Homo sapiens GN=SRSF7 PE=1 SV=1 - [A0A0B4J1Z1_HUMAN]	1.10594e+08	1.18127e+08	5	5	-0.285	0.031
H0Y6E7	RNA-binding motif protein, X chromosome, N-terminally processed (Fragment) OS=Homo sapiens GN=RBMX PE=4 SV=2 - [H0Y6E7_HUMAN]	3.39387e+07	2.12763e+07	2	3	-0.292	0.137
K7ENG2	Splicing factor U2AF 65 kDa subunit OS=Homo sapiens GN=U2AF2 PE=4 SV=1 - [K7ENG2_HUMAN]	1.18097e+08	1.1038e+08	5	5	-0.296	-0.249
P38432	Coilin OS=Homo sapiens GN=COIL PE=1 SV=1 - [COIL_HUMAN]	1.88088e+07	2.7309e+07	3	4	-0.298	-0.722
H3BS42	Zinc finger protein 768 OS=Homo sapiens GN=ZNF768 PE=4 SV=2 - [H3BS42_HUMAN]	2.41292e+07	2.22488e+07	2	3	-0.309	0.216
A0A2R8Y425	Chromodomain-helicase-DNA-binding protein 4 (Fragment) OS=Homo sapiens OX=9606 GN=CHD4 PE=1 SV=1 - [A0A2R8Y425_HUMAN]	8.98318e+07	8.60308e+07	19	19	-0.326	-0.387
H0YN26	Acidic leucine-rich nuclear phosphoprotein 32 family member A OS=Homo sapiens GN=ANP32A PE=4 SV=1 - [H0YN26_HUMAN]	8.3317e+07	1.03933e+08	4	3	-0.332	-0.477
Q9Y3B9	RRP15-like protein OS=Homo sapiens GN=RRP15 PE=1 SV=2 - [RRP15_HUMAN]	1.98019e+07	2.05129e+07	2	3	-0.333	-0.653
P06748	Nucleophosmin OS=Homo sapiens GN=NPM1 PE=1 SV=2 - [NPM_HUMAN]	6.97407e+09	7.24279e+09	8	8	-0.338	-0.291
P35580	Myosin-10 OS=Homo sapiens GN=MYH10 PE=1 SV=3 - [MYH10_HUMAN]	3.07829e+07	3.61176e+07	5	10	-0.34	0.222
F8W1N5	Nascent polypeptide-associated complex subunit alpha (Fragment) OS=Homo sapiens GN=NACA PE=4 SV=1 - [F8W1N5_HUMAN]	8.8644e+07	104735859	2	3	-0.345	-0.121
A0A0C4DFV9	Protein SET OS=Homo sapiens GN=SET PE=1 SV=1 - [A0A0C4DFV9_HUMAN]	6.22585e+08	5.88139e+08	6	5	-0.35	-0.233
P17096	High mobility group protein HMG-I/HMG-Y OS=Homo sapiens GN=HMGA1 PE=1 SV=3 - [HMGA1_HUMAN]	4.21597e+07	5.50701e+07	2	2	-0.377	-0.284
P11388	DNA topoisomerase 2-alpha OS=Homo sapiens GN=TOP2A PE=1 SV=3 - [TOP2A_HUMAN]	6.02439e+07	1.46813e+08	6	7	-0.378	-0.48
Q12996	Cleavage stimulation factor subunit 3 OS=Homo sapiens GN=CSTF3 PE=1 SV=1 - [CSTF3_HUMAN]	2.08256e+07	1.91239e+07	3	3	-0.406	0.011
Q99856	AT-rich interactive domain-containing protein 3A OS=Homo sapiens GN=ARID3A PE=1 SV=2 - [ARI3A_HUMAN]	4.55471e+07	4.98031e+07	4	6	-0.421	-0.421
Q8WVC0	RNA polymerase-associated protein LEO1 OS=Homo sapiens GN=LEO1 PE=1 SV=1 - [LEO1_HUMAN]	7.72638e+07	8.89659e+07	6	6	-0.421	-0.355
P46060	Ran GTPase-activating protein 1 OS=Homo sapiens GN=RANGAP1 PE=1 SV=1 - [RAGP1_HUMAN]	2.57131e+08	2.69303e+08	12	13	-0.423	-0.387
P19338	Nucleolin OS=Homo sapiens GN=NCL PE=1 SV=3 - [NUCL_HUMAN]	1.96768e+09	1.70943e+09	19	18	-0.426	-0.375
A0A5F9ZHX5	Chromodomain-helicase-DNA-binding protein 3 (Fragment) OS=Homo sapiens OX=9606 GN=CHD3 PE=4 SV=1 - [A0A5F9ZHX5_HUMAN]	8.65206e+07	8.18328e+07	5	6	-0.44	-0.301
Q15019	Septin-2 OS=Homo sapiens GN=SEPT2 PE=1 SV=1 - [SEPT2_HUMAN]	4.48262e+07	4.87064e+07	4	5	-0.443	-0.338
Q15185	Prostaglandin E synthase 3 OS=Homo sapiens GN=PTGES3 PE=1 SV=1 - [TEBP_HUMAN]	2.05267e+08	2.74237e+08	4	5	-0.445	-0.364
O60341	Lysine-specific histone demethylase 1A OS=Homo sapiens GN=KDM1A PE=1 SV=2 - [KDM1A_HUMAN]	2.1872e+07	1.92618e+07	3	4	-0.454	-0.166
J3KN32	REST corepressor 1 OS=Homo sapiens GN=RCOR1 PE=4 SV=1 - [J3KN32_HUMAN]	3.30341e+07	32581877	5	5	-0.474	-1.037
P46087	Putative ribosomal RNA methyltransferase NOP2 OS=Homo sapiens GN=NOP2 PE=1 SV=2 - [NOP2_HUMAN]	5.20919e+07	5.99445e+07	7	9	-0.485	-0.292
Q08945	FACT complex subunit SSRP1 OS=Homo sapiens GN=SSRP1 PE=1 SV=1 - [SSRP1_HUMAN]	5.84932e+07	6.23645e+07	7	7	-0.496	-0.308
Q09028	Histone-binding protein RBBP4 OS=Homo sapiens GN=RBBP4 PE=1 SV=3 - [RBBP4_HUMAN]	1.73134e+09	1.85841e+09	13	13	-0.517	-0.561
Q9Y3T9	Nucleolar complex protein 2 homolog OS=Homo sapiens GN=NOC2L PE=1 SV=4 - [NOC2L_HUMAN]	1.11674e+08	1.26774e+08	7	9	-0.558	-0.477
Q8N9T8	Protein KRI1 homolog OS=Homo sapiens GN=KRI1 PE=1 SV=3 - [KRI1_HUMAN]	5.56391e+07	5.54859e+07	5	4	-0.56	-0.505
Q99613	Eukaryotic translation initiation factor 3 subunit C OS=Homo sapiens GN=EIF3C PE=1 SV=1 - [EIF3C_HUMAN]	3.13558e+07	3.3291e+07	4	5	-0.571	-0.818
Q13547	Histone deacetylase 1 OS=Homo sapiens GN=HDAC1 PE=1 SV=1 - [HDAC1_HUMAN]	1.19006e+08	1.24313e+08	5	4	-0.585	-0.313
P24534	Elongation factor 1-beta OS=Homo sapiens GN=EEF1B2 PE=1 SV=3 - [EF1B_HUMAN]	1.12014e+08	1.0868e+08	4	5	-0.59	0.431
Q9BW71	HIRA-interacting protein 3 OS=Homo sapiens GN=HIRIP3 PE=1 SV=3 - [HIRP3_HUMAN]	6.47998e+07	6.2139e+07	5	4	-0.609	-0.578
Q9NYB0	Telomeric repeat-binding factor 2-interacting protein 1 OS=Homo sapiens GN=TERF2IP PE=1 SV=1 - [TE2IP_HUMAN]	1.5686e+07	1.3404e+07	3	3	-0.618	-0.27
Q8TF01	Arginine/serine-rich protein PNISR OS=Homo sapiens GN=PNISR PE=1 SV=2 - [PNISR_HUMAN]	3.29116e+07	29747916	3	3	-0.623	-0.916
Q96ST2	Protein IWS1 homolog OS=Homo sapiens GN=IWS1 PE=1 SV=2 - [IWS1_HUMAN]	16976237	4.54158e+07	4	4	-0.632	-0.448
A0A087WYS3	Protein kinase C-binding protein 1 OS=Homo sapiens GN=ZMYND8 PE=1 SV=1 - [A0A087WYS3_HUMAN]	2.93555e+07	3.18866e+07	4	3	-0.657	-0.285
Q99848	Probable rRNA-processing protein EBP2 OS=Homo sapiens GN=EBNA1BP2 PE=1 SV=2 - [EBP2_HUMAN]	7.52167e+07	7.63404e+07	5	6	-0.673	-0.664
Q6UN15	Pre-mRNA 3'-end-processing factor FIP1 OS=Homo sapiens GN=FIP1L1 PE=1 SV=1 - [FIP1_HUMAN]	1.4659e+08	1.58004e+08	5	5	-0.677	-0.679
H0Y630	Serine/threonine-protein kinase 24 12 kDa subunit (Fragment) OS=Homo sapiens GN=STK24 PE=4 SV=1 - [H0Y630_HUMAN]	5.24665e+07	30548302	2	3	-0.691	-0.533
Q15059	Bromodomain-containing protein 3 OS=Homo sapiens GN=BRD3 PE=1 SV=1 - [BRD3_HUMAN]	1.14607e+08	1.16153e+08	9	7	-0.692	-0.85
Q13435	Splicing factor 3B subunit 2 OS=Homo sapiens GN=SF3B2 PE=1 SV=2 - [SF3B2_HUMAN]	1.89022e+08	2.01401e+08	18	22	-0.731	-0.505
Q7Z4V5	Hepatoma-derived growth factor-related protein 2 OS=Homo sapiens GN=HDGFRP2 PE=1 SV=1 - [HDGR2_HUMAN]	2.20366e+08	1.83816e+08	9	8	-0.788	-0.492
Q9H1E3	Nuclear ubiquitous casein and cyclin-dependent kinase substrate 1 OS=Homo sapiens GN=NUCKS1 PE=1 SV=1 - [NUCKS_HUMAN]	8.77495e+07	5.45826e+07	3	4	-0.798	-0.577
O00203	AP-3 complex subunit beta-1 OS=Homo sapiens GN=AP3B1 PE=1 SV=3 - [AP3B1_HUMAN]	2.67357e+07	2.7623e+07	2	2	-0.8	-1.221
P49321	Nuclear autoantigenic sperm protein OS=Homo sapiens GN=NASP PE=1 SV=2 - [NASP_HUMAN]	4.32335e+07	3.30353e+07	3	3	-0.8	-0.564
Q9Y2W2	WW domain-binding protein 11 OS=Homo sapiens GN=WBP11 PE=1 SV=1 - [WBP11_HUMAN]	1.19854e+08	125048981	7	8	-0.813	-1.192
E7ETY2	Treacle protein OS=Homo sapiens GN=TCOF1 PE=4 SV=1 - [E7ETY2_HUMAN]	2.03458e+09	2.20655e+09	33	34	-0.817	-0.822
Q6PD62	RNA polymerase-associated protein CTR9 homolog OS=Homo sapiens GN=CTR9 PE=1 SV=1 - [CTR9_HUMAN]	1.34069e+07	2.02274e+07	2	4	-0.821	-0.59
Q07955	Serine/arginine-rich splicing factor 1 OS=Homo sapiens GN=SRSF1 PE=1 SV=2 - [SRSF1_HUMAN]	2.43999e+08	2.38537e+08	7	8	-0.835	-0.756
Q68CQ4	Digestive organ expansion factor homolog OS=Homo sapiens GN=DIEXF PE=1 SV=2 - [DIEXF_HUMAN]	4.46302e+07	4.17435e+07	5	6	-0.852	-0.433
Q16576	Histone-binding protein RBBP7 OS=Homo sapiens GN=RBBP7 PE=1 SV=1 - [RBBP7_HUMAN]	1.72945e+09	1.86234e+09	16	14	-0.856	-0.873
F5H7V1	Protein NRDC OS=Homo sapiens GN=NRDC PE=1 SV=2 - [F5H7V1_HUMAN]	1.70858e+07	1.27791e+07	4	3	-0.876	-0.586
P53999	Activated RNA polymerase II transcriptional coactivator p15 OS=Homo sapiens GN=SUB1 PE=1 SV=3 - [TCP4_HUMAN]	64620118	5.54192e+07	2	3	-0.88	-0.792
A0A3B3ITZ9	Thyroid hormone receptor-associated protein 3 OS=Homo sapiens OX=9606 GN=THRAP3 PE=1 SV=1 - [A0A3B3ITZ9_HUMAN]	7.1774e+07	7.03322e+07	6	6	-0.899	-0.847
A0A0C4DFX4	Uncharacterized protein (Fragment) OS=Homo sapiens PE=4 SV=1 - [A0A0C4DFX4_HUMAN]	2.69869e+07	4.49108e+07	4	8	-0.907	-0.616
O95218	Zinc finger Ran-binding domain-containing protein 2 OS=Homo sapiens GN=ZRANB2 PE=1 SV=2 - [ZRAB2_HUMAN]	3.06996e+07	3.15541e+07	4	2	-0.922	-0.364
O00267	Transcription elongation factor SPT5 OS=Homo sapiens GN=SUPT5H PE=1 SV=1 - [SPT5H_HUMAN]	4.16241e+07	3.74899e+07	4	5	-0.928	-0.639
F8VRJ2	Nucleosome assembly protein 1-like 1 (Fragment) OS=Homo sapiens GN=NAP1L1 PE=3 SV=1 - [F8VRJ2_HUMAN]	8.42415e+07	6.14212e+07	4	3	-0.939	-0.682
Q8N7H5	RNA polymerase II-associated factor 1 homolog OS=Homo sapiens GN=PAF1 PE=1 SV=2 - [PAF1_HUMAN]	1.16062e+08	9.48611e+07	9	7	-0.945	-0.806
Q9UEE9	Craniofacial development protein 1 OS=Homo sapiens GN=CFDP1 PE=1 SV=1 - [CFDP1_HUMAN]	7.75598e+07	1.38621e+08	3	5	-0.952	-0.906
P35269	General transcription factor IIF subunit 1 OS=Homo sapiens GN=GTF2F1 PE=1 SV=2 - [T2FA_HUMAN]	5.3129e+07	5.02324e+07	3	6	-0.955	-0.844
C9J6D1	Nucleosome assembly protein 1-like 4 (Fragment) OS=Homo sapiens GN=NAP1L4 PE=3 SV=1 - [C9J6D1_HUMAN]	6.15634e+07	5.5792e+07	4	4	-0.956	-0.947
H3BV80	RNA-binding protein with serine-rich domain 1 OS=Homo sapiens GN=RNPS1 PE=1 SV=2 - [H3BV80_HUMAN]	1.06196e+08	1.22248e+08	3	3	-0.969	-0.811
Q8IYB3	Serine/arginine repetitive matrix protein 1 OS=Homo sapiens GN=SRRM1 PE=1 SV=2 - [SRRM1_HUMAN]	4.42593e+07	4.39481e+07	3	3	-0.978	-0.995
Q92733	Proline-rich protein PRCC OS=Homo sapiens GN=PRCC PE=1 SV=1 - [PRCC_HUMAN]	4.94877e+07	59075328	4	4	-0.983	-0.162
Q96T88	E3 ubiquitin-protein ligase UHRF1 OS=Homo sapiens GN=UHRF1 PE=1 SV=1 - [UHRF1_HUMAN]	3.49654e+07	2.7171e+07	5	3	-1.028	0.571
O75400	Pre-mRNA-processing factor 40 homolog A OS=Homo sapiens GN=PRPF40A PE=1 SV=2 - [PR40A_HUMAN]	1.69591e+08	2.2625e+08	8	6	-1.031	-0.714
E9PKP7	Nucleolar transcription factor 1 OS=Homo sapiens GN=UBTF PE=4 SV=1 - [E9PKP7_HUMAN]	2.78868e+08	2.54693e+08	14	15	-1.076	-0.836
A0A0A0MRM9	Nucleolar and coiled-body phosphoprotein 1 (Fragment) OS=Homo sapiens GN=NOLC1 PE=1 SV=1 - [A0A0A0MRM9_HUMAN]	9.51219e+08	9.28518e+08	13	12	-1.08	-1.217
O60885	Bromodomain-containing protein 4 OS=Homo sapiens GN=BRD4 PE=1 SV=2 - [BRD4_HUMAN]	1.06664e+08	1.21868e+08	8	13	-1.083	-0.916
Q96KK5	Histone H2A type 1-H OS=Homo sapiens GN=HIST1H2AH PE=1 SV=3 - [H2A1H_HUMAN]	1.0868e+08	9.43225e+07	2	2	-1.096	-0.952
Q13428	Treacle protein OS=Homo sapiens GN=TCOF1 PE=1 SV=3 - [TCOF_HUMAN]	2.03458e+09	2.20655e+09	37	37	-1.121	-1.127
Q07021	Complement component 1 Q subcomponent-binding protein, mitochondrial OS=Homo sapiens GN=C1QBP PE=1 SV=1 - [C1QBP_HUMAN]	9.62593e+08	1027358781	6	8	-1.135	-0.865
P25440	Bromodomain-containing protein 2 OS=Homo sapiens GN=BRD2 PE=1 SV=2 - [BRD2_HUMAN]	1.17906e+08	1.22112e+08	10	12	-1.193	-0.45
Q9NYF8	Bcl-2-associated transcription factor 1 OS=Homo sapiens GN=BCLAF1 PE=1 SV=2 - [BCLF1_HUMAN]	6.37325e+07	7.04245e+07	7	7	-1.256	-1.021
Q9UQ35	Serine/arginine repetitive matrix protein 2 OS=Homo sapiens GN=SRRM2 PE=1 SV=2 - [SRRM2_HUMAN]	9.58332e+07	9.43691e+07	5	7	-1.317	-1.289
Q9NW82	WD repeat-containing protein 70 OS=Homo sapiens GN=WDR70 PE=1 SV=1 - [WDR70_HUMAN]	1.45455e+07	1.47052e+07	3	4	-1.34	-0.836
P62995	Transformer-2 protein homolog beta OS=Homo sapiens GN=TRA2B PE=1 SV=1 - [TRA2B_HUMAN]	7.5357e+07	9.46921e+07	3	5	-1.348	-1.477
A0A590UJK4	Serine/arginine-rich-splicing factor 6 OS=Homo sapiens OX=9606 GN=SRSF6 PE=1 SV=1 - [A0A590UJK4_HUMAN]	2.03742e+08	1.93388e+08	8	7	-1.4	-0.935
J3QL05	Serine/arginine-rich-splicing factor 2 (Fragment) OS=Homo sapiens GN=SRSF2 PE=4 SV=1 - [J3QL05_HUMAN]	2.3404e+08	1.5753e+08	2	3	-1.466	-0.486
O15047	Histone-lysine N-methyltransferase SETD1A OS=Homo sapiens GN=SETD1A PE=1 SV=3 - [SET1A_HUMAN]	4.02751e+07	4.36351e+07	5	6	-2.06	-0.586
Q15061	WD repeat-containing protein 43 OS=Homo sapiens GN=WDR43 PE=1 SV=3 - [WDR43_HUMAN]	2.46441e+07	2.8116e+07	2	3	-2.135	-0.049
Q92785	Zinc finger protein ubi-d4 OS=Homo sapiens GN=DPF2 PE=1 SV=2 - [REQU_HUMAN]	5.93332e+08	6.36381e+08	14	16	-2.709	-3.401

## Sheet: H4K5me1
Accession	Description	B6: Area	C6: Area	# Peptides B2	# Peptides C2	B6 log2 (H4K5me/H4K5)	C6 log (H4K5me/H4K5)
Q969R5	Lethal(3)malignant brain tumor-like protein 2 OS=Homo sapiens GN=L3MBTL2 PE=1 SV=1 - [LMBL2_HUMAN]	95510408	8.08313e+07	3	3	2.42153	2.42153
P67936	Tropomyosin alpha-4 chain OS=Homo sapiens GN=TPM4 PE=1 SV=3 - [TPM4_HUMAN]	3.24641e+08	2.59288e+08	5	6	1.92274	1.92274
Q8N1G0	Zinc finger protein 687 OS=Homo sapiens GN=ZNF687 PE=1 SV=1 - [ZN687_HUMAN]	7.86513e+07	6.04812e+07	4	4	1.47152	1.47152
Q96I25	Splicing factor 45 OS=Homo sapiens GN=RBM17 PE=1 SV=1 - [SPF45_HUMAN]	3.82933e+07	3.55919e+07	2	2	1.45687	1.45687
Q04917	14-3-3 protein eta OS=Homo sapiens GN=YWHAH PE=1 SV=4 - [1433F_HUMAN]	5.43028e+08	5.68142e+08	3	4	1.20997	1.20997
E9PBF6	Lamin-B1 OS=Homo sapiens GN=LMNB1 PE=3 SV=1 - [E9PBF6_HUMAN]	8.64688e+07	8.93243e+07	6	3	1.20532	1.20532
Q8N3U4	Cohesin subunit SA-2 OS=Homo sapiens GN=STAG2 PE=1 SV=3 - [STAG2_HUMAN]	3.26875e+07	6.07798e+07	4	3	1.1765	1.1765
Q9H7L9	Sin3 histone deacetylase corepressor complex component SDS3 OS=Homo sapiens GN=SUDS3 PE=1 SV=2 - [SDS3_HUMAN]	165063173	4.44577e+07	2	2	1.17505	1.17505
Q13185	Chromobox protein homolog 3 OS=Homo sapiens GN=CBX3 PE=1 SV=4 - [CBX3_HUMAN]	6.62734e+08	6.19149e+08	5	5	1.13224	1.13224
P83916	Chromobox protein homolog 1 OS=Homo sapiens GN=CBX1 PE=1 SV=1 - [CBX1_HUMAN]	1.3855e+08	115925381	2	2	1.11528	1.11528
O43395	U4/U6 small nuclear ribonucleoprotein Prp3 OS=Homo sapiens GN=PRPF3 PE=1 SV=2 - [PRPF3_HUMAN]	4.77366e+07	6.95207e+07	3	4	1.01065	1.01065
Q9BVJ6	U3 small nucleolar RNA-associated protein 14 homolog A OS=Homo sapiens GN=UTP14A PE=1 SV=1 - [UT14A_HUMAN]	2.89331e+07	3.04253e+07	4	4	0.973025	0.973025
P22061	Protein-L-isoaspartate(D-aspartate) O-methyltransferase OS=Homo sapiens GN=PCMT1 PE=1 SV=4 - [PIMT_HUMAN]	6.87285e+07	44053802	4	2	0.867346	0.867346
O95456	Proteasome assembly chaperone 1 OS=Homo sapiens GN=PSMG1 PE=1 SV=1 - [PSMG1_HUMAN]	5.54934e+07	6.08949e+07	3	2	0.810501	0.810501
Q16555	Dihydropyrimidinase-related protein 2 OS=Homo sapiens GN=DPYSL2 PE=1 SV=1 - [DPYL2_HUMAN]	27143581	2.07051e+07	2	2	0.764073	0.764073
Q9UQR0	Sex comb on midleg-like protein 2 OS=Homo sapiens GN=SCML2 PE=1 SV=1 - [SCML2_HUMAN]	1.72012e+08	1.64826e+08	8	12	0.743528	0.743528
Q8NE71	ATP-binding cassette sub-family F member 1 OS=Homo sapiens GN=ABCF1 PE=1 SV=2 - [ABCF1_HUMAN]	6.63264e+07	60966265	4	4	0.652626	0.652626
P40938	Replication factor C subunit 3 OS=Homo sapiens GN=RFC3 PE=1 SV=2 - [RFC3_HUMAN]	7.14503e+07	6.78737e+07	3	3	0.647866	0.647866
Q05BQ5	MBT domain-containing protein 1 OS=Homo sapiens GN=MBTD1 PE=1 SV=2 - [MBTD1_HUMAN]	1.55325e+08	1.13808e+08	6	3	0.645915	0.645915
Q9H4L4	Sentrin-specific protease 3 OS=Homo sapiens GN=SENP3 PE=1 SV=2 - [SENP3_HUMAN]	1.70874e+08	1.03871e+08	2	3	0.635845	0.635845
E9PID8	Cleavage stimulation factor subunit 2 OS=Homo sapiens GN=CSTF2 PE=4 SV=1 - [E9PID8_HUMAN]	5.10002e+07	49749794	2	2	0.628727	0.628727
I3L0H8	ATP-dependent RNA helicase DDX19A OS=Homo sapiens GN=DDX19A PE=4 SV=1 - [I3L0H8_HUMAN]	6.71898e+07	75548295	2	2	0.612746	0.612746
G3XAG1	Zinc finger protein 512 OS=Homo sapiens GN=ZNF512 PE=4 SV=1 - [G3XAG1_HUMAN]	6.57683e+07	1.28289e+07	3	2	0.603556	0.603556
A0A0U1RR22	Protein kinase C and casein kinase substrate in neurons protein 2 (Fragment) OS=Homo sapiens GN=PACSIN2 PE=4 SV=1 - [A0A0U1RR22_HUMAN]	169207146	1.24553e+08	4	4	0.584722	0.584722
Q9Y450	HBS1-like protein OS=Homo sapiens GN=HBS1L PE=1 SV=1 - [HBS1L_HUMAN]	8.66334e+07	4.06839e+07	3	3	0.567787	0.567787
P12277	Creatine kinase B-type OS=Homo sapiens GN=CKB PE=1 SV=1 - [KCRB_HUMAN]	2.32923e+08	2.59561e+08	6	5	0.555482	0.555482
D6R9P3	Heterogeneous nuclear ribonucleoprotein A/B OS=Homo sapiens GN=HNRNPAB PE=4 SV=1 - [D6R9P3_HUMAN]	6.11047e+08	6.00703e+08	3	4	0.539163	0.539163
Q86W42	THO complex subunit 6 homolog OS=Homo sapiens GN=THOC6 PE=1 SV=1 - [THOC6_HUMAN]	1.07121e+08	1.14391e+08	4	4	0.538598	0.538598
M0R366	Fibronectin type III and SPRY domain-containing protein 1 OS=Homo sapiens GN=FSD1 PE=1 SV=1 - [M0R366_HUMAN]	1.23334e+08	105157876	2	2	0.524282	0.524282
Q14669	E3 ubiquitin-protein ligase TRIP12 OS=Homo sapiens GN=TRIP12 PE=1 SV=1 - [TRIPC_HUMAN]	3.54598e+07	3.80073e+07	4	4	0.523377	0.523377
P31930	Cytochrome b-c1 complex subunit 1, mitochondrial OS=Homo sapiens GN=UQCRC1 PE=1 SV=3 - [QCR1_HUMAN]	79909387	6.26593e+07	2	2	0.515457	0.515457
Q5T3I0	G patch domain-containing protein 4 OS=Homo sapiens GN=GPATCH4 PE=1 SV=2 - [GPTC4_HUMAN]	9.46324e+06	9.44847e+06	2	3	0.513697	0.513697
K7EJT5	60S ribosomal protein L22 (Fragment) OS=Homo sapiens GN=RPL22 PE=4 SV=1 - [K7EJT5_HUMAN]	310229220	299186100	2	2	0.509675	0.509675
Q53F19	Uncharacterized protein C17orf85 OS=Homo sapiens GN=C17orf85 PE=1 SV=2 - [CQ085_HUMAN]	9.7123e+07	1.45815e+08	4	2	0.50319	0.50319
Q8IVW6	AT-rich interactive domain-containing protein 3B OS=Homo sapiens GN=ARID3B PE=1 SV=2 - [ARI3B_HUMAN]	6.86271e+07	1.07746e+08	3	2	0.501753	0.501753
C9JRU6	DCN1-like protein 1 (Fragment) OS=Homo sapiens GN=DCUN1D1 PE=4 SV=1 - [C9JRU6_HUMAN]	8.55456e+07	8.49521e+07	2	2	0.488693	0.882549
Q9HC35	Echinoderm microtubule-associated protein-like 4 OS=Homo sapiens GN=EML4 PE=1 SV=3 - [EMAL4_HUMAN]	4.54564e+07	5.20275e+07	4	5	0.482922	0.257867
H7C3I1	Hsc70-interacting protein (Fragment) OS=Homo sapiens GN=ST13 PE=4 SV=1 - [H7C3I1_HUMAN]	1.87901e+08	1.26308e+08	3	3	0.472077	0.0878609
Q16527	Cysteine and glycine-rich protein 2 OS=Homo sapiens GN=CSRP2 PE=1 SV=3 - [CSRP2_HUMAN]	1.78281e+08	5.12147e+07	2	3	0.468732	0.501856
Q96DI7	U5 small nuclear ribonucleoprotein 40 kDa protein OS=Homo sapiens GN=SNRNP40 PE=1 SV=1 - [SNR40_HUMAN]	5.72635e+07	6.6871e+07	2	4	0.467728	-0.136198
P78549	Endonuclease III-like protein 1 OS=Homo sapiens GN=NTHL1 PE=1 SV=2 - [NTHL1_HUMAN]	7.95522e+07	43029084	2	3	0.45949	1.34291
P30153	Serine/threonine-protein phosphatase 2A 65 kDa regulatory subunit A alpha isoform OS=Homo sapiens GN=PPP2R1A PE=1 SV=4 - [2AAA_HUMAN]	3.56604e+08	2.80331e+08	8	8	0.456038	0.0890048
Q9Y617	Phosphoserine aminotransferase OS=Homo sapiens GN=PSAT1 PE=1 SV=2 - [SERC_HUMAN]	5.51599e+07	5.89829e+07	3	3	0.444269	0.900836
A0A087WY61	Nuclear mitotic apparatus protein 1 OS=Homo sapiens GN=NUMA1 PE=1 SV=1 - [A0A087WY61_HUMAN]	2.2598e+07	6.19678e+07	7	6	0.440345	0.234036
Q9NQW6	Actin-binding protein anillin OS=Homo sapiens GN=ANLN PE=1 SV=2 - [ANLN_HUMAN]	55032518	4.90588e+07	8	6	0.434734	0.0566367
P52948	Nuclear pore complex protein Nup98-Nup96 OS=Homo sapiens GN=NUP98 PE=1 SV=4 - [NUP98_HUMAN]	5.23976e+08	5.50199e+08	3	4	0.434515	-0.0734216
E9PLT0	Cold shock domain-containing protein E1 OS=Homo sapiens GN=CSDE1 PE=4 SV=1 - [E9PLT0_HUMAN]	1.15247e+08	5.23103e+07	4	4	0.426864	-0.0991716
P50402	Emerin OS=Homo sapiens GN=EMD PE=1 SV=1 - [EMD_HUMAN]	4.65971e+07	44282587	4	4	0.421784	-0.239748
A0A590UJK4	Serine/arginine-rich-splicing factor 6 OS=Homo sapiens OX=9606 GN=SRSF6 PE=1 SV=1 - [A0A590UJK4_HUMAN]	9.31105e+08	9.40372e+08	7	8	0.418825	0.701008
A0A0B4J2E5	Protein LOC102724159 OS=Homo sapiens GN=LOC102724159 PE=1 SV=1 - [A0A0B4J2E5_HUMAN]	68859396	6.79755e+07	2	2	0.412322	0.264969
P35251	Replication factor C subunit 1 OS=Homo sapiens GN=RFC1 PE=1 SV=4 - [RFC1_HUMAN]	4.29538e+07	5.17746e+07	5	4	0.410884	0.408421
P43246	DNA mismatch repair protein Msh2 OS=Homo sapiens GN=MSH2 PE=1 SV=1 - [MSH2_HUMAN]	1.44376e+08	1.26252e+08	10	7	0.404717	0.445396
Q9Y277	Voltage-dependent anion-selective channel protein 3 OS=Homo sapiens GN=VDAC3 PE=1 SV=1 - [VDAC3_HUMAN]	1.05103e+08	9.28244e+07	2	2	0.399374	0.704418
Q15424	Scaffold attachment factor B1 OS=Homo sapiens GN=SAFB PE=1 SV=4 - [SAFB1_HUMAN]	4.19119e+08	4.28898e+08	10	9	0.396029	0.200232
Q99714	3-hydroxyacyl-CoA dehydrogenase type-2 OS=Homo sapiens GN=HSD17B10 PE=1 SV=3 - [HCD2_HUMAN]	6.57756e+07	7.97935e+07	4	3	0.395734	-0.438155
B5MDQ0	DNA excision repair protein ERCC-6-like OS=Homo sapiens GN=ERCC6L PE=4 SV=1 - [B5MDQ0_HUMAN]	3.33283e+07	3.07445e+07	3	3	0.380721	-0.765199
Q96JB3	Hypermethylated in cancer 2 protein OS=Homo sapiens GN=HIC2 PE=1 SV=2 - [HIC2_HUMAN]	1.23756e+08	1.38876e+08	3	4	0.377662	0.201406
Q08945	FACT complex subunit SSRP1 OS=Homo sapiens GN=SSRP1 PE=1 SV=1 - [SSRP1_HUMAN]	1.21355e+08	1.26516e+08	6	6	0.376196	0.361202
Q06587	E3 ubiquitin-protein ligase RING1 OS=Homo sapiens GN=RING1 PE=1 SV=2 - [RING1_HUMAN]	2.69473e+08	2.5274e+08	5	6	0.376088	0.0119223
Q13769	THO complex subunit 5 homolog OS=Homo sapiens GN=THOC5 PE=1 SV=2 - [THOC5_HUMAN]	91563863	9.7001e+07	5	5	0.371567	0.0475289
O75643	U5 small nuclear ribonucleoprotein 200 kDa helicase OS=Homo sapiens GN=SNRNP200 PE=1 SV=2 - [U520_HUMAN]	1.16094e+08	1.33858e+08	16	17	0.360383	0.0951292
Q15007	Pre-mRNA-splicing regulator WTAP OS=Homo sapiens GN=WTAP PE=1 SV=2 - [FL2D_HUMAN]	9.03538e+07	8.68376e+07	4	4	0.354499	0.225475
P45973	Chromobox protein homolog 5 OS=Homo sapiens GN=CBX5 PE=1 SV=1 - [CBX5_HUMAN]	1.39817e+08	1.28934e+08	4	5	0.349079	0.286616
Q9NPJ6	Mediator of RNA polymerase II transcription subunit 4 OS=Homo sapiens GN=MED4 PE=1 SV=1 - [MED4_HUMAN]	9.85933e+07	9.49911e+07	2	2	0.34385	0.291931
Q9H0D6	5'-3' exoribonuclease 2 OS=Homo sapiens GN=XRN2 PE=1 SV=1 - [XRN2_HUMAN]	6.77345e+07	9.86513e+07	3	5	0.335369	0.152922
A0A1W2PQ90	Uncharacterized protein OS=Homo sapiens OX=9606 PE=4 SV=2 - [A0A1W2PQ90_HUMAN]	8.81054e+07	7.58769e+07	5	7	0.334371	-0.0409757
Q9UGP8	Translocation protein SEC63 homolog OS=Homo sapiens GN=SEC63 PE=1 SV=2 - [SEC63_HUMAN]	8.84129e+07	97119253	4	4	0.333649	0.154308
O43913	Origin recognition complex subunit 5 OS=Homo sapiens GN=ORC5 PE=1 SV=1 - [ORC5_HUMAN]	6.4714e+07	6.42955e+07	3	4	0.331876	-0.0624552
Q9HB71	Calcyclin-binding protein OS=Homo sapiens GN=CACYBP PE=1 SV=2 - [CYBP_HUMAN]	2.46308e+08	2.45334e+08	4	4	0.330132	0.270638
P38432	Coilin OS=Homo sapiens GN=COIL PE=1 SV=1 - [COIL_HUMAN]	8.66108e+07	7.44298e+07	4	6	0.326675	0.12954
S4R3H4	Apoptotic chromatin condensation inducer in the nucleus OS=Homo sapiens GN=ACIN1 PE=1 SV=1 - [S4R3H4_HUMAN]	9.73567e+07	1.01666e+08	7	5	0.325802	0.168289
A0A0B4J1W3	N-alpha-acetyltransferase 15, NatA auxiliary subunit OS=Homo sapiens GN=NAA15 PE=1 SV=1 - [A0A0B4J1W3_HUMAN]	4.96868e+07	4.72352e+07	2	3	0.32037	-0.542772
U3KQC1	WD repeat-containing protein 18 (Fragment) OS=Homo sapiens GN=WDR18 PE=1 SV=1 - [U3KQC1_HUMAN]	6.05957e+07	2.27032e+07	4	2	0.318455	0.371097
F8WJN3	Cleavage and polyadenylation-specificity factor subunit 6 OS=Homo sapiens GN=CPSF6 PE=4 SV=1 - [F8WJN3_HUMAN]	1.3781e+08	1.22362e+08	4	3	0.304464	0.129698
Q9Y3B9	RRP15-like protein OS=Homo sapiens GN=RRP15 PE=1 SV=2 - [RRP15_HUMAN]	8.88307e+07	9.89198e+07	4	4	0.302542	0.186583
P26639	Threonine--tRNA ligase, cytoplasmic OS=Homo sapiens GN=TARS PE=1 SV=3 - [SYTC_HUMAN]	1.084e+08	1.50921e+08	5	7	0.297978	0.0198279
P49588	Alanine--tRNA ligase, cytoplasmic OS=Homo sapiens GN=AARS PE=1 SV=2 - [SYAC_HUMAN]	99222874	116600125	3	3	0.295186	-0.223356
P49790	Nuclear pore complex protein Nup153 OS=Homo sapiens GN=NUP153 PE=1 SV=2 - [NU153_HUMAN]	8.83072e+07	6.89749e+07	7	5	0.292849	0.447157
Q92576	PHD finger protein 3 OS=Homo sapiens GN=PHF3 PE=1 SV=3 - [PHF3_HUMAN]	1.01866e+08	9.82196e+07	7	7	0.289559	0.243301
Q6I9Y2	THO complex subunit 7 homolog OS=Homo sapiens GN=THOC7 PE=1 SV=3 - [THOC7_HUMAN]	1.02639e+08	9.34801e+07	7	7	0.287488	0.254621
Q01081	Splicing factor U2AF 35 kDa subunit OS=Homo sapiens GN=U2AF1 PE=1 SV=3 - [U2AF1_HUMAN]	6.47455e+08	6.56317e+08	6	7	0.287003	0.116336
Q07955	Serine/arginine-rich splicing factor 1 OS=Homo sapiens GN=SRSF1 PE=1 SV=2 - [SRSF1_HUMAN]	1.30925e+09	1.26927e+09	10	11	0.285497	0.207741
G5E9W3	Cleavage and polyadenylation specific factor 3, 73kDa, isoform CRA_b OS=Homo sapiens GN=CPSF3 PE=4 SV=1 - [G5E9W3_HUMAN]	130862244	1.75421e+08	3	2	0.285494	-0.0716767
X6RGJ2	Heterochromatin protein 1-binding protein 3 (Fragment) OS=Homo sapiens GN=HP1BP3 PE=1 SV=1 - [X6RGJ2_HUMAN]	1.10574e+08	1.24251e+08	6	5	0.284973	0.00194241
Q99986	Serine/threonine-protein kinase VRK1 OS=Homo sapiens GN=VRK1 PE=1 SV=1 - [VRK1_HUMAN]	6.49191e+07	9.69154e+07	5	5	0.284798	0.433569
P35249	Replication factor C subunit 4 OS=Homo sapiens GN=RFC4 PE=1 SV=2 - [RFC4_HUMAN]	208383612	1.6593e+08	11	7	0.281103	0.437435
Q8TEX9	Importin-4 OS=Homo sapiens GN=IPO4 PE=1 SV=2 - [IPO4_HUMAN]	5.21638e+07	8.44606e+07	6	8	0.277319	0.115492
P23526	Adenosylhomocysteinase OS=Homo sapiens GN=AHCY PE=1 SV=4 - [SAHH_HUMAN]	2.74829e+07	3.31982e+07	2	2	0.277234	-0.0850929
Q92541	RNA polymerase-associated protein RTF1 homolog OS=Homo sapiens GN=RTF1 PE=1 SV=4 - [RTF1_HUMAN]	1.37622e+08	109014738	7	7	0.276952	0.00174909
E9PNW0	Nucleosome assembly protein 1-like 4 (Fragment) OS=Homo sapiens GN=NAP1L4 PE=3 SV=1 - [E9PNW0_HUMAN]	3.34541e+08	3.62292e+08	4	5	0.2756	0.240008
Q9BVA1	Tubulin beta-2B chain OS=Homo sapiens GN=TUBB2B PE=1 SV=1 - [TBB2B_HUMAN]	4411103755	4.20324e+09	20	18	0.275034	0.319251
C9J3L8	Translocon-associated protein subunit alpha OS=Homo sapiens GN=SSR1 PE=4 SV=1 - [C9J3L8_HUMAN]	1.13116e+08	1.22419e+08	2	2	0.274806	0.278597
Q9NX58	Cell growth-regulating nucleolar protein OS=Homo sapiens GN=LYAR PE=1 SV=2 - [LYAR_HUMAN]	8.05014e+07	9.48519e+07	4	4	0.273093	0.308944
P02545	Prelamin-A/C OS=Homo sapiens GN=LMNA PE=1 SV=1 - [LMNA_HUMAN]	7.84419e+07	8.48468e+07	7	3	0.272065	0.0217124
O00148	ATP-dependent RNA helicase DDX39A OS=Homo sapiens GN=DDX39A PE=1 SV=2 - [DX39A_HUMAN]	1.05854e+09	1.1374e+09	15	15	0.269975	0.323127
Q9BR76	Coronin-1B OS=Homo sapiens GN=CORO1B PE=1 SV=1 - [COR1B_HUMAN]	6.5415e+07	55517366	6	5	0.269458	0.294637
P49916	DNA ligase 3 OS=Homo sapiens GN=LIG3 PE=1 SV=2 - [DNLI3_HUMAN]	8.24695e+07	1.60153e+08	7	8	0.262901	-0.545243
E5RJR5	S-phase kinase-associated protein 1 OS=Homo sapiens GN=SKP1 PE=4 SV=1 - [E5RJR5_HUMAN]	1.16359e+08	8.9081e+07	2	2	0.261269	0.436228
P82979	SAP domain-containing ribonucleoprotein OS=Homo sapiens GN=SARNP PE=1 SV=3 - [SARNP_HUMAN]	4.33495e+08	4.49765e+08	4	4	0.259313	0.235789
Q9UBW7	Zinc finger MYM-type protein 2 OS=Homo sapiens GN=ZMYM2 PE=1 SV=1 - [ZMYM2_HUMAN]	7.89271e+07	6.63008e+07	4	5	0.257687	0.294452
Q01082	Spectrin beta chain, non-erythrocytic 1 OS=Homo sapiens GN=SPTBN1 PE=1 SV=2 - [SPTB2_HUMAN]	1.88772e+07	2.10708e+08	3	5	0.257634	0.166008
P54886	Delta-1-pyrroline-5-carboxylate synthase OS=Homo sapiens GN=ALDH18A1 PE=1 SV=2 - [P5CS_HUMAN]	1.22e+08	150766987	8	12	0.257435	0.122617
Q15459	Splicing factor 3A subunit 1 OS=Homo sapiens GN=SF3A1 PE=1 SV=1 - [SF3A1_HUMAN]	3.38287e+08	3.49461e+08	14	13	0.25145	0.342677
P25398	40S ribosomal protein S12 OS=Homo sapiens GN=RPS12 PE=1 SV=3 - [RS12_HUMAN]	1.93287e+08	1.8495e+08	5	4	0.248214	0.204017
A0A0C4DG89	Probable ATP-dependent RNA helicase DDX46 OS=Homo sapiens GN=DDX46 PE=1 SV=1 - [A0A0C4DG89_HUMAN]	1.26933e+08	1.18598e+08	5	3	0.247992	0.493945
Q5UIP0	Telomere-associated protein RIF1 OS=Homo sapiens GN=RIF1 PE=1 SV=2 - [RIF1_HUMAN]	2.93269e+08	3.23868e+08	23	22	0.247104	0.212968
Q99613	Eukaryotic translation initiation factor 3 subunit C OS=Homo sapiens GN=EIF3C PE=1 SV=1 - [EIF3C_HUMAN]	1.47284e+08	1.50384e+08	6	8	0.245897	0.0471067
Q5SY16	Polynucleotide 5'-hydroxyl-kinase NOL9 OS=Homo sapiens GN=NOL9 PE=1 SV=1 - [NOL9_HUMAN]	50800197	66859375	2	2	0.245722	0.643873
Q13416	Origin recognition complex subunit 2 OS=Homo sapiens GN=ORC2 PE=1 SV=2 - [ORC2_HUMAN]	7.41653e+07	7.87881e+07	4	6	0.245138	0.437975
P19338	Nucleolin OS=Homo sapiens GN=NCL PE=1 SV=3 - [NUCL_HUMAN]	5.58726e+09	5.64247e+09	23	24	0.243664	0.210133
Q9H2P0	Activity-dependent neuroprotector homeobox protein OS=Homo sapiens GN=ADNP PE=1 SV=1 - [ADNP_HUMAN]	6.65968e+07	75073360	5	3	0.241163	-0.703544
Q14498	RNA-binding protein 39 OS=Homo sapiens GN=RBM39 PE=1 SV=2 - [RBM39_HUMAN]	2.56058e+08	279461675	7	7	0.240759	0.273543
O95202	LETM1 and EF-hand domain-containing protein 1, mitochondrial OS=Homo sapiens GN=LETM1 PE=1 SV=1 - [LETM1_HUMAN]	6.47701e+07	4.06541e+07	3	2	0.239661	0.356396
Q6PJT7	Zinc finger CCCH domain-containing protein 14 OS=Homo sapiens GN=ZC3H14 PE=1 SV=1 - [ZC3HE_HUMAN]	1.3805e+08	1.17425e+08	5	6	0.23813	0.24845
A0A087X2G1	ATP-dependent RNA helicase DDX1 OS=Homo sapiens GN=DDX1 PE=1 SV=1 - [A0A087X2G1_HUMAN]	7.01815e+07	8.30621e+07	3	3	0.237583	0.14831
M0R3H0	40S ribosomal protein S16 OS=Homo sapiens GN=RPS16 PE=1 SV=1 - [M0R3H0_HUMAN]	103411926	183663413	2	2	0.236891	-0.324238
B1AK87	Capping protein (Actin filament) muscle Z-line, beta OS=Homo sapiens GN=CAPZB PE=4 SV=1 - [B1AK87_HUMAN]	2.79864e+08	2.82989e+08	6	7	0.236159	0.191154
O00567	Nucleolar protein 56 OS=Homo sapiens GN=NOP56 PE=1 SV=4 - [NOP56_HUMAN]	1.20209e+08	1.15691e+08	7	7	0.232893	0.208638
Q8IX15	Homeobox and leucine zipper protein Homez OS=Homo sapiens GN=HOMEZ PE=1 SV=2 - [HOMEZ_HUMAN]	5.87987e+07	5.11674e+07	4	2	0.232329	0.119775
A0A0B4J1Z1	Serine/arginine-rich-splicing factor 7 OS=Homo sapiens GN=SRSF7 PE=1 SV=1 - [A0A0B4J1Z1_HUMAN]	7.73671e+08	7.72863e+08	5	6	0.230784	0.10067
A0A0C4DG98	THO complex subunit 2 OS=Homo sapiens GN=THOC2 PE=1 SV=1 - [A0A0C4DG98_HUMAN]	5.42668e+07	9.4155e+07	4	5	0.230169	-0.40852
O43290	U4/U6.U5 tri-snRNP-associated protein 1 OS=Homo sapiens GN=SART1 PE=1 SV=1 - [SNUT1_HUMAN]	1.0325e+08	1.69913e+08	13	12	0.22896	0.0852009
P46109	Crk-like protein OS=Homo sapiens GN=CRKL PE=1 SV=1 - [CRKL_HUMAN]	5.9516e+07	5.13909e+07	3	2	0.224682	0.133597
E9PHA2	Condensin complex subunit 2 OS=Homo sapiens GN=NCAPH PE=3 SV=1 - [E9PHA2_HUMAN]	1.28895e+08	1.21751e+08	7	7	0.220723	-0.345433
Q09161	Nuclear cap-binding protein subunit 1 OS=Homo sapiens GN=NCBP1 PE=1 SV=1 - [NCBP1_HUMAN]	1.54491e+08	1.58856e+08	6	7	0.219446	0.207773
Q5T760	Serine/arginine-rich-splicing factor 11 (Fragment) OS=Homo sapiens GN=SFRS11 PE=2 SV=1 - [Q5T760_HUMAN]	3.48449e+08	3.25946e+08	5	5	0.219433	0.159021
O43719	HIV Tat-specific factor 1 OS=Homo sapiens GN=HTATSF1 PE=1 SV=1 - [HTSF1_HUMAN]	2.94026e+08	2.88279e+08	12	11	0.215645	0.117094
P42166	Lamina-associated polypeptide 2, isoform alpha OS=Homo sapiens GN=TMPO PE=1 SV=2 - [LAP2A_HUMAN]	1381513108	1.21785e+09	25	23	0.215379	0.159433
Q6PD62	RNA polymerase-associated protein CTR9 homolog OS=Homo sapiens GN=CTR9 PE=1 SV=1 - [CTR9_HUMAN]	127462641	1.19508e+08	8	8	0.215063	0.210919
Q16658	Fascin OS=Homo sapiens GN=FSCN1 PE=1 SV=3 - [FSCN1_HUMAN]	3.54119e+07	42609294	2	2	0.213758	0.726967
Q12888	Tumor suppressor p53-binding protein 1 OS=Homo sapiens GN=TP53BP1 PE=1 SV=2 - [TP53B_HUMAN]	1.89359e+08	1.96278e+08	13	15	0.213184	0.175569
F8VRQ1	Heterogeneous nuclear ribonucleoprotein A1 OS=Homo sapiens GN=HNRNPA1 PE=4 SV=1 - [F8VRQ1_HUMAN]	4.35316e+08	4.22201e+08	11	12	0.213173	0.127943
O14980	Exportin-1 OS=Homo sapiens GN=XPO1 PE=1 SV=1 - [XPO1_HUMAN]	9.50602e+07	9.33988e+07	5	5	0.211706	-0.0354355
Q5JRI1	FUS interacting protein (Serine/arginine-rich) 1 OS=Homo sapiens GN=FUSIP1 PE=2 SV=1 - [Q5JRI1_HUMAN]	229695735	1.42828e+08	2	3	0.20914	0.0568743
O43929	Origin recognition complex subunit 4 OS=Homo sapiens GN=ORC4 PE=1 SV=2 - [ORC4_HUMAN]	3.58187e+07	33282579	2	2	0.207119	0.272433
Q00839	Heterogeneous nuclear ribonucleoprotein U OS=Homo sapiens GN=HNRNPU PE=1 SV=6 - [HNRPU_HUMAN]	1965249686	1.93229e+09	20	22	0.207055	0.133948
P49959	Double-strand break repair protein MRE11A OS=Homo sapiens GN=MRE11A PE=1 SV=3 - [MRE11_HUMAN]	1.57312e+08	1.89166e+08	7	8	0.207048	0.0964153
O43143	Putative pre-mRNA-splicing factor ATP-dependent RNA helicase DHX15 OS=Homo sapiens GN=DHX15 PE=1 SV=2 - [DHX15_HUMAN]	1.83497e+08	1.86518e+08	12	12	0.204819	0.281648
Q14137	Ribosome biogenesis protein BOP1 OS=Homo sapiens GN=BOP1 PE=1 SV=2 - [BOP1_HUMAN]	1.10839e+08	1.11559e+08	5	6	0.201932	-0.00119909
O15042	U2 snRNP-associated SURP motif-containing protein OS=Homo sapiens GN=U2SURP PE=1 SV=2 - [SR140_HUMAN]	7.9383e+07	7.71336e+07	5	4	0.199152	0.326486
Q8N5C6	S1 RNA-binding domain-containing protein 1 OS=Homo sapiens GN=SRBD1 PE=1 SV=2 - [SRBD1_HUMAN]	8.9704e+07	7.94799e+07	9	12	0.198203	0.095567
Q9H9A6	Leucine-rich repeat-containing protein 40 OS=Homo sapiens GN=LRRC40 PE=1 SV=1 - [LRC40_HUMAN]	6.30659e+07	9.46516e+07	4	6	0.194229	0.0529873
P62140	Serine/threonine-protein phosphatase PP1-beta catalytic subunit OS=Homo sapiens GN=PPP1CB PE=1 SV=3 - [PP1B_HUMAN]	2.69506e+08	196136755	10	9	0.194125	0.137453
P06748	Nucleophosmin OS=Homo sapiens GN=NPM1 PE=1 SV=2 - [NPM_HUMAN]	22956935477	20991054688	9	10	0.192796	0.184758
Q13363	C-terminal-binding protein 1 OS=Homo sapiens GN=CTBP1 PE=1 SV=2 - [CTBP1_HUMAN]	2.01202e+08	1.14172e+08	5	3	0.192329	-0.142835
Q12874	Splicing factor 3A subunit 3 OS=Homo sapiens GN=SF3A3 PE=1 SV=1 - [SF3A3_HUMAN]	6.68746e+08	5.99935e+08	13	10	0.192216	0.111306
Q06330	Recombining binding protein suppressor of hairless OS=Homo sapiens GN=RBPJ PE=1 SV=3 - [SUH_HUMAN]	254730933	238865555	7	8	0.191918	-0.0436337
O75525	KH domain-containing, RNA-binding, signal transduction-associated protein 3 OS=Homo sapiens GN=KHDRBS3 PE=1 SV=1 - [KHDR3_HUMAN]	3.84897e+08	3.5979e+08	2	2	0.190863	0.0551187
A0A087WWS1	THO complex subunit 1 OS=Homo sapiens GN=THOC1 PE=1 SV=1 - [A0A087WWS1_HUMAN]	1.90829e+08	208439135	13	13	0.18967	0.0101483
F5H8F7	Set1/Ash2 histone methyltransferase complex subunit ASH2 OS=Homo sapiens GN=ASH2L PE=4 SV=1 - [F5H8F7_HUMAN]	104077709	87711502	2	4	0.188929	0.0250751
O60216	Double-strand-break repair protein rad21 homolog OS=Homo sapiens GN=RAD21 PE=1 SV=2 - [RAD21_HUMAN]	3.72981e+08	6.78008e+08	12	11	0.188065	0.260186
O43491	Band 4.1-like protein 2 OS=Homo sapiens GN=EPB41L2 PE=1 SV=1 - [E41L2_HUMAN]	1.56877e+08	1.39561e+08	12	13	0.187346	0.180877
P12004	Proliferating cell nuclear antigen OS=Homo sapiens GN=PCNA PE=1 SV=1 - [PCNA_HUMAN]	1.34609e+08	1.4702e+08	4	5	0.185994	0.0894197
Q9Y2L1	Exosome complex exonuclease RRP44 OS=Homo sapiens GN=DIS3 PE=1 SV=2 - [RRP44_HUMAN]	1.35283e+08	1.74932e+08	12	13	0.18454	0.131179
Q8N3X1	Formin-binding protein 4 OS=Homo sapiens GN=FNBP4 PE=1 SV=3 - [FNBP4_HUMAN]	131741086	9.49346e+07	6	5	0.182705	0.200464
Q06265	Exosome complex component RRP45 OS=Homo sapiens GN=EXOSC9 PE=1 SV=3 - [EXOS9_HUMAN]	1.86802e+08	2.66951e+08	5	6	0.180223	0.0814641
G3V4C1	Heterogeneous nuclear ribonucleoproteins C1/C2 OS=Homo sapiens GN=HNRNPC PE=4 SV=1 - [G3V4C1_HUMAN]	3.59651e+09	3.61387e+09	12	14	0.175438	0.101226
O60934	Nibrin OS=Homo sapiens GN=NBN PE=1 SV=1 - [NBN_HUMAN]	6.63736e+07	1.49775e+08	5	8	0.174725	0.194158
P22087	rRNA 2'-O-methyltransferase fibrillarin OS=Homo sapiens GN=FBL PE=1 SV=2 - [FBRL_HUMAN]	5.78269e+07	1.49214e+08	3	4	0.17335	0.253383
P60842	Eukaryotic initiation factor 4A-I OS=Homo sapiens GN=EIF4A1 PE=1 SV=1 - [IF4A1_HUMAN]	2.07886e+08	2.3232e+08	6	7	0.172071	0.0346398
P11388	DNA topoisomerase 2-alpha OS=Homo sapiens GN=TOP2A PE=1 SV=3 - [TOP2A_HUMAN]	1.10579e+08	2.69735e+08	5	8	0.17152	-0.224166
O95218	Zinc finger Ran-binding domain-containing protein 2 OS=Homo sapiens GN=ZRANB2 PE=1 SV=2 - [ZRAB2_HUMAN]	5.68004e+08	577191442	10	9	0.171079	0.276439
P31153	S-adenosylmethionine synthase isoform type-2 OS=Homo sapiens GN=MAT2A PE=1 SV=1 - [METK2_HUMAN]	1.71827e+08	198376489	4	5	0.170254	0.0566711
A0A2R8Y855	SWI/SNF-related matrix-associated actin-dependent regulator of chromatin subfamily E member 1 OS=Homo sapiens OX=9606 GN=SMARCE1 PE=1 SV=1 - [A0A2R8Y855_HUMAN]	1.0664e+09	1.08653e+09	13	11	0.169109	0.15887
P29692	Elongation factor 1-delta OS=Homo sapiens GN=EEF1D PE=1 SV=5 - [EF1D_HUMAN]	1.39841e+09	1.36979e+09	12	12	0.167209	-0.133928
A0A2R8Y5G6	ATP-dependent RNA helicase DDX3X OS=Homo sapiens OX=9606 GN=DDX3X PE=1 SV=1 - [A0A2R8Y5G6_HUMAN]	1.04363e+08	1.30724e+08	4	4	0.167066	0.0836236
C9JFR7	Cytochrome c (Fragment) OS=Homo sapiens GN=CYCS PE=3 SV=1 - [C9JFR7_HUMAN]	3.52787e+07	1.3913e+08	2	3	0.166379	0.230556
P78527	DNA-dependent protein kinase catalytic subunit OS=Homo sapiens GN=PRKDC PE=1 SV=3 - [PRKDC_HUMAN]	2.15596e+08	2.54856e+08	28	45	0.16595	0.0357779
Q92688	Acidic leucine-rich nuclear phosphoprotein 32 family member B OS=Homo sapiens GN=ANP32B PE=1 SV=1 - [AN32B_HUMAN]	1.33606e+09	1138230585	10	9	0.16483	0.134983
Q8TDD1	ATP-dependent RNA helicase DDX54 OS=Homo sapiens GN=DDX54 PE=1 SV=2 - [DDX54_HUMAN]	7.63571e+07	6.62492e+07	7	9	0.164758	0.239382
E9PCY7	Heterogeneous nuclear ribonucleoprotein H OS=Homo sapiens GN=HNRNPH1 PE=4 SV=1 - [E9PCY7_HUMAN]	870792335	8.22961e+08	9	8	0.164299	-0.0456657
P07900	Heat shock protein HSP 90-alpha OS=Homo sapiens GN=HSP90AA1 PE=1 SV=5 - [HS90A_HUMAN]	1.19175e+09	1.19585e+09	19	20	0.162314	0.0356954
P09661	U2 small nuclear ribonucleoprotein A' OS=Homo sapiens GN=SNRPA1 PE=1 SV=2 - [RU2A_HUMAN]	1.05269e+08	1.1057e+08	4	3	0.160805	0.0264984
Q86VP6	Cullin-associated NEDD8-dissociated protein 1 OS=Homo sapiens GN=CAND1 PE=1 SV=2 - [CAND1_HUMAN]	173929173	1.93615e+08	14	11	0.160586	0.226273
P11142	Heat shock cognate 71 kDa protein OS=Homo sapiens GN=HSPA8 PE=1 SV=1 - [HSP7C_HUMAN]	7.86287e+08	7.9836e+08	13	12	0.160207	0.12798
Q9UHB6	LIM domain and actin-binding protein 1 OS=Homo sapiens GN=LIMA1 PE=1 SV=1 - [LIMA1_HUMAN]	5.96481e+07	5.12839e+07	5	6	0.159279	0.181215
Q9UBD5	Origin recognition complex subunit 3 OS=Homo sapiens GN=ORC3 PE=1 SV=1 - [ORC3_HUMAN]	1.0417e+08	1.23515e+08	5	5	0.158611	-0.110345
Q9Y6C9	Mitochondrial carrier homolog 2 OS=Homo sapiens GN=MTCH2 PE=1 SV=1 - [MTCH2_HUMAN]	5.68604e+07	7.37974e+07	4	3	0.156548	-0.0614249
P22102	Trifunctional purine biosynthetic protein adenosine-3 OS=Homo sapiens GN=GART PE=1 SV=1 - [PUR2_HUMAN]	3.24451e+07	5.17568e+07	3	3	0.15567	-0.0385387
Q14683	Structural maintenance of chromosomes protein 1A OS=Homo sapiens GN=SMC1A PE=1 SV=2 - [SMC1A_HUMAN]	2.65987e+08	2.98741e+08	28	26	0.155576	0.178186
Q5QPR4	Cell division cycle 2-like 2 (PITSLRE proteins) OS=Homo sapiens GN=CDC2L2 PE=2 SV=1 - [Q5QPR4_HUMAN]	4.9992e+07	4.01555e+07	4	2	0.154582	0.217982
Q8N163	DBIRD complex subunit KIAA1967 OS=Homo sapiens GN=KIAA1967 PE=1 SV=2 - [K1967_HUMAN]	140003616	128645907	6	7	0.153688	0.234846
F5GYN4	Ubiquitin thioesterase OTUB1 OS=Homo sapiens GN=OTUB1 PE=4 SV=1 - [F5GYN4_HUMAN]	8.63879e+07	8.30009e+07	3	3	0.153444	-0.0294799
G3V529	ATP-dependent RNA helicase DDX24 OS=Homo sapiens GN=DDX24 PE=3 SV=1 - [G3V529_HUMAN]	3.46497e+07	32896366	2	3	0.15073	-0.968448
O95983	Methyl-CpG-binding domain protein 3 OS=Homo sapiens GN=MBD3 PE=1 SV=1 - [MBD3_HUMAN]	3.22755e+08	3.07962e+08	6	5	0.14846	0.171482
J3KTA4	Probable ATP-dependent RNA helicase DDX5 OS=Homo sapiens GN=DDX5 PE=3 SV=1 - [J3KTA4_HUMAN]	1.50448e+09	1.55601e+09	22	21	0.148391	0.164011
Q7Z6E9	E3 ubiquitin-protein ligase RBBP6 OS=Homo sapiens GN=RBBP6 PE=1 SV=1 - [RBBP6_HUMAN]	2.89684e+07	2.83844e+07	2	2	0.146807	0.358017
Q9UQ80	Proliferation-associated protein 2G4 OS=Homo sapiens GN=PA2G4 PE=1 SV=3 - [PA2G4_HUMAN]	237903055	2.89433e+08	7	7	0.145228	-0.0480317
Q15061	WD repeat-containing protein 43 OS=Homo sapiens GN=WDR43 PE=1 SV=3 - [WDR43_HUMAN]	1.58433e+08	1.76352e+08	4	6	0.144482	0.00557569
F8VVM2	Phosphate carrier protein, mitochondrial OS=Homo sapiens GN=SLC25A3 PE=3 SV=1 - [F8VVM2_HUMAN]	2.75022e+07	6.41308e+07	2	3	0.143359	0.0370183
A0A0C4DFX4	Uncharacterized protein (Fragment) OS=Homo sapiens PE=4 SV=1 - [A0A0C4DFX4_HUMAN]	7.75553e+07	1.15981e+08	5	5	0.143122	0.0312343
A0A087WVT1	Zinc finger protein 48 OS=Homo sapiens GN=ZNF48 PE=1 SV=1 - [A0A087WVT1_HUMAN]	3.16102e+07	3.17713e+07	2	2	0.139214	0.348138
Q99496	E3 ubiquitin-protein ligase RING2 OS=Homo sapiens GN=RNF2 PE=1 SV=1 - [RING2_HUMAN]	2.19099e+08	1.71189e+08	5	3	0.137489	-0.836616
P37275	Zinc finger E-box-binding homeobox 1 OS=Homo sapiens GN=ZEB1 PE=1 SV=2 - [ZEB1_HUMAN]	1.3283e+08	6.52296e+07	9	5	0.135058	0.244328
K7EQ02	DAZ-associated protein 1 (Fragment) OS=Homo sapiens GN=DAZAP1 PE=1 SV=2 - [K7EQ02_HUMAN]	188350728	1.88867e+08	4	4	0.134513	0.260011
A0A1B0GUB2	Parafibromin OS=Homo sapiens OX=9606 GN=CDC73 PE=1 SV=1 - [A0A1B0GUB2_HUMAN]	7.13777e+07	5.96476e+07	5	4	0.133756	-0.655287
Q86XP3	ATP-dependent RNA helicase DDX42 OS=Homo sapiens GN=DDX42 PE=1 SV=1 - [DDX42_HUMAN]	110201252	1.05238e+08	9	8	0.133444	0.385556
Q96IZ0	PRKC apoptosis WT1 regulator protein OS=Homo sapiens GN=PAWR PE=1 SV=1 - [PAWR_HUMAN]	1.13031e+08	9.59773e+07	5	3	0.132065	-0.0844502
E9PKG1	Protein arginine N-methyltransferase 1 OS=Homo sapiens GN=PRMT1 PE=4 SV=1 - [E9PKG1_HUMAN]	5.59902e+08	4.90792e+08	13	14	0.131646	0.0214605
Q14566	DNA replication licensing factor MCM6 OS=Homo sapiens GN=MCM6 PE=1 SV=1 - [MCM6_HUMAN]	4.35986e+08	4.52502e+08	17	20	0.131194	0.0739641
O14654	Insulin receptor substrate 4 OS=Homo sapiens GN=IRS4 PE=1 SV=1 - [IRS4_HUMAN]	2.32863e+07	6.37147e+07	3	5	0.126294	-0.425296
Q9NYF8	Bcl-2-associated transcription factor 1 OS=Homo sapiens GN=BCLAF1 PE=1 SV=2 - [BCLF1_HUMAN]	2.23878e+08	2.01952e+08	10	10	0.125688	0.0696558
Q8N9T8	Protein KRI1 homolog OS=Homo sapiens GN=KRI1 PE=1 SV=3 - [KRI1_HUMAN]	2.34301e+08	221893151	12	11	0.124747	-0.00452032
P55081	Microfibrillar-associated protein 1 OS=Homo sapiens GN=MFAP1 PE=1 SV=2 - [MFAP1_HUMAN]	1.82836e+08	1.74598e+08	6	5	0.124561	0.0595035
Q15691	Microtubule-associated protein RP/EB family member 1 OS=Homo sapiens GN=MAPRE1 PE=1 SV=3 - [MARE1_HUMAN]	1.53721e+08	1.05004e+08	5	5	0.12405	-0.155784
Q9Y2W2	WW domain-binding protein 11 OS=Homo sapiens GN=WBP11 PE=1 SV=1 - [WBP11_HUMAN]	2.15871e+08	225498116	9	9	0.122206	-0.13511
Q13838	Spliceosome RNA helicase DDX39B OS=Homo sapiens GN=DDX39B PE=1 SV=1 - [DX39B_HUMAN]	1.06571e+09	1.13771e+09	17	17	0.120507	0.012076
P61964	WD repeat-containing protein 5 OS=Homo sapiens GN=WDR5 PE=1 SV=1 - [WDR5_HUMAN]	7.11756e+07	8.6521e+07	2	2	0.120351	0.186809
P24468	COUP transcription factor 2 OS=Homo sapiens GN=NR2F2 PE=1 SV=1 - [COT2_HUMAN]	1.87947e+08	1.66263e+08	4	4	0.120076	0.356416
Q6ZW49	PAX-interacting protein 1 OS=Homo sapiens GN=PAXIP1 PE=1 SV=2 - [PAXI1_HUMAN]	1.17452e+08	7.94275e+07	5	4	0.118865	0.128717
Q92922	SWI/SNF complex subunit SMARCC1 OS=Homo sapiens GN=SMARCC1 PE=1 SV=3 - [SMRC1_HUMAN]	2.77145e+08	2.94354e+08	13	12	0.117713	0.15992
O43172	U4/U6 small nuclear ribonucleoprotein Prp4 OS=Homo sapiens GN=PRPF4 PE=1 SV=2 - [PRP4_HUMAN]	5.80093e+07	6.01152e+07	4	5	0.117651	-0.331049
E9PKZ0	60S ribosomal protein L8 OS=Homo sapiens GN=RPL8 PE=4 SV=1 - [E9PKZ0_HUMAN]	1.41911e+08	1.22841e+08	3	3	0.117539	-0.167931
Q6VMQ6	Activating transcription factor 7-interacting protein 1 OS=Homo sapiens GN=ATF7IP PE=1 SV=3 - [MCAF1_HUMAN]	8.24251e+07	1.26889e+08	4	4	0.117521	-0.910464
Q8WUB8	PHD finger protein 10 OS=Homo sapiens GN=PHF10 PE=1 SV=3 - [PHF10_HUMAN]	7.72263e+07	5.60769e+07	2	2	0.116287	-0.634364
P61978	Heterogeneous nuclear ribonucleoprotein K OS=Homo sapiens GN=HNRNPK PE=1 SV=1 - [HNRPK_HUMAN]	7284131302	6.40302e+09	21	22	0.116126	0.0499305
Q8TAQ2	SWI/SNF complex subunit SMARCC2 OS=Homo sapiens GN=SMARCC2 PE=1 SV=1 - [SMRC2_HUMAN]	2.02984e+08	2.33008e+08	7	9	0.115041	0.295154
O60506	Heterogeneous nuclear ribonucleoprotein Q OS=Homo sapiens GN=SYNCRIP PE=1 SV=2 - [HNRPQ_HUMAN]	2.93099e+08	3.29849e+08	6	6	0.114215	-0.0572281
Q14690	Protein RRP5 homolog OS=Homo sapiens GN=PDCD11 PE=1 SV=3 - [RRP5_HUMAN]	2.0409e+07	2.67893e+07	2	3	0.114162	0.0517566
P56182	Ribosomal RNA processing protein 1 homolog A OS=Homo sapiens GN=RRP1 PE=1 SV=1 - [RRP1_HUMAN]	2.09877e+08	2.12628e+08	7	4	0.113917	0.133359
Q15233	Non-POU domain-containing octamer-binding protein OS=Homo sapiens GN=NONO PE=1 SV=4 - [NONO_HUMAN]	5.33492e+08	492296963	15	16	0.113252	-0.0308672
P17028	Zinc finger protein 24 OS=Homo sapiens GN=ZNF24 PE=1 SV=4 - [ZNF24_HUMAN]	1.942e+08	1.7766e+08	8	8	0.112865	0.373213
O60264	SWI/SNF-related matrix-associated actin-dependent regulator of chromatin subfamily A member 5 OS=Homo sapiens GN=SMARCA5 PE=1 SV=1 - [SMCA5_HUMAN]	1.7166e+08	1.79856e+08	15	17	0.112718	0.10151
Q14103	Heterogeneous nuclear ribonucleoprotein D0 OS=Homo sapiens GN=HNRNPD PE=1 SV=1 - [HNRPD_HUMAN]	7.93474e+08	7.95157e+08	9	7	0.111329	0.0237968
Q9HBE1	POZ-, AT hook-, and zinc finger-containing protein 1 OS=Homo sapiens GN=PATZ1 PE=1 SV=1 - [PATZ1_HUMAN]	84588565	36590148	2	2	0.108955	0.487243
Q9H0C8	Integrin-linked kinase-associated serine/threonine phosphatase 2C OS=Homo sapiens GN=ILKAP PE=1 SV=1 - [ILKAP_HUMAN]	1.03138e+08	1.10163e+08	5	5	0.108593	0.144947
Q14781	Chromobox protein homolog 2 OS=Homo sapiens GN=CBX2 PE=1 SV=2 - [CBX2_HUMAN]	1.10742e+08	5.92514e+07	5	3	0.108224	0.0295081
P33993	DNA replication licensing factor MCM7 OS=Homo sapiens GN=MCM7 PE=1 SV=4 - [MCM7_HUMAN]	3.8873e+08	3.89101e+08	19	15	0.107967	0.0789224
Q9H4L7	SWI/SNF-related matrix-associated actin-dependent regulator of chromatin subfamily A containing DEAD/H box 1 OS=Homo sapiens GN=SMARCAD1 PE=1 SV=2 - [SMRCD_HUMAN]	168997058	1.41185e+08	11	10	0.106543	0.0716911
P07355	Annexin A2 OS=Homo sapiens GN=ANXA2 PE=1 SV=2 - [ANXA2_HUMAN]	2.96878e+08	2.8018e+08	10	10	0.105376	-0.00624878
J3QLE5	Small nuclear ribonucleoprotein-associated protein N (Fragment) OS=Homo sapiens GN=SNRPN PE=4 SV=1 - [J3QLE5_HUMAN]	5.37379e+07	5.9805e+07	2	2	0.103251	0.30426
O95232	Luc7-like protein 3 OS=Homo sapiens GN=LUC7L3 PE=1 SV=2 - [LC7L3_HUMAN]	3.52253e+08	337786322	5	7	0.10089	0.0822435
O95619	YEATS domain-containing protein 4 OS=Homo sapiens GN=YEATS4 PE=1 SV=1 - [YETS4_HUMAN]	1.00611e+08	1.44812e+08	4	4	0.0989949	0.212453
O95239	Chromosome-associated kinesin KIF4A OS=Homo sapiens GN=KIF4A PE=1 SV=3 - [KIF4A_HUMAN]	1.67762e+08	1.88887e+08	17	16	0.0979934	0.0977837
Q99459	Cell division cycle 5-like protein OS=Homo sapiens GN=CDC5L PE=1 SV=2 - [CDC5L_HUMAN]	1.25745e+08	1.20513e+08	10	7	0.0979516	0.151004
Q05048	Cleavage stimulation factor subunit 1 OS=Homo sapiens GN=CSTF1 PE=1 SV=1 - [CSTF1_HUMAN]	1.80203e+08	1.5943e+08	8	8	0.0968904	0.0233935
P22626	Heterogeneous nuclear ribonucleoproteins A2/B1 OS=Homo sapiens GN=HNRNPA2B1 PE=1 SV=2 - [ROA2_HUMAN]	5.93935e+08	6.27194e+08	10	10	0.096788	0.033667
P25490	Transcriptional repressor protein YY1 OS=Homo sapiens GN=YY1 PE=1 SV=2 - [TYY1_HUMAN]	6.24757e+07	7.01941e+07	4	4	0.0967117	0.0404772
P04350	Tubulin beta-4A chain OS=Homo sapiens GN=TUBB4A PE=1 SV=2 - [TBB4A_HUMAN]	3.70777e+09	3659442708	22	21	0.0966655	-0.116762
P30101	Protein disulfide-isomerase A3 OS=Homo sapiens GN=PDIA3 PE=1 SV=4 - [PDIA3_HUMAN]	1.49232e+08	1.70657e+08	4	5	0.0963242	0.261108
Q9BW71	HIRA-interacting protein 3 OS=Homo sapiens GN=HIRIP3 PE=1 SV=3 - [HIRP3_HUMAN]	3.66925e+08	3.62131e+08	9	10	0.0961651	-0.0220138
Q9Y3I0	tRNA-splicing ligase RtcB homolog OS=Homo sapiens GN=C22orf28 PE=1 SV=1 - [RTCB_HUMAN]	1.28157e+08	8.63529e+07	2	3	0.0958875	0.593855
P52701	DNA mismatch repair protein Msh6 OS=Homo sapiens GN=MSH6 PE=1 SV=2 - [MSH6_HUMAN]	4.2454e+08	3.20996e+08	22	19	0.0957139	0.142493
Q15185	Prostaglandin E synthase 3 OS=Homo sapiens GN=PTGES3 PE=1 SV=1 - [TEBP_HUMAN]	2399275876	2458478892	5	5	0.0953934	0.104425
P25205	DNA replication licensing factor MCM3 OS=Homo sapiens GN=MCM3 PE=1 SV=3 - [MCM3_HUMAN]	3.97472e+08	3.94342e+08	21	18	0.0948652	0.0456465
F5H669	Cleavage and polyadenylation-specificity factor subunit 7 (Fragment) OS=Homo sapiens GN=CPSF7 PE=4 SV=1 - [F5H669_HUMAN]	8.46797e+07	9.05054e+07	3	3	0.0941892	-0.127739
P43487	Ran-specific GTPase-activating protein OS=Homo sapiens GN=RANBP1 PE=1 SV=1 - [RANG_HUMAN]	5.11912e+08	3.89596e+08	4	4	0.0939333	0.18551
Q96T88	E3 ubiquitin-protein ligase UHRF1 OS=Homo sapiens GN=UHRF1 PE=1 SV=1 - [UHRF1_HUMAN]	9.00355e+07	1.04883e+08	10	7	0.0934939	-0.0329878
P18887	DNA repair protein XRCC1 OS=Homo sapiens GN=XRCC1 PE=1 SV=2 - [XRCC1_HUMAN]	5.38171e+08	5.67575e+08	12	11	0.0923025	0.00814432
P08047	Transcription factor Sp1 OS=Homo sapiens GN=SP1 PE=1 SV=3 - [SP1_HUMAN]	6.37994e+07	2.50003e+07	4	2	0.0915352	0.142539
P62995	Transformer-2 protein homolog beta OS=Homo sapiens GN=TRA2B PE=1 SV=1 - [TRA2B_HUMAN]	2.18584e+08	2.10195e+08	7	7	0.091471	-0.244669
Q9Y2X3	Nucleolar protein 58 OS=Homo sapiens GN=NOP58 PE=1 SV=1 - [NOP58_HUMAN]	1.0104e+08	8.82095e+07	6	6	0.0892816	0.11459
Q15029	116 kDa U5 small nuclear ribonucleoprotein component OS=Homo sapiens GN=EFTUD2 PE=1 SV=1 - [U5S1_HUMAN]	4.95173e+08	4.92942e+08	20	21	0.089266	0.0589258
Q9BY77	Polymerase delta-interacting protein 3 OS=Homo sapiens GN=POLDIP3 PE=1 SV=2 - [PDIP3_HUMAN]	8.11116e+07	8.52409e+07	5	5	0.0872777	-0.140105
P46087	Putative ribosomal RNA methyltransferase NOP2 OS=Homo sapiens GN=NOP2 PE=1 SV=2 - [NOP2_HUMAN]	349159864	3.45579e+08	13	15	0.0870399	-0.0630932
Q9Y5Q9	General transcription factor 3C polypeptide 3 OS=Homo sapiens GN=GTF3C3 PE=1 SV=1 - [TF3C3_HUMAN]	1.05519e+08	1.57304e+08	8	7	0.0866475	0.0487003
Q8IZL8	Proline-, glutamic acid- and leucine-rich protein 1 OS=Homo sapiens GN=PELP1 PE=1 SV=2 - [PELP1_HUMAN]	1.01335e+08	1.17195e+08	7	6	0.0862412	0.608537
P46060	Ran GTPase-activating protein 1 OS=Homo sapiens GN=RANGAP1 PE=1 SV=1 - [RAGP1_HUMAN]	1.15613e+09	1.07822e+09	20	21	0.0861066	0.0953872
P39023	60S ribosomal protein L3 OS=Homo sapiens GN=RPL3 PE=1 SV=2 - [RL3_HUMAN]	2.11243e+08	1.95604e+08	8	9	0.0845249	-0.0608271
P35659	Protein DEK OS=Homo sapiens GN=DEK PE=1 SV=1 - [DEK_HUMAN]	4.07127e+09	4.48723e+09	13	13	0.0837838	0.01506
P62318	Small nuclear ribonucleoprotein Sm D3 OS=Homo sapiens GN=SNRPD3 PE=1 SV=1 - [SMD3_HUMAN]	1.84765e+08	178668112	2	2	0.0829235	-0.521496
Q86UV5	Ubiquitin carboxyl-terminal hydrolase 48 OS=Homo sapiens GN=USP48 PE=1 SV=1 - [UBP48_HUMAN]	3.00927e+08	2.85192e+08	22	21	0.0821239	0.133448
Q96RL1	BRCA1-A complex subunit RAP80 OS=Homo sapiens GN=UIMC1 PE=1 SV=2 - [UIMC1_HUMAN]	1.40609e+08	1.1792e+08	7	7	0.0820137	0.11731
Q9NW13	RNA-binding protein 28 OS=Homo sapiens GN=RBM28 PE=1 SV=3 - [RBM28_HUMAN]	2.13716e+08	7.95027e+07	6	5	0.0818383	-0.16839
Q9NPI1	Bromodomain-containing protein 7 OS=Homo sapiens GN=BRD7 PE=1 SV=1 - [BRD7_HUMAN]	5.45939e+07	5.16871e+07	5	6	0.0801127	0.0940635
P62826	GTP-binding nuclear protein Ran OS=Homo sapiens GN=RAN PE=1 SV=3 - [RAN_HUMAN]	6.10473e+08	6.12034e+08	7	7	0.0776462	0.00450826
A0A087X0M4	Kanadaptin OS=Homo sapiens GN=SLC4A1AP PE=1 SV=1 - [A0A087X0M4_HUMAN]	2.20738e+07	2.71583e+07	2	2	0.0767147	-0.187284
E9PF10	Nuclear pore complex protein Nup155 OS=Homo sapiens GN=NUP155 PE=4 SV=1 - [E9PF10_HUMAN]	4.70665e+07	59520355	5	6	0.0756599	-0.764916
P39687	Acidic leucine-rich nuclear phosphoprotein 32 family member A OS=Homo sapiens GN=ANP32A PE=1 SV=1 - [AN32A_HUMAN]	1.2597e+09	9.27504e+08	11	9	0.0754151	-0.0339575
G3V1A4	Cofilin 1 (Non-muscle), isoform CRA_a OS=Homo sapiens GN=CFL1 PE=4 SV=1 - [G3V1A4_HUMAN]	1.45224e+09	1.26743e+09	7	8	0.074203	-0.0359711
P63104	14-3-3 protein zeta/delta OS=Homo sapiens GN=YWHAZ PE=1 SV=1 - [1433Z_HUMAN]	6.04955e+08	6.38667e+08	6	7	0.0740081	0.113544
Q14151	Scaffold attachment factor B2 OS=Homo sapiens GN=SAFB2 PE=1 SV=1 - [SAFB2_HUMAN]	4.19119e+08	4.28898e+08	9	8	0.0726794	-0.15748
P27348	14-3-3 protein theta OS=Homo sapiens GN=YWHAQ PE=1 SV=1 - [1433T_HUMAN]	7.43645e+08	7.44751e+08	7	10	0.0722951	0.236382
A0A087WUK2	Heterogeneous nuclear ribonucleoprotein D-like OS=Homo sapiens GN=HNRNPDL PE=1 SV=1 - [A0A087WUK2_HUMAN]	4.23439e+08	4.00254e+08	4	4	0.0715549	0.156814
B7Z7P8	Eukaryotic peptide chain release factor subunit 1 OS=Homo sapiens GN=ETF1 PE=2 SV=1 - [B7Z7P8_HUMAN]	9.21029e+07	96441794	6	5	0.0710433	-0.133115
P08238	Heat shock protein HSP 90-beta OS=Homo sapiens GN=HSP90AB1 PE=1 SV=4 - [HS90B_HUMAN]	1.14071e+09	1.13246e+09	17	19	0.0695511	-0.0440704
P19105	Myosin regulatory light chain 12A OS=Homo sapiens GN=MYL12A PE=1 SV=2 - [ML12A_HUMAN]	82642243	8.40241e+07	2	2	0.0685156	-0.0436411
Q15717	ELAV-like protein 1 OS=Homo sapiens GN=ELAVL1 PE=1 SV=2 - [ELAV1_HUMAN]	2.64086e+08	2.49227e+08	9	9	0.0677551	-0.0208837
P84103	Serine/arginine-rich splicing factor 3 OS=Homo sapiens GN=SRSF3 PE=1 SV=1 - [SRSF3_HUMAN]	6.18118e+08	6.13179e+08	5	5	0.067573	0.139623
Q13547	Histone deacetylase 1 OS=Homo sapiens GN=HDAC1 PE=1 SV=1 - [HDAC1_HUMAN]	1.14404e+09	1.10121e+09	9	10	0.0668853	0.0445001
A6NLN1	Polypyrimidine tract binding protein 1, isoform CRA_b OS=Homo sapiens GN=PTBP1 PE=1 SV=4 - [A6NLN1_HUMAN]	2.10677e+09	1.89706e+09	11	11	0.0667064	0.0425236
Q53EL6	Programmed cell death protein 4 OS=Homo sapiens GN=PDCD4 PE=1 SV=2 - [PDCD4_HUMAN]	3.36681e+07	7.46233e+07	3	2	0.0658475	-0.403235
E7ETY2	Treacle protein OS=Homo sapiens GN=TCOF1 PE=4 SV=1 - [E7ETY2_HUMAN]	2.94285e+09	3257455106	34	35	0.0637388	0.0677754
O15397	Importin-8 OS=Homo sapiens GN=IPO8 PE=1 SV=2 - [IPO8_HUMAN]	1.97357e+07	2.33796e+07	2	3	0.0636628	-0.0525692
Q1KMD3	Heterogeneous nuclear ribonucleoprotein U-like protein 2 OS=Homo sapiens GN=HNRNPUL2 PE=1 SV=1 - [HNRL2_HUMAN]	1.45375e+08	1.42367e+08	8	6	0.0617594	0.253662
P78347	General transcription factor II-I OS=Homo sapiens GN=GTF2I PE=1 SV=2 - [GTF2I_HUMAN]	3.86459e+08	3.99502e+08	22	16	0.0611828	-0.0469592
Q92769	Histone deacetylase 2 OS=Homo sapiens GN=HDAC2 PE=1 SV=2 - [HDAC2_HUMAN]	1.0877e+09	1.09137e+09	10	11	0.0604806	0.0556717
V9GY54	DDB1- and CUL4-associated factor 8 OS=Homo sapiens GN=DCAF8 PE=1 SV=1 - [V9GY54_HUMAN]	2.48733e+07	2.69115e+07	2	2	0.0592396	-0.321577
Q13242	Serine/arginine-rich splicing factor 9 OS=Homo sapiens GN=SRSF9 PE=1 SV=1 - [SRSF9_HUMAN]	2.30695e+08	2.17578e+08	6	6	0.0586866	0.00871435
Q8IYB3	Serine/arginine repetitive matrix protein 1 OS=Homo sapiens GN=SRRM1 PE=1 SV=2 - [SRRM1_HUMAN]	1.23581e+08	1.1285e+08	6	4	0.0581913	-0.147383
P50990	T-complex protein 1 subunit theta OS=Homo sapiens GN=CCT8 PE=1 SV=4 - [TCPQ_HUMAN]	1.8787e+08	199786305	10	10	0.0573531	0.0245447
A0A087WWY3	Filamin-A OS=Homo sapiens GN=FLNA PE=1 SV=1 - [A0A087WWY3_HUMAN]	1.65968e+07	32517810	5	6	0.0569106	0.0177752
P27824	Calnexin OS=Homo sapiens GN=CANX PE=1 SV=2 - [CALX_HUMAN]	175081443	1.7355e+08	7	7	0.056749	-0.417726
P49411	Elongation factor Tu, mitochondrial OS=Homo sapiens GN=TUFM PE=1 SV=2 - [EFTU_HUMAN]	2.46111e+08	2.34865e+08	14	14	0.0559921	0.129002
A0A2U3TZL8	Kinesin-like protein OS=Homo sapiens OX=9606 GN=KIF23 PE=1 SV=1 - [A0A2U3TZL8_HUMAN]	6.10526e+07	5.45307e+07	2	2	0.0555105	-0.10645
B5MCF9	Pescadillo homolog OS=Homo sapiens GN=PES1 PE=4 SV=1 - [B5MCF9_HUMAN]	4.97322e+07	6.56585e+07	5	2	0.0542502	0.0673119
Q14974	Importin subunit beta-1 OS=Homo sapiens GN=KPNB1 PE=1 SV=2 - [IMB1_HUMAN]	1590924643	5.62333e+08	19	17	0.0538474	-0.00579519
P08107	Heat shock 70 kDa protein 1A/1B OS=Homo sapiens GN=HSPA1A PE=1 SV=5 - [HSP71_HUMAN]	901748980	9.13307e+08	18	17	0.0533567	0
B8ZZQ6	Thymosin alpha-1 OS=Homo sapiens GN=PTMA PE=4 SV=1 - [B8ZZQ6_HUMAN]	7.90469e+08	9.724e+08	6	6	0.0533156	0.0484855
B7ZAR1	T-complex protein 1 subunit epsilon OS=Homo sapiens GN=CCT5 PE=2 SV=1 - [B7ZAR1_HUMAN]	8.64276e+07	9.95052e+07	5	5	0.052967	0.145765
E9PEZ7	Abl interactor 2 OS=Homo sapiens GN=ABI2 PE=4 SV=1 - [E9PEZ7_HUMAN]	6.21438e+07	3.8461e+07	5	2	0.0515591	0.15093
A6NHR9	Structural maintenance of chromosomes flexible hinge domain-containing protein 1 OS=Homo sapiens GN=SMCHD1 PE=1 SV=2 - [SMHD1_HUMAN]	4.6359e+07	7.92428e+07	4	5	0.0508816	0.246801
Q96SB4	SRSF protein kinase 1 OS=Homo sapiens GN=SRPK1 PE=1 SV=2 - [SRPK1_HUMAN]	117763332	8.36527e+07	4	3	0.0505477	-0.00207718
P38919	Eukaryotic initiation factor 4A-III OS=Homo sapiens GN=EIF4A3 PE=1 SV=4 - [IF4A3_HUMAN]	182183036	1.94017e+08	6	7	0.050168	0.0757571
Q8IWS0	PHD finger protein 6 OS=Homo sapiens GN=PHF6 PE=1 SV=1 - [PHF6_HUMAN]	1.29711e+08	1.16176e+08	5	6	0.0491562	0.163613
Q9BWF3	RNA-binding protein 4 OS=Homo sapiens GN=RBM4 PE=1 SV=1 - [RBM4_HUMAN]	2.66968e+08	2.36852e+08	12	11	0.0491216	0.0633239
Q9NP72	Ras-related protein Rab-18 OS=Homo sapiens GN=RAB18 PE=1 SV=1 - [RAB18_HUMAN]	4.3994e+07	3.26649e+07	2	2	0.0489039	-0.101724
Q96AE4	Far upstream element-binding protein 1 OS=Homo sapiens GN=FUBP1 PE=1 SV=3 - [FUBP1_HUMAN]	5.91043e+08	6.1658e+08	11	12	0.0474337	-0.0443381
P61244	Protein max OS=Homo sapiens GN=MAX PE=1 SV=1 - [MAX_HUMAN]	2.29466e+08	1.88808e+08	5	5	0.0467029	0.0482083
Q9BRX2	Protein pelota homolog OS=Homo sapiens GN=PELO PE=1 SV=2 - [PELO_HUMAN]	111750887	1.29643e+08	9	7	0.0464317	0.360825
E9PJD9	60S ribosomal protein L27a OS=Homo sapiens GN=RPL27A PE=3 SV=1 - [E9PJD9_HUMAN]	1.1036e+08	134790464	3	2	0.046122	-0.0217783
Q08170	Serine/arginine-rich splicing factor 4 OS=Homo sapiens GN=SRSF4 PE=1 SV=2 - [SRSF4_HUMAN]	7.22581e+08	7.24461e+08	6	6	0.0461081	0.0218391
O43390	Heterogeneous nuclear ribonucleoprotein R OS=Homo sapiens GN=HNRNPR PE=1 SV=1 - [HNRPR_HUMAN]	3.15358e+08	3.5867e+08	13	13	0.0439736	0.389695
Q9Y4X5	E3 ubiquitin-protein ligase ARIH1 OS=Homo sapiens GN=ARIH1 PE=1 SV=2 - [ARI1_HUMAN]	2.65552e+08	2.78624e+08	8	8	0.0430203	0.096163
Q14247	Src substrate cortactin OS=Homo sapiens GN=CTTN PE=1 SV=2 - [SRC8_HUMAN]	4.77058e+07	2.57216e+07	2	2	0.043	0.0351803
P09874	Poly [ADP-ribose] polymerase 1 OS=Homo sapiens GN=PARP1 PE=1 SV=4 - [PARP1_HUMAN]	1.56109e+09	1.69478e+09	38	39	0.0429596	0.0352749
B7ZBH1	Eukaryotic translation initiation factor 6 (Fragment) OS=Homo sapiens GN=EIF6 PE=4 SV=1 - [B7ZBH1_HUMAN]	4.59118e+07	4.77788e+07	3	2	0.041351	0.246672
P26368	Splicing factor U2AF 65 kDa subunit OS=Homo sapiens GN=U2AF2 PE=1 SV=4 - [U2AF2_HUMAN]	1.0238e+09	9.41543e+08	9	10	0.0412783	-0.0687392
Q96KR1	Zinc finger RNA-binding protein OS=Homo sapiens GN=ZFR PE=1 SV=2 - [ZFR_HUMAN]	5.33885e+07	5.06075e+07	4	4	0.0403018	0.198183
Q08211	ATP-dependent RNA helicase A OS=Homo sapiens GN=DHX9 PE=1 SV=4 - [DHX9_HUMAN]	2.67382e+08	2.91844e+08	16	19	0.0398201	0.0187006
E7EQR4	Ezrin OS=Homo sapiens GN=EZR PE=1 SV=3 - [E7EQR4_HUMAN]	4.17385e+07	4.65562e+07	2	2	0.0394257	0.146177
P62937	Peptidyl-prolyl cis-trans isomerase A OS=Homo sapiens GN=PPIA PE=1 SV=2 - [PPIA_HUMAN]	2.14762e+09	2.54769e+09	7	8	0.0394078	0.0360119
P00558	Phosphoglycerate kinase 1 OS=Homo sapiens GN=PGK1 PE=1 SV=3 - [PGK1_HUMAN]	2.06057e+08	2.08177e+08	7	4	0.0370943	-0.0182619
Q6DD87	Zinc finger protein 787 OS=Homo sapiens GN=ZNF787 PE=1 SV=2 - [ZN787_HUMAN]	7.19014e+07	3.39543e+07	4	2	0.0348253	-0.41893
J3QSH4	Vascular endothelial zinc finger 1 OS=Homo sapiens GN=VEZF1 PE=4 SV=1 - [J3QSH4_HUMAN]	6.41605e+07	3.15413e+07	3	2	0.0346638	-0.112391
A0A1X7SBZ2	Probable ATP-dependent RNA helicase DDX17 OS=Homo sapiens OX=9606 GN=DDX17 PE=1 SV=1 - [A0A1X7SBZ2_HUMAN]	1.87069e+09	1.98157e+09	28	25	0.0345882	0.0996582
P13639	Elongation factor 2 OS=Homo sapiens GN=EEF2 PE=1 SV=4 - [EF2_HUMAN]	1.12825e+09	1.2259e+09	30	28	0.0343022	-0.0128677
O15226	NF-kappa-B-repressing factor OS=Homo sapiens GN=NKRF PE=1 SV=2 - [NKRF_HUMAN]	1.8254e+08	1.81444e+08	12	9	0.0339564	0.0561696
O75400	Pre-mRNA-processing factor 40 homolog A OS=Homo sapiens GN=PRPF40A PE=1 SV=2 - [PR40A_HUMAN]	3.59001e+08	5.37418e+08	10	15	0.0339233	0.0603403
Q92945	Far upstream element-binding protein 2 OS=Homo sapiens GN=KHSRP PE=1 SV=4 - [FUBP2_HUMAN]	2764149931	2.65733e+09	25	24	0.0328601	0.101439
Q9UPP1	Histone lysine demethylase PHF8 OS=Homo sapiens GN=PHF8 PE=1 SV=3 - [PHF8_HUMAN]	5.5704e+07	5.89058e+07	2	4	0.0324455	1.09858
O94842	TOX high mobility group box family member 4 OS=Homo sapiens GN=TOX4 PE=1 SV=1 - [TOX4_HUMAN]	6.72677e+07	3.07634e+07	3	2	0.0320864	0.01294
A6NFI3	Zinc finger protein 316 OS=Homo sapiens GN=ZNF316 PE=1 SV=1 - [ZN316_HUMAN]	4.99283e+07	4.0962e+07	2	2	0.0297993	-0.00606661
Q29RF7	Sister chromatid cohesion protein PDS5 homolog A OS=Homo sapiens GN=PDS5A PE=1 SV=1 - [PDS5A_HUMAN]	1.72738e+08	1.71549e+08	14	13	0.0297896	0.0424802
A0A0C4DGS1	Dolichyl-diphosphooligosaccharide--protein glycosyltransferase 48 kDa subunit OS=Homo sapiens GN=DDOST PE=1 SV=1 - [A0A0C4DGS1_HUMAN]	1.15307e+08	9.85261e+07	5	4	0.0290981	-0.154631
P36873	Serine/threonine-protein phosphatase PP1-gamma catalytic subunit OS=Homo sapiens GN=PPP1CC PE=1 SV=1 - [PP1G_HUMAN]	275632681	2.28764e+08	12	12	0.0276008	0.0959226
A0A0A0MR02	Voltage-dependent anion-selective channel protein 2 (Fragment) OS=Homo sapiens GN=VDAC2 PE=1 SV=1 - [A0A0A0MR02_HUMAN]	247200865	2.3808e+08	8	7	0.0270777	-0.174561
Q96ST2	Protein IWS1 homolog OS=Homo sapiens GN=IWS1 PE=1 SV=2 - [IWS1_HUMAN]	4.0233e+08	4.23498e+08	6	5	0.0266264	-0.13006
A0A087WX29	TAR DNA-binding protein 43 (Fragment) OS=Homo sapiens GN=TARDBP PE=1 SV=1 - [A0A087WX29_HUMAN]	6.09163e+08	6.56997e+08	7	7	0.0253381	0.0640777
Q07666	KH domain-containing, RNA-binding, signal transduction-associated protein 1 OS=Homo sapiens GN=KHDRBS1 PE=1 SV=1 - [KHDR1_HUMAN]	1145294297	1.05776e+09	6	7	0.0239529	0.00328852
P14314	Glucosidase 2 subunit beta OS=Homo sapiens GN=PRKCSH PE=1 SV=2 - [GLU2B_HUMAN]	1.03381e+08	1.45385e+08	8	7	0.0237783	0.0303149
Q9P2I0	Cleavage and polyadenylation specificity factor subunit 2 OS=Homo sapiens GN=CPSF2 PE=1 SV=2 - [CPSF2_HUMAN]	1.63581e+08	1.7425e+08	6	6	0.0236311	-0.070482
Q01105	Protein SET OS=Homo sapiens GN=SET PE=1 SV=3 - [SET_HUMAN]	3.01714e+09	3.17197e+09	8	7	0.0234492	0.00216238
Q9Y5J1	U3 small nucleolar RNA-associated protein 18 homolog OS=Homo sapiens GN=UTP18 PE=1 SV=3 - [UTP18_HUMAN]	5.8392e+07	6.34731e+07	3	4	0.0223961	0.0586179
P46013	Antigen KI-67 OS=Homo sapiens GN=MKI67 PE=1 SV=2 - [KI67_HUMAN]	2.779e+08	3.05801e+08	37	37	0.0203655	0.0571288
Q9ULV4	Coronin-1C OS=Homo sapiens GN=CORO1C PE=1 SV=1 - [COR1C_HUMAN]	3.4219e+08	3.31858e+08	12	10	0.0202626	0.0112778
Q9Y3F4	Serine-threonine kinase receptor-associated protein OS=Homo sapiens GN=STRAP PE=1 SV=1 - [STRAP_HUMAN]	1.31423e+08	8.82237e+07	6	5	0.0199947	0.0754472
Q15365	Poly(rC)-binding protein 1 OS=Homo sapiens GN=PCBP1 PE=1 SV=2 - [PCBP1_HUMAN]	2.22187e+09	2.15346e+09	14	12	0.0199942	0.0223322
P85037	Forkhead box protein K1 OS=Homo sapiens GN=FOXK1 PE=1 SV=1 - [FOXK1_HUMAN]	113164928	130460663	3	5	0.0197751	0.00387626
Q93009	Ubiquitin carboxyl-terminal hydrolase 7 OS=Homo sapiens GN=USP7 PE=1 SV=2 - [UBP7_HUMAN]	2.50526e+08	1.90719e+08	12	10	0.0179809	0.112231
E9PLA9	Caprin-1 (Fragment) OS=Homo sapiens GN=CAPRIN1 PE=4 SV=1 - [E9PLA9_HUMAN]	7.29237e+07	7.3998e+07	3	4	0.0179693	0.234032
P49792	E3 SUMO-protein ligase RanBP2 OS=Homo sapiens GN=RANBP2 PE=1 SV=2 - [RBP2_HUMAN]	1.56453e+08	1.99148e+08	13	19	0.017802	0.241075
A0A5F9ZHJ7	Acetyl-CoA acetyltransferase, mitochondrial OS=Homo sapiens OX=9606 GN=ACAT1 PE=4 SV=1 - [A0A5F9ZHJ7_HUMAN]	6.01343e+07	7.31521e+07	3	3	0.0170253	0.0612763
Q9BVP2	Guanine nucleotide-binding protein-like 3 OS=Homo sapiens GN=GNL3 PE=1 SV=2 - [GNL3_HUMAN]	338254348	3.39862e+08	11	10	0.0161845	-0.0129813
H3BU16	Hematological and neurological-expressed 1-like protein (Fragment) OS=Homo sapiens GN=HN1L PE=4 SV=1 - [H3BU16_HUMAN]	2.95945e+08	2.37348e+08	3	3	0.0154268	-0.0616033
P43243	Matrin-3 OS=Homo sapiens GN=MATR3 PE=1 SV=2 - [MATR3_HUMAN]	7.03176e+08	7.02069e+08	24	22	0.0153523	0.063467
P34932	Heat shock 70 kDa protein 4 OS=Homo sapiens GN=HSPA4 PE=1 SV=4 - [HSP74_HUMAN]	1.23889e+08	1.26076e+08	9	10	0.0151907	-0.0847627
Q9Y2R4	Probable ATP-dependent RNA helicase DDX52 OS=Homo sapiens GN=DDX52 PE=1 SV=3 - [DDX52_HUMAN]	3.56367e+07	39922817	3	2	0.0141557	-0.154034
Q13435	Splicing factor 3B subunit 2 OS=Homo sapiens GN=SF3B2 PE=1 SV=2 - [SF3B2_HUMAN]	6.90978e+08	697506465	21	20	0.0140883	0.0528177
J3QL05	Serine/arginine-rich-splicing factor 2 (Fragment) OS=Homo sapiens GN=SRSF2 PE=4 SV=1 - [J3QL05_HUMAN]	8.35581e+08	813786408	4	4	0.0124367	-0.0169304
G5EA36	Cell division cycle 27, isoform CRA_c OS=Homo sapiens GN=CDC27 PE=4 SV=1 - [G5EA36_HUMAN]	9.22359e+07	6.8166e+07	7	4	0.0123481	-0.159063
C9JG87	39S ribosomal protein L39, mitochondrial (Fragment) OS=Homo sapiens GN=MRPL39 PE=4 SV=1 - [C9JG87_HUMAN]	3.47317e+07	3.50486e+07	2	2	0.0109844	0.361635
C9IYN3	Heterogeneous nuclear ribonucleoprotein L-like OS=Homo sapiens GN=HNRNPLL PE=1 SV=2 - [C9IYN3_HUMAN]	7.66105e+08	7.75789e+08	14	15	0.0106899	-0.0382641
P52292	Importin subunit alpha-2 OS=Homo sapiens GN=KPNA2 PE=1 SV=1 - [IMA2_HUMAN]	2.61219e+08	2.285e+08	9	8	0.00827914	0.0808504
Q2TAY7	WD40 repeat-containing protein SMU1 OS=Homo sapiens GN=SMU1 PE=1 SV=2 - [SMU1_HUMAN]	7.4907e+07	8.53923e+07	4	4	0.00793511	0.295566
O75717	WD repeat and HMG-box DNA-binding protein 1 OS=Homo sapiens GN=WDHD1 PE=1 SV=1 - [WDHD1_HUMAN]	7.09064e+07	6.32341e+07	7	4	0.00785291	-0.0613669
P33992	DNA replication licensing factor MCM5 OS=Homo sapiens GN=MCM5 PE=1 SV=5 - [MCM5_HUMAN]	1.46615e+08	1.6341e+08	5	7	0.00777618	0.0115889
P14625	Endoplasmin OS=Homo sapiens GN=HSP90B1 PE=1 SV=1 - [ENPL_HUMAN]	227963327	2.18725e+08	7	7	0.00753595	-0.0751078
J3KN66	Torsin-1A-interacting protein 1 OS=Homo sapiens GN=TOR1AIP1 PE=4 SV=1 - [J3KN66_HUMAN]	4.82228e+07	5.17922e+07	2	3	0.00563927	0.218332
P63167	Dynein light chain 1, cytoplasmic OS=Homo sapiens GN=DYNLL1 PE=1 SV=1 - [DYL1_HUMAN]	332704418	403837313	3	2	0.00561517	-0.116037
F5GXF5	Nucleosome-remodeling factor subunit BPTF (Fragment) OS=Homo sapiens GN=BPTF PE=4 SV=2 - [F5GXF5_HUMAN]	90569884	107830148	6	8	0.00401907	-0.252245
P67870	Casein kinase II subunit beta OS=Homo sapiens GN=CSNK2B PE=1 SV=1 - [CSK2B_HUMAN]	2.20547e+08	2.06122e+08	4	4	0.00383682	-0.174788
Q92973	Transportin-1 OS=Homo sapiens GN=TNPO1 PE=1 SV=2 - [TNPO1_HUMAN]	89831392	7.90586e+07	5	3	0.00342618	0.280664
Q03111	Protein ENL OS=Homo sapiens GN=MLLT1 PE=1 SV=2 - [ENL_HUMAN]	2.05357e+08	1.65063e+08	2	3	0.00324243	0.13689
E9PBS1	Phosphoribosylaminoimidazole carboxylase (Fragment) OS=Homo sapiens GN=PAICS PE=4 SV=1 - [E9PBS1_HUMAN]	2.05355e+08	2.66585e+08	4	4	0.00261026	0.326469
Q13111	Chromatin assembly factor 1 subunit A OS=Homo sapiens OX=9606 GN=CHAF1A PE=1 SV=3 - [CAF1A_HUMAN]	1.26566e+08	9.97936e+07	7	5	0.00233949	0.0778004
F8W1N5	Nascent polypeptide-associated complex subunit alpha (Fragment) OS=Homo sapiens GN=NACA PE=4 SV=1 - [F8W1N5_HUMAN]	5.06656e+08	4.78915e+08	3	3	0.00232992	0.0733396
A0A3B3IU45	DNA helicase OS=Homo sapiens OX=9606 GN=MCM4 PE=1 SV=1 - [A0A3B3IU45_HUMAN]	2.746e+08	2.84979e+08	17	16	0.00222444	0.00789816
O75131	Copine-3 OS=Homo sapiens GN=CPNE3 PE=1 SV=1 - [CPNE3_HUMAN]	1.37329e+08	1.38792e+08	7	5	0.00209181	-0.0795217
Q8NFC6	Biorientation of chromosomes in cell division protein 1-like 1 OS=Homo sapiens GN=BOD1L1 PE=1 SV=2 - [BD1L1_HUMAN]	8.21509e+07	9.91178e+07	10	13	0.00162042	-0.0957516
Q8N1G2	Cap-specific mRNA (nucleoside-2'-O-)-methyltransferase 1 OS=Homo sapiens GN=FTSJD2 PE=1 SV=1 - [MTR1_HUMAN]	9.72403e+07	1.24143e+08	9	6	0.00105232	0.0253215
Q9H5H4	Zinc finger protein 768 OS=Homo sapiens GN=ZNF768 PE=1 SV=2 - [ZN768_HUMAN]	2.34269e+08	2.3823e+08	9	5	0.000565744	-0.220263
Q9UMS4	Pre-mRNA-processing factor 19 OS=Homo sapiens GN=PRPF19 PE=1 SV=1 - [PRP19_HUMAN]	4.40214e+08	4.44942e+08	9	8	0.000187435	-0.153011
O75152	Zinc finger CCCH domain-containing protein 11A OS=Homo sapiens GN=ZC3H11A PE=1 SV=3 - [ZC11A_HUMAN]	2.48046e+08	2.38227e+08	14	13	0	0.0418497
P14174	Macrophage migration inhibitory factor OS=Homo sapiens GN=MIF PE=1 SV=4 - [MIF_HUMAN]	388067909	4.56013e+08	2	2	-0.000255042	-0.0198229
O94888	UBX domain-containing protein 7 OS=Homo sapiens GN=UBXN7 PE=1 SV=2 - [UBXN7_HUMAN]	1.30689e+08	1.37904e+08	9	8	-0.000975962	-0.03102
Q9P287	BRCA2 and CDKN1A-interacting protein OS=Homo sapiens GN=BCCIP PE=1 SV=1 - [BCCIP_HUMAN]	1.67761e+08	8.49992e+07	2	3	-0.00105133	-0.169165
Q9P258	Protein RCC2 OS=Homo sapiens GN=RCC2 PE=1 SV=2 - [RCC2_HUMAN]	3.60404e+09	3.58884e+09	21	21	-0.0012015	0.00206825
P29401	Transketolase OS=Homo sapiens GN=TKT PE=1 SV=3 - [TKT_HUMAN]	129572228	1.25754e+08	7	6	-0.00144586	-0.30904
Q9UKN8	General transcription factor 3C polypeptide 4 OS=Homo sapiens GN=GTF3C4 PE=1 SV=2 - [TF3C4_HUMAN]	1.05531e+08	8.71282e+07	6	4	-0.00159381	-0.132042
P07437	Tubulin beta chain OS=Homo sapiens GN=TUBB PE=1 SV=2 - [TBB5_HUMAN]	4.76022e+09	4.58223e+09	26	24	-0.00309597	-0.126094
O60832	H/ACA ribonucleoprotein complex subunit 4 OS=Homo sapiens GN=DKC1 PE=1 SV=3 - [DKC1_HUMAN]	1.91087e+08	1.44018e+08	9	7	-0.0033833	0.0565258
Q15398	Disks large-associated protein 5 OS=Homo sapiens GN=DLGAP5 PE=1 SV=2 - [DLGP5_HUMAN]	2.44589e+08	2.39585e+08	11	8	-0.00347228	0.199603
Q07021	Complement component 1 Q subcomponent-binding protein, mitochondrial OS=Homo sapiens GN=C1QBP PE=1 SV=1 - [C1QBP_HUMAN]	3.13969e+09	2.55011e+09	7	7	-0.00374809	-0.139695
Q5JXI8	Four and a half LIM domains 1 (Fragment) OS=Homo sapiens GN=FHL1 PE=2 SV=1 - [Q5JXI8_HUMAN]	1.53165e+08	1.53646e+08	3	3	-0.00440694	0.244206
P52272	Heterogeneous nuclear ribonucleoprotein M OS=Homo sapiens GN=HNRNPM PE=1 SV=3 - [HNRPM_HUMAN]	3.03609e+08	3.11148e+08	11	9	-0.00593937	-0.140112
P55072	Transitional endoplasmic reticulum ATPase OS=Homo sapiens GN=VCP PE=1 SV=4 - [TERA_HUMAN]	1.59691e+08	1.20101e+08	9	7	-0.00613755	-0.190276
O95373	Importin-7 OS=Homo sapiens GN=IPO7 PE=1 SV=1 - [IPO7_HUMAN]	2.95584e+08	7.57437e+07	6	6	-0.00656406	-0.433324
Q8IWA0	WD repeat-containing protein 75 OS=Homo sapiens GN=WDR75 PE=1 SV=1 - [WDR75_HUMAN]	1.84872e+08	1.68752e+08	2	2	-0.00659924	-0.0201982
P49321	Nuclear autoantigenic sperm protein OS=Homo sapiens GN=NASP PE=1 SV=2 - [NASP_HUMAN]	2.47576e+08	2.5817e+08	8	9	-0.00707479	0.100074
P62834	Ras-related protein Rap-1A OS=Homo sapiens GN=RAP1A PE=1 SV=1 - [RAP1A_HUMAN]	7.49137e+07	3.92493e+07	2	2	-0.00707659	-0.476883
P49756	RNA-binding protein 25 OS=Homo sapiens GN=RBM25 PE=1 SV=3 - [RBM25_HUMAN]	7.83043e+08	7.97066e+08	22	21	-0.00761297	0.0329182
P49736	DNA replication licensing factor MCM2 OS=Homo sapiens GN=MCM2 PE=1 SV=4 - [MCM2_HUMAN]	4.0406e+08	4.29219e+08	18	18	-0.00859118	-0.0361463
P62158	Calmodulin OS=Homo sapiens GN=CALM1 PE=1 SV=2 - [CALM_HUMAN]	2.68941e+08	2.46752e+08	3	3	-0.00873523	-0.0200855
O43776	Asparagine--tRNA ligase, cytoplasmic OS=Homo sapiens GN=NARS PE=1 SV=1 - [SYNC_HUMAN]	1.31156e+08	1.45698e+08	6	5	-0.00876388	-0.048288
P55265	Double-stranded RNA-specific adenosine deaminase OS=Homo sapiens GN=ADAR PE=1 SV=4 - [DSRAD_HUMAN]	1.27496e+08	1.41374e+08	9	10	-0.0105178	-0.0733276
H3BV80	RNA-binding protein with serine-rich domain 1 OS=Homo sapiens GN=RNPS1 PE=1 SV=2 - [H3BV80_HUMAN]	477273994	2.94467e+08	4	3	-0.0113405	0.0622915
A0A2R8Y425	Chromodomain-helicase-DNA-binding protein 4 (Fragment) OS=Homo sapiens OX=9606 GN=CHD4 PE=1 SV=1 - [A0A2R8Y425_HUMAN]	1.74399e+08	2.05522e+08	19	19	-0.0129365	0.0525978
Q06546	GA-binding protein alpha chain OS=Homo sapiens GN=GABPA PE=1 SV=1 - [GABPA_HUMAN]	8.42821e+07	7.09604e+07	5	4	-0.0139908	0.00869461
P51991	Heterogeneous nuclear ribonucleoprotein A3 OS=Homo sapiens GN=HNRNPA3 PE=1 SV=2 - [ROA3_HUMAN]	7.07805e+08	6.87676e+08	16	15	-0.014003	0.0432975
Q9BQ67	Glutamate-rich WD repeat-containing protein 1 OS=Homo sapiens GN=GRWD1 PE=1 SV=1 - [GRWD1_HUMAN]	227784028	2.15047e+08	5	4	-0.0152853	-0.190168
P78371	T-complex protein 1 subunit beta OS=Homo sapiens GN=CCT2 PE=1 SV=4 - [TCPB_HUMAN]	1.63215e+08	1.41042e+08	5	7	-0.0171991	0.0925541
Q9BUA3	Uncharacterized protein C11orf84 OS=Homo sapiens GN=C11orf84 PE=1 SV=3 - [CK084_HUMAN]	1.13964e+08	109536991	3	2	-0.0175073	0.35214
Q8NC51	Plasminogen activator inhibitor 1 RNA-binding protein OS=Homo sapiens GN=SERBP1 PE=1 SV=2 - [PAIRB_HUMAN]	1.66736e+08	2.4381e+08	5	5	-0.0182536	0.000825964
P46781	40S ribosomal protein S9 OS=Homo sapiens GN=RPS9 PE=1 SV=3 - [RS9_HUMAN]	1.97621e+08	1.82506e+08	6	5	-0.018354	0.0736176
Q8NBY1	Serine/threonine-protein kinase MST4 OS=Homo sapiens GN=MST4 PE=2 SV=1 - [Q8NBY1_HUMAN]	269138446	2.44994e+08	7	6	-0.0205438	-0.0865309
P35269	General transcription factor IIF subunit 1 OS=Homo sapiens GN=GTF2F1 PE=1 SV=2 - [T2FA_HUMAN]	2.63723e+08	2.60618e+08	9	9	-0.0205801	-0.0984726
F5H783	Stress-induced-phosphoprotein 1 OS=Homo sapiens GN=STIP1 PE=4 SV=1 - [F5H783_HUMAN]	7.00366e+07	4.87969e+07	2	3	-0.020773	0.262679
P50570	Dynamin-2 OS=Homo sapiens GN=DNM2 PE=1 SV=2 - [DYN2_HUMAN]	3.68484e+07	4.11567e+07	2	4	-0.0216624	0.0842952
A0A0A0MRI1	GPALPP motifs-containing protein 1 OS=Homo sapiens GN=GPALPP1 PE=1 SV=1 - [A0A0A0MRI1_HUMAN]	46039417	5.10101e+07	2	2	-0.0226162	-0.496954
P82970	High mobility group nucleosome-binding domain-containing protein 5 OS=Homo sapiens GN=HMGN5 PE=1 SV=1 - [HMGN5_HUMAN]	1.84699e+08	1.79017e+08	7	7	-0.0229324	0.00871911
P49903	Selenide, water dikinase 1 OS=Homo sapiens GN=SEPHS1 PE=1 SV=2 - [SPS1_HUMAN]	98053588	1.03334e+08	4	3	-0.0241778	-0.224772
Q96J01	THO complex subunit 3 OS=Homo sapiens GN=THOC3 PE=1 SV=1 - [THOC3_HUMAN]	2.12719e+08	2.57802e+08	6	5	-0.0242674	-0.425128
P18754	Regulator of chromosome condensation OS=Homo sapiens GN=RCC1 PE=1 SV=1 - [RCC1_HUMAN]	4.26895e+08	4.60358e+08	10	10	-0.0250852	0.0757096
Q15366	Poly(rC)-binding protein 2 OS=Homo sapiens GN=PCBP2 PE=1 SV=1 - [PCBP2_HUMAN]	1.62039e+09	1.66774e+09	10	10	-0.0251747	-0.0964746
P27695	DNA-(apurinic or apyrimidinic site) lyase OS=Homo sapiens GN=APEX1 PE=1 SV=2 - [APEX1_HUMAN]	368086997	3.55494e+08	9	10	-0.025274	-0.0701716
Q9Y266	Nuclear migration protein nudC OS=Homo sapiens GN=NUDC PE=1 SV=1 - [NUDC_HUMAN]	7.14874e+07	48624438	3	4	-0.0261564	0.132043
E7EV99	Alpha-adducin OS=Homo sapiens GN=ADD1 PE=4 SV=1 - [E7EV99_HUMAN]	5.00945e+07	1.21753e+08	3	2	-0.026342	0.842104
Q8IX90	Spindle and kinetochore-associated protein 3 OS=Homo sapiens GN=SKA3 PE=1 SV=2 - [SKA3_HUMAN]	6.54261e+07	4.18156e+07	2	2	-0.0267553	0.0856662
Q9BXP5	Serrate RNA effector molecule homolog OS=Homo sapiens GN=SRRT PE=1 SV=1 - [SRRT_HUMAN]	2.10514e+08	1.91896e+08	15	14	-0.0294222	0.0446241
Q8WW12	PEST proteolytic signal-containing nuclear protein OS=Homo sapiens GN=PCNP PE=1 SV=2 - [PCNP_HUMAN]	1.08652e+08	1.0871e+08	3	3	-0.030951	-0.220277
P62258	14-3-3 protein epsilon OS=Homo sapiens GN=YWHAE PE=1 SV=1 - [1433E_HUMAN]	7.7541e+08	7.60484e+08	7	9	-0.0313914	-0.111741
P13667	Protein disulfide-isomerase A4 OS=Homo sapiens GN=PDIA4 PE=1 SV=2 - [PDIA4_HUMAN]	251059734	2.79774e+08	13	13	-0.0328453	0.18144
Q9NRL2	Bromodomain adjacent to zinc finger domain protein 1A OS=Homo sapiens GN=BAZ1A PE=1 SV=2 - [BAZ1A_HUMAN]	1.04522e+08	6.67069e+07	10	7	-0.0340041	-0.0828058
Q9NSD9	Phenylalanine--tRNA ligase beta subunit OS=Homo sapiens GN=FARSB PE=1 SV=3 - [SYFB_HUMAN]	6.28278e+07	9.67134e+07	3	5	-0.0343756	-0.0375929
Q9UJX3	Anaphase-promoting complex subunit 7 OS=Homo sapiens GN=ANAPC7 PE=1 SV=4 - [APC7_HUMAN]	2.57901e+08	2.32234e+08	11	8	-0.0346862	-0.161099
P49915	GMP synthase [glutamine-hydrolyzing] OS=Homo sapiens GN=GMPS PE=1 SV=1 - [GUAA_HUMAN]	1.95633e+08	1.79945e+08	12	12	-0.0359514	-0.110918
A0A0A0MTB8	WD repeat-containing protein 36 OS=Homo sapiens GN=WDR36 PE=1 SV=1 - [A0A0A0MTB8_HUMAN]	2.64702e+07	1.57672e+07	2	2	-0.036114	0.0481304
Q9NWY4	UPF0609 protein C4orf27 OS=Homo sapiens GN=C4orf27 PE=1 SV=2 - [CD027_HUMAN]	1.46557e+08	1.38491e+08	9	8	-0.036347	-0.0991281
Q9Y678	Coatomer subunit gamma-1 OS=Homo sapiens GN=COPG1 PE=1 SV=1 - [COPG1_HUMAN]	1.51186e+08	1.49533e+08	14	10	-0.036354	0.0999963
P12081	Histidine--tRNA ligase, cytoplasmic OS=Homo sapiens GN=HARS PE=1 SV=2 - [SYHC_HUMAN]	126050020	2.53808e+08	7	7	-0.0364003	-0.00243086
Q13618	Cullin-3 OS=Homo sapiens GN=CUL3 PE=1 SV=2 - [CUL3_HUMAN]	4.13406e+07	4.41583e+07	3	4	-0.0371679	-0.231123
P17987	T-complex protein 1 subunit alpha OS=Homo sapiens GN=TCP1 PE=1 SV=1 - [TCPA_HUMAN]	2.92451e+08	2.93683e+08	16	16	-0.0379257	0.0369862
P42167	Lamina-associated polypeptide 2, isoforms beta/gamma OS=Homo sapiens GN=TMPO PE=1 SV=2 - [LAP2B_HUMAN]	1381513108	1.21785e+09	14	14	-0.0381624	-0.197185
Q7Z2T5	TRMT1-like protein OS=Homo sapiens GN=TRMT1L PE=1 SV=2 - [TRM1L_HUMAN]	1.15196e+08	8.44977e+07	4	2	-0.038828	-0.740406
K7ERP4	Phospholipid hydroperoxide glutathione peroxidase, mitochondrial (Fragment) OS=Homo sapiens GN=GPX4 PE=4 SV=1 - [K7ERP4_HUMAN]	9.1661e+07	8.8217e+07	3	3	-0.0388462	-0.172966
Q86T24	Transcriptional regulator Kaiso OS=Homo sapiens GN=ZBTB33 PE=1 SV=2 - [KAISO_HUMAN]	1.71919e+08	166489334	9	9	-0.0396073	0.00366931
Q15637	Splicing factor 1 OS=Homo sapiens GN=SF1 PE=1 SV=4 - [SF01_HUMAN]	9.65752e+07	6.91827e+07	4	4	-0.0400146	-0.212638
O75475	PC4 and SFRS1-interacting protein OS=Homo sapiens GN=PSIP1 PE=1 SV=1 - [PSIP1_HUMAN]	9.46265e+08	9.17157e+08	17	16	-0.0403845	-0.0300119
Q15393	Splicing factor 3B subunit 3 OS=Homo sapiens GN=SF3B3 PE=1 SV=4 - [SF3B3_HUMAN]	3.57268e+08	3.90476e+08	11	11	-0.0407703	0.148798
O43159	Ribosomal RNA-processing protein 8 OS=Homo sapiens GN=RRP8 PE=1 SV=2 - [RRP8_HUMAN]	8.3803e+07	7.20399e+07	5	7	-0.0417377	-0.043025
Q99567	Nuclear pore complex protein Nup88 OS=Homo sapiens GN=NUP88 PE=1 SV=2 - [NUP88_HUMAN]	7.47613e+07	9.70274e+07	5	6	-0.0424655	-0.23426
P06733	Alpha-enolase OS=Homo sapiens GN=ENO1 PE=1 SV=2 - [ENOA_HUMAN]	2.3518e+08	2.74005e+08	6	8	-0.043262	-0.0437549
P41240	Tyrosine-protein kinase CSK OS=Homo sapiens GN=CSK PE=1 SV=1 - [CSK_HUMAN]	90924668	7.76811e+07	3	3	-0.0433121	-0.0533691
Q9Y230	RuvB-like 2 OS=Homo sapiens GN=RUVBL2 PE=1 SV=3 - [RUVB2_HUMAN]	1.66052e+08	139643621	8	7	-0.0437433	0.00875402
O75533	Splicing factor 3B subunit 1 OS=Homo sapiens GN=SF3B1 PE=1 SV=3 - [SF3B1_HUMAN]	6.38214e+07	4.69492e+07	4	3	-0.0453274	-0.0815604
Q9GZS1-2	Isoform 2 of DNA-directed RNA polymerase I subunit RPA49 OS=Homo sapiens GN=POLR1E - [RPA49_HUMAN]	8.51042e+07	7.43229e+07	5	4	-0.0456844	-0.0694852
Q9UKD2	mRNA turnover protein 4 homolog OS=Homo sapiens GN=MRTO4 PE=1 SV=2 - [MRT4_HUMAN]	1.83676e+08	1.73235e+08	5	4	-0.0459283	0.0673642
P24534	Elongation factor 1-beta OS=Homo sapiens GN=EEF1B2 PE=1 SV=3 - [EF1B_HUMAN]	1.27898e+09	1.18022e+09	7	7	-0.0462295	-0.0613899
Q9BQG0	Myb-binding protein 1A OS=Homo sapiens GN=MYBBP1A PE=1 SV=2 - [MBB1A_HUMAN]	2.37363e+08	2.42219e+08	18	17	-0.0475507	-0.00857243
O43670	Zinc finger protein 207 OS=Homo sapiens GN=ZNF207 PE=1 SV=1 - [ZN207_HUMAN]	329805861	2.34839e+08	2	3	-0.0475967	-0.00646991
O76071	Probable cytosolic iron-sulfur protein assembly protein CIAO1 OS=Homo sapiens GN=CIAO1 PE=1 SV=1 - [CIAO1_HUMAN]	6.28969e+07	5.66244e+07	3	3	-0.0484778	-0.117111
Q5SWX8	Protein odr-4 homolog OS=Homo sapiens GN=ODR4 PE=2 SV=1 - [ODR4_HUMAN]	6.9836e+07	7.73228e+07	4	2	-0.0489142	0.0194804
Q9UEE9	Craniofacial development protein 1 OS=Homo sapiens GN=CFDP1 PE=1 SV=1 - [CFDP1_HUMAN]	4.32364e+08	4.24108e+08	8	7	-0.0494587	0.0383048
P32119	Peroxiredoxin-2 OS=Homo sapiens GN=PRDX2 PE=1 SV=5 - [PRDX2_HUMAN]	6.79406e+08	6.4243e+08	6	4	-0.0494611	-0.0104949
Q86U86	Protein polybromo-1 OS=Homo sapiens GN=PBRM1 PE=1 SV=1 - [PB1_HUMAN]	1.97224e+07	1.97996e+07	2	2	-0.0495811	0.923004
Q9UFW8	CGG triplet repeat-binding protein 1 OS=Homo sapiens GN=CGGBP1 PE=1 SV=2 - [CGBP1_HUMAN]	1.27755e+08	1.20849e+08	4	4	-0.0501247	0.028573
P08621	U1 small nuclear ribonucleoprotein 70 kDa OS=Homo sapiens GN=SNRNP70 PE=1 SV=2 - [RU17_HUMAN]	2.52535e+08	2.67492e+08	9	7	-0.0505657	0.00702655
A0A3B3IRI2	CTP synthase OS=Homo sapiens OX=9606 GN=CTPS1 PE=1 SV=1 - [A0A3B3IRI2_HUMAN]	1.24147e+08	130181785	6	6	-0.050958	0.0504572
Q7RTV0	PHD finger-like domain-containing protein 5A OS=Homo sapiens GN=PHF5A PE=1 SV=1 - [PHF5A_HUMAN]	2.35894e+07	2.90331e+07	2	2	-0.0523449	0.0779716
P04844	Dolichyl-diphosphooligosaccharide--protein glycosyltransferase subunit 2 OS=Homo sapiens GN=RPN2 PE=1 SV=3 - [RPN2_HUMAN]	1.43691e+08	1.51508e+08	7	6	-0.0530772	0.117459
P00338	L-lactate dehydrogenase A chain OS=Homo sapiens GN=LDHA PE=1 SV=2 - [LDHA_HUMAN]	2.3832e+08	2.53823e+08	6	6	-0.0533137	-0.161583
Q9BZK7	F-box-like/WD repeat-containing protein TBL1XR1 OS=Homo sapiens GN=TBL1XR1 PE=1 SV=1 - [TBL1R_HUMAN]	3.07079e+08	277410914	5	6	-0.0540917	-0.0456718
Q01664	Transcription factor AP-4 OS=Homo sapiens GN=TFAP4 PE=1 SV=2 - [TFAP4_HUMAN]	1.40636e+08	7.80965e+07	3	2	-0.0541947	-0.00584352
P05455	Lupus La protein OS=Homo sapiens GN=SSB PE=1 SV=2 - [LA_HUMAN]	1.42845e+08	1.9461e+08	5	7	-0.0546641	0.149382
P13010	X-ray repair cross-complementing protein 5 OS=Homo sapiens GN=XRCC5 PE=1 SV=3 - [XRCC5_HUMAN]	5.19851e+08	4.7083e+08	18	17	-0.0554338	-0.00935587
Q9NYB0	Telomeric repeat-binding factor 2-interacting protein 1 OS=Homo sapiens GN=TERF2IP PE=1 SV=1 - [TE2IP_HUMAN]	1.8731e+08	1.73109e+08	16	11	-0.0561163	-0.131306
Q99856	AT-rich interactive domain-containing protein 3A OS=Homo sapiens GN=ARID3A PE=1 SV=2 - [ARI3A_HUMAN]	2.60195e+08	265819810	9	10	-0.0564659	0.0255799
Q13263	Transcription intermediary factor 1-beta OS=Homo sapiens GN=TRIM28 PE=1 SV=5 - [TIF1B_HUMAN]	7.24328e+08	7.78951e+08	17	17	-0.056562	-0.0306488
Q8IWX8	Calcium homeostasis endoplasmic reticulum protein OS=Homo sapiens GN=CHERP PE=1 SV=3 - [CHERP_HUMAN]	9.43159e+07	1.00915e+08	4	5	-0.0568244	-0.365465
P63241	Eukaryotic translation initiation factor 5A-1 OS=Homo sapiens GN=EIF5A PE=1 SV=2 - [IF5A1_HUMAN]	1.39208e+09	1320623187	7	6	-0.0569856	-0.0675909
A0A087WVC1	ATP-dependent RNA helicase DDX50 OS=Homo sapiens GN=DDX50 PE=1 SV=1 - [A0A087WVC1_HUMAN]	7.6287e+08	7.83764e+08	5	6	-0.0581598	0.0335035
P29966	Myristoylated alanine-rich C-kinase substrate OS=Homo sapiens GN=MARCKS PE=1 SV=4 - [MARCS_HUMAN]	3.2223e+07	3.52312e+07	3	3	-0.0584766	-0.621001
J3KN32	REST corepressor 1 OS=Homo sapiens GN=RCOR1 PE=4 SV=1 - [J3KN32_HUMAN]	2.3877e+08	2.39901e+08	8	10	-0.0589534	-0.324536
Q8WXX5	DnaJ homolog subfamily C member 9 OS=Homo sapiens GN=DNAJC9 PE=1 SV=1 - [DNJC9_HUMAN]	1.50454e+08	1.43524e+08	3	3	-0.0600359	0.0922065
Q9Y3T9	Nucleolar complex protein 2 homolog OS=Homo sapiens GN=NOC2L PE=1 SV=4 - [NOC2L_HUMAN]	3.81736e+08	4.22038e+08	9	13	-0.060647	-0.0973383
P04075	Fructose-bisphosphate aldolase A OS=Homo sapiens GN=ALDOA PE=1 SV=2 - [ALDOA_HUMAN]	4.83446e+08	4.72568e+08	12	12	-0.0608988	0.019232
Q92785	Zinc finger protein ubi-d4 OS=Homo sapiens GN=DPF2 PE=1 SV=2 - [REQU_HUMAN]	4.93974e+08	4.699e+08	10	10	-0.0609826	0.164878
P68366	Tubulin alpha-4A chain OS=Homo sapiens GN=TUBA4A PE=1 SV=1 - [TBA4A_HUMAN]	4.03786e+09	3.82471e+09	11	12	-0.0633443	0.0757662
P35579	Myosin-9 OS=Homo sapiens GN=MYH9 PE=1 SV=4 - [MYH9_HUMAN]	1.74614e+08	1.86395e+08	21	26	-0.0636466	-0.0943963
Q9P013	Spliceosome-associated protein CWC15 homolog OS=Homo sapiens GN=CWC15 PE=1 SV=2 - [CWC15_HUMAN]	104482001	6.49273e+07	2	3	-0.0637881	0.0851558
Q9H0H5	Rac GTPase-activating protein 1 OS=Homo sapiens GN=RACGAP1 PE=1 SV=1 - [RGAP1_HUMAN]	4.32041e+07	3.68002e+07	2	3	-0.0658894	-0.40845
Q14204	Cytoplasmic dynein 1 heavy chain 1 OS=Homo sapiens GN=DYNC1H1 PE=1 SV=5 - [DYHC1_HUMAN]	1.03572e+08	1.18797e+08	13	22	-0.0665836	0.242671
A0A2R8Y7S2	Transcription activator BRG1 OS=Homo sapiens OX=9606 GN=SMARCA4 PE=1 SV=1 - [A0A2R8Y7S2_HUMAN]	2.52976e+08	2.19756e+08	14	17	-0.0671771	-0.0317574
O94776	Metastasis-associated protein MTA2 OS=Homo sapiens GN=MTA2 PE=1 SV=1 - [MTA2_HUMAN]	4.1891e+08	4.39643e+08	17	17	-0.0672481	-0.0681085
P35637	RNA-binding protein FUS OS=Homo sapiens GN=FUS PE=1 SV=1 - [FUS_HUMAN]	9.80165e+07	8.46027e+07	2	3	-0.0679341	0.175786
E9PKP7	Nucleolar transcription factor 1 OS=Homo sapiens GN=UBTF PE=4 SV=1 - [E9PKP7_HUMAN]	7.78017e+08	7.09718e+08	16	17	-0.0683187	-0.0110788
B9ZVN9	DNA-directed RNA polymerase OS=Homo sapiens GN=POLR1A PE=3 SV=1 - [B9ZVN9_HUMAN]	50855438	4.26794e+07	5	3	-0.0692197	0.4977
P11586	C-1-tetrahydrofolate synthase, cytoplasmic OS=Homo sapiens GN=MTHFD1 PE=1 SV=3 - [C1TC_HUMAN]	1.35891e+08	158084706	7	11	-0.070739	0.168276
Q1ED39	Protein C16orf88 OS=Homo sapiens GN=C16orf88 PE=1 SV=1 - [CP088_HUMAN]	1.81836e+08	1.59367e+08	7	9	-0.0710189	0.0481574
P62241	40S ribosomal protein S8 OS=Homo sapiens GN=RPS8 PE=1 SV=2 - [RS8_HUMAN]	1.75675e+08	1.67154e+08	6	6	-0.0718245	-0.213562
H7C1M2	Protein SON (Fragment) OS=Homo sapiens GN=SON PE=4 SV=1 - [H7C1M2_HUMAN]	71040715	1.06453e+08	3	2	-0.0721863	-0.541552
P08133	Annexin A6 OS=Homo sapiens GN=ANXA6 PE=1 SV=3 - [ANXA6_HUMAN]	1.27605e+07	2.07075e+07	3	4	-0.0727288	0.10576
Q99661	Kinesin-like protein KIF2C OS=Homo sapiens GN=KIF2C PE=1 SV=2 - [KIF2C_HUMAN]	5.69225e+07	6.39466e+07	4	3	-0.0729013	0.047015
P62829	60S ribosomal protein L23 OS=Homo sapiens GN=RPL23 PE=1 SV=1 - [RL23_HUMAN]	1.73782e+08	161845238	4	3	-0.0733805	-0.0797313
P09936	Ubiquitin carboxyl-terminal hydrolase isozyme L1 OS=Homo sapiens GN=UCHL1 PE=1 SV=2 - [UCHL1_HUMAN]	9.37815e+07	5.98866e+07	3	4	-0.0740784	-0.0104374
O15371	Eukaryotic translation initiation factor 3 subunit D OS=Homo sapiens GN=EIF3D PE=1 SV=1 - [EIF3D_HUMAN]	64438392	6.99259e+07	2	2	-0.0742023	-0.420596
P61081	NEDD8-conjugating enzyme Ubc12 OS=Homo sapiens GN=UBE2M PE=1 SV=1 - [UBC12_HUMAN]	1.08039e+08	1.03512e+08	5	3	-0.075632	0.150154
Q8TDN6	Ribosome biogenesis protein BRX1 homolog OS=Homo sapiens GN=BRIX1 PE=1 SV=2 - [BRX1_HUMAN]	1.352e+08	1.10286e+08	7	6	-0.0763033	0.0710658
Q5BKZ1	DBIRD complex subunit ZNF326 OS=Homo sapiens GN=ZNF326 PE=1 SV=2 - [ZN326_HUMAN]	102676113	7.71099e+07	2	4	-0.0794365	0.0659232
Q96I24	Far upstream element-binding protein 3 OS=Homo sapiens GN=FUBP3 PE=1 SV=2 - [FUBP3_HUMAN]	1.20179e+08	9.92112e+07	6	6	-0.0814486	-0.16447
P61201	COP9 signalosome complex subunit 2 OS=Homo sapiens GN=COPS2 PE=1 SV=1 - [CSN2_HUMAN]	2.14189e+08	1.93897e+08	6	7	-0.0815505	0.0414797
P26641	Elongation factor 1-gamma OS=Homo sapiens GN=EEF1G PE=1 SV=3 - [EF1G_HUMAN]	1.07525e+09	1.0406e+09	12	12	-0.0816081	-0.146421
P38646	Stress-70 protein, mitochondrial OS=Homo sapiens GN=HSPA9 PE=1 SV=2 - [GRP75_HUMAN]	1.03143e+08	110467727	4	4	-0.08179	0.0111268
P52597	Heterogeneous nuclear ribonucleoprotein F OS=Homo sapiens GN=HNRNPF PE=1 SV=3 - [HNRPF_HUMAN]	886844629	8.06625e+08	6	10	-0.0824772	0.127058
Q13200	26S proteasome non-ATPase regulatory subunit 2 OS=Homo sapiens GN=PSMD2 PE=1 SV=3 - [PSMD2_HUMAN]	5.90263e+07	6.45833e+07	4	4	-0.0826274	-0.0313834
P51858	Hepatoma-derived growth factor OS=Homo sapiens GN=HDGF PE=1 SV=1 - [HDGF_HUMAN]	1.66325e+09	1.59031e+09	15	16	-0.0826699	-0.0933942
P22314	Ubiquitin-like modifier-activating enzyme 1 OS=Homo sapiens GN=UBA1 PE=1 SV=3 - [UBA1_HUMAN]	1.04899e+08	6.89392e+07	8	5	-0.0828686	-0.299808
P40926	Malate dehydrogenase, mitochondrial OS=Homo sapiens GN=MDH2 PE=1 SV=3 - [MDHM_HUMAN]	6.88668e+08	7.36566e+08	13	11	-0.0830334	-0.0677803
A0A3B3ITZ9	Thyroid hormone receptor-associated protein 3 OS=Homo sapiens OX=9606 GN=THRAP3 PE=1 SV=1 - [A0A3B3ITZ9_HUMAN]	1.27578e+08	1.36568e+08	7	6	-0.0834268	0.625863
P26358	DNA (cytosine-5)-methyltransferase 1 OS=Homo sapiens GN=DNMT1 PE=1 SV=2 - [DNMT1_HUMAN]	1.61678e+08	1.85451e+08	32	28	-0.0839175	-0.0442934
Q9ULW0	Targeting protein for Xklp2 OS=Homo sapiens GN=TPX2 PE=1 SV=2 - [TPX2_HUMAN]	1.63777e+08	1.50009e+08	10	7	-0.0853447	-0.0896924
CON_00829553.1	(Bos taurus) Gene_Symbol=YWHAB Isoform Long of 14-3-3 protein beta/alpha - [SWISS-PROT:P68250-1|ENSEMBL:ENSBTAP00000022411|REFSEQ:NP_777219]	6.2706e+08	5.92012e+08	6	5	-0.0855032	-0.0944232
Q96MU7	YTH domain-containing protein 1 OS=Homo sapiens GN=YTHDC1 PE=1 SV=3 - [YTDC1_HUMAN]	1.09447e+08	1.45354e+08	3	2	-0.0860001	-0.0788623
Q5T7C4	High mobility group protein B1 OS=Homo sapiens GN=HMGB1 PE=2 SV=1 - [Q5T7C4_HUMAN]	7.4917e+08	6.5251e+08	11	10	-0.0866258	-0.0499822
P62979	Ubiquitin-40S ribosomal protein S27a OS=Homo sapiens GN=RPS27A PE=1 SV=2 - [RS27A_HUMAN]	448317248	2.48064e+08	2	3	-0.0876397	-0.157573
Q13428	Treacle protein OS=Homo sapiens GN=TCOF1 PE=1 SV=3 - [TCOF_HUMAN]	2.94285e+09	3257455106	37	37	-0.0879752	-0.0962695
Q15019	Septin-2 OS=Homo sapiens GN=SEPT2 PE=1 SV=1 - [SEPT2_HUMAN]	2.93645e+08	2.80457e+08	10	9	-0.0895546	-0.0165866
Q06830	Peroxiredoxin-1 OS=Homo sapiens GN=PRDX1 PE=1 SV=1 - [PRDX1_HUMAN]	1.69378e+09	1.64106e+09	12	12	-0.0903473	-0.000316714
A0A494C1G8	Transcription factor Sp3 (Fragment) OS=Homo sapiens OX=9606 GN=SP3 PE=1 SV=1 - [A0A494C1G8_HUMAN]	5.45716e+07	5.09495e+07	2	2	-0.0906525	0.465121
Q9Y4W2	Ribosomal biogenesis protein LAS1L OS=Homo sapiens GN=LAS1L PE=1 SV=2 - [LAS1L_HUMAN]	1.42155e+08	1.37947e+08	8	8	-0.0915299	-0.0276098
P60709	Actin, cytoplasmic 1 OS=Homo sapiens GN=ACTB PE=1 SV=1 - [ACTB_HUMAN]	3.48153e+09	3638138594	17	19	-0.0925865	-0.0798805
Q9H307	Pinin OS=Homo sapiens OX=9606 GN=PNN PE=1 SV=5 - [PININ_HUMAN]	3.05678e+08	2.92374e+08	7	8	-0.092683	-0.13076
Q96CX2	BTB/POZ domain-containing protein KCTD12 OS=Homo sapiens GN=KCTD12 PE=1 SV=1 - [KCD12_HUMAN]	9.83224e+07	7.05397e+07	6	5	-0.0931575	-0.927722
E7ESY4	Metastasis-associated protein MTA1 OS=Homo sapiens GN=MTA1 PE=4 SV=1 - [E7ESY4_HUMAN]	2.04832e+08	2.15612e+08	7	6	-0.0939314	0.16361
Q12996	Cleavage stimulation factor subunit 3 OS=Homo sapiens GN=CSTF3 PE=1 SV=1 - [CSTF3_HUMAN]	1.31169e+08	1.39709e+08	5	6	-0.094033	-0.265003
Q9NUQ3	Gamma-taxilin OS=Homo sapiens GN=TXLNG PE=1 SV=2 - [TXLNG_HUMAN]	1.28756e+08	4.50454e+07	7	6	-0.0962764	-0.229802
Q9NTK5	Obg-like ATPase 1 OS=Homo sapiens GN=OLA1 PE=1 SV=2 - [OLA1_HUMAN]	8.89933e+07	94018716	5	2	-0.0968875	-0.175435
Q6UN15	Pre-mRNA 3'-end-processing factor FIP1 OS=Homo sapiens GN=FIP1L1 PE=1 SV=1 - [FIP1_HUMAN]	7.16837e+08	7.16015e+08	10	9	-0.0992531	-0.0952256
Q16643	Drebrin OS=Homo sapiens GN=DBN1 PE=1 SV=4 - [DREB_HUMAN]	339951409	2.55959e+08	7	5	-0.101361	-0.0505286
A0A286YF22	D-3-phosphoglycerate dehydrogenase OS=Homo sapiens OX=9606 GN=PHGDH PE=1 SV=1 - [A0A286YF22_HUMAN]	3.22214e+08	3.66422e+08	8	7	-0.10137	-0.101666
B4DY09	Interleukin enhancer-binding factor 2 OS=Homo sapiens GN=ILF2 PE=1 SV=1 - [B4DY09_HUMAN]	4.89233e+08	4.73479e+08	7	8	-0.101542	0.0587124
P41250	Glycine--tRNA ligase OS=Homo sapiens GN=GARS PE=1 SV=3 - [SYG_HUMAN]	1.39053e+08	1.2416e+08	5	5	-0.102105	-0.0848487
Q8IX12	Cell division cycle and apoptosis regulator protein 1 OS=Homo sapiens GN=CCAR1 PE=1 SV=2 - [CCAR1_HUMAN]	3.25108e+08	3.38806e+08	11	9	-0.102819	-0.0957399
Q7Z5K2	Wings apart-like protein homolog OS=Homo sapiens GN=WAPAL PE=1 SV=1 - [WAPL_HUMAN]	2.95236e+08	265394421	18	17	-0.103045	-0.107578
Q14739	Lamin-B receptor OS=Homo sapiens GN=LBR PE=1 SV=2 - [LBR_HUMAN]	1.9153e+08	2.1557e+08	6	7	-0.103178	-0.211854
Q8N7H5	RNA polymerase II-associated factor 1 homolog OS=Homo sapiens GN=PAF1 PE=1 SV=2 - [PAF1_HUMAN]	6.32911e+08	6.34862e+08	13	11	-0.103343	-0.0872741
P05388	60S acidic ribosomal protein P0 OS=Homo sapiens GN=RPLP0 PE=1 SV=1 - [RLA0_HUMAN]	3.00677e+08	259186101	7	5	-0.103524	-0.197297
P11387	DNA topoisomerase 1 OS=Homo sapiens GN=TOP1 PE=1 SV=2 - [TOP1_HUMAN]	6.37794e+08	6.3891e+08	17	15	-0.103728	-0.0767925
P68104	Elongation factor 1-alpha 1 OS=Homo sapiens GN=EEF1A1 PE=1 SV=1 - [EF1A1_HUMAN]	5.93149e+09	6.10595e+09	19	17	-0.105978	-0.0202178
P05387	60S acidic ribosomal protein P2 OS=Homo sapiens GN=RPLP2 PE=1 SV=1 - [RLA2_HUMAN]	6.10706e+08	4.84798e+08	3	2	-0.106267	-0.244055
P14618	Pyruvate kinase isozymes M1/M2 OS=Homo sapiens GN=PKM PE=1 SV=4 - [KPYM_HUMAN]	4.82309e+08	5.0443e+08	17	16	-0.107644	-0.0797224
Q12824	SWI/SNF-related matrix-associated actin-dependent regulator of chromatin subfamily B member 1 OS=Homo sapiens GN=SMARCB1 PE=1 SV=2 - [SNF5_HUMAN]	205255381	2.19184e+08	2	2	-0.10792	0.0551765
Q5C9Z4	Nucleolar MIF4G domain-containing protein 1 OS=Homo sapiens GN=NOM1 PE=1 SV=1 - [NOM1_HUMAN]	8.84599e+07	1.07908e+08	3	2	-0.108563	-0.134926
Q9Y5Q8	General transcription factor 3C polypeptide 5 OS=Homo sapiens GN=GTF3C5 PE=1 SV=2 - [TF3C5_HUMAN]	9.47925e+07	9.47698e+07	9	9	-0.110449	-0.11905
P04843	Dolichyl-diphosphooligosaccharide--protein glycosyltransferase subunit 1 OS=Homo sapiens GN=RPN1 PE=1 SV=1 - [RPN1_HUMAN]	158356318	1.8195e+08	10	10	-0.110776	0.05042
Q8WUA2	Peptidyl-prolyl cis-trans isomerase-like 4 OS=Homo sapiens GN=PPIL4 PE=1 SV=1 - [PPIL4_HUMAN]	6.1524e+07	9.01007e+07	2	2	-0.111279	-0.0799015
A0A087WUT6	Eukaryotic translation initiation factor 5B OS=Homo sapiens GN=EIF5B PE=1 SV=1 - [A0A087WUT6_HUMAN]	2.22399e+08	2.00988e+08	8	10	-0.111624	-0.131656
O15047	Histone-lysine N-methyltransferase SETD1A OS=Homo sapiens GN=SETD1A PE=1 SV=3 - [SET1A_HUMAN]	1.08958e+08	1.4546e+08	15	12	-0.112289	-0.173439
P30041	Peroxiredoxin-6 OS=Homo sapiens GN=PRDX6 PE=1 SV=3 - [PRDX6_HUMAN]	1.12662e+08	155340933	3	5	-0.112529	-0.215962
H7C0X5	Probable serine carboxypeptidase CPVL (Fragment) OS=Homo sapiens GN=CPVL PE=4 SV=1 - [H7C0X5_HUMAN]	6.86003e+07	7.07269e+07	2	2	-0.112546	-0.0236385
Q9Y5K6	CD2-associated protein OS=Homo sapiens GN=CD2AP PE=1 SV=1 - [CD2AP_HUMAN]	1.62531e+08	176790874	6	5	-0.114387	-0.102431
Q2TAK8	PWWP domain-containing protein MUM1 OS=Homo sapiens GN=MUM1 PE=1 SV=3 - [MUM1_HUMAN]	5.18698e+07	3.38826e+07	3	2	-0.115659	-0.279107
Q9NR30	Nucleolar RNA helicase 2 OS=Homo sapiens GN=DDX21 PE=1 SV=5 - [DDX21_HUMAN]	1.79144e+09	1.86539e+09	40	40	-0.115724	-0.0423848
P06753-2	Isoform 2 of Tropomyosin alpha-3 chain OS=Homo sapiens GN=TPM3 - [TPM3_HUMAN]	3.77043e+08	3.42192e+08	12	11	-0.116799	-0.0156932
Q9Y265	RuvB-like 1 OS=Homo sapiens GN=RUVBL1 PE=1 SV=1 - [RUVB1_HUMAN]	5.12836e+08	1.62983e+08	9	9	-0.117091	0.0772359
P05386	60S acidic ribosomal protein P1 OS=Homo sapiens GN=RPLP1 PE=1 SV=1 - [RLA1_HUMAN]	7.86618e+08	6.39214e+08	2	2	-0.119537	-0.179205
Q96PU8	Protein quaking OS=Homo sapiens GN=QKI PE=1 SV=1 - [QKI_HUMAN]	2.49075e+08	2.24643e+08	5	6	-0.1198	-0.186586
Q02878	60S ribosomal protein L6 OS=Homo sapiens GN=RPL6 PE=1 SV=3 - [RL6_HUMAN]	7.56497e+07	9.99142e+07	3	4	-0.120542	-0.41816
P07195	L-lactate dehydrogenase B chain OS=Homo sapiens GN=LDHB PE=1 SV=2 - [LDHB_HUMAN]	3.15299e+08	3.3348e+08	7	5	-0.120547	-0.324606
Q96RE7	Nucleus accumbens-associated protein 1 OS=Homo sapiens GN=NACC1 PE=1 SV=1 - [NACC1_HUMAN]	1.61428e+08	1.38644e+08	6	6	-0.120767	-0.119735
A0A0A0MRM9	Nucleolar and coiled-body phosphoprotein 1 (Fragment) OS=Homo sapiens GN=NOLC1 PE=1 SV=1 - [A0A0A0MRM9_HUMAN]	1.95387e+09	1765254268	12	15	-0.125649	-0.162352
B7WP74	Pre-mRNA-splicing factor CWC22 homolog (Fragment) OS=Homo sapiens GN=CWC22 PE=4 SV=1 - [B7WP74_HUMAN]	54659856	4.01821e+07	2	3	-0.126301	0.217719
B1AHC9	X-ray repair complementing defective repair in Chinese hamster cells 6 (Ku autoantigen, 70kDa) OS=Homo sapiens GN=XRCC6 PE=4 SV=1 - [B1AHC9_HUMAN]	3.67072e+08	3.80958e+08	16	14	-0.127083	-0.145157
P35580	Myosin-10 OS=Homo sapiens GN=MYH10 PE=1 SV=3 - [MYH10_HUMAN]	2.10079e+08	2.16807e+08	29	27	-0.127445	-0.0247406
Q9UI36	Dachshund homolog 1 OS=Homo sapiens GN=DACH1 PE=1 SV=2 - [DACH1_HUMAN]	317689834	3.39995e+08	5	4	-0.127822	-0.344658
Q9BU76	Multiple myeloma tumor-associated protein 2 OS=Homo sapiens GN=MMTAG2 PE=1 SV=1 - [MMTA2_HUMAN]	5.14365e+07	4.84248e+07	2	2	-0.128462	0.735326
Q12906	Interleukin enhancer-binding factor 3 OS=Homo sapiens GN=ILF3 PE=1 SV=3 - [ILF3_HUMAN]	4.31437e+08	5.79105e+08	19	18	-0.128948	-0.0618955
Q12788	Transducin beta-like protein 3 OS=Homo sapiens GN=TBL3 PE=1 SV=2 - [TBL3_HUMAN]	1.03897e+08	7.2652e+07	7	6	-0.130581	0.0950124
Q8WVC0	RNA polymerase-associated protein LEO1 OS=Homo sapiens GN=LEO1 PE=1 SV=1 - [LEO1_HUMAN]	4.13765e+08	4.42874e+08	9	9	-0.130777	-0.0356982
P05141	ADP/ATP translocase 2 OS=Homo sapiens GN=SLC25A5 PE=1 SV=7 - [ADT2_HUMAN]	8.70614e+07	5.20787e+07	3	2	-0.1313	0.0948439
F8W1R7	Myosin light polypeptide 6 OS=Homo sapiens GN=MYL6 PE=4 SV=1 - [F8W1R7_HUMAN]	2.94205e+08	2.76511e+08	7	6	-0.134894	-0.111357
P29372	DNA-3-methyladenine glycosylase OS=Homo sapiens GN=MPG PE=1 SV=3 - [3MG_HUMAN]	207743744	1.62251e+08	6	4	-0.135209	-0.436426
Q13595	Transformer-2 protein homolog alpha OS=Homo sapiens GN=TRA2A PE=1 SV=1 - [TRA2A_HUMAN]	3.50794e+08	3.45624e+08	4	4	-0.136472	-0.311743
Q16576	Histone-binding protein RBBP7 OS=Homo sapiens GN=RBBP7 PE=1 SV=1 - [RBBP7_HUMAN]	930130204	9.52451e+08	11	12	-0.136846	-0.120598
E7EUT5	Glyceraldehyde-3-phosphate dehydrogenase OS=Homo sapiens GN=GAPDH PE=3 SV=1 - [E7EUT5_HUMAN]	3.43363e+08	3.46757e+08	4	4	-0.136933	-0.0982859
G3V2F4	Tyrosyl-DNA phosphodiesterase 1 OS=Homo sapiens GN=TDP1 PE=4 SV=1 - [G3V2F4_HUMAN]	9.14336e+07	9.31001e+07	4	4	-0.137529	-0.23169
Q99832	T-complex protein 1 subunit eta OS=Homo sapiens GN=CCT7 PE=1 SV=2 - [TCPH_HUMAN]	2.23006e+08	2.04565e+08	7	5	-0.137975	0.00311621
O75607	Nucleoplasmin-3 OS=Homo sapiens GN=NPM3 PE=1 SV=3 - [NPM3_HUMAN]	7.6661e+08	6.15458e+08	5	5	-0.138857	-0.13846
Q6IQ49	Protein SDE2 homolog OS=Homo sapiens GN=SDE2 PE=1 SV=1 - [SDE2_HUMAN]	7.92067e+07	7.25894e+07	4	2	-0.141109	-0.0934392
A0A0U1RRM1	Transcriptional repressor p66-beta OS=Homo sapiens GN=GATAD2B PE=4 SV=1 - [A0A0U1RRM1_HUMAN]	1.16209e+08	1.22864e+08	3	6	-0.141516	-0.69666
Q16543	Hsp90 co-chaperone Cdc37 OS=Homo sapiens GN=CDC37 PE=1 SV=1 - [CDC37_HUMAN]	1.37376e+08	2.07049e+08	3	2	-0.142497	-0.203769
Q7L576	Cytoplasmic FMR1-interacting protein 1 OS=Homo sapiens GN=CYFIP1 PE=1 SV=1 - [CYFP1_HUMAN]	9.59618e+07	3.4787e+08	6	8	-0.143113	-0.169654
Q86VM9	Zinc finger CCCH domain-containing protein 18 OS=Homo sapiens GN=ZC3H18 PE=1 SV=2 - [ZCH18_HUMAN]	9.00151e+07	9.35707e+07	4	4	-0.145029	0.0096454
A0A0J9YVP6	Poly(U)-binding-splicing factor PUF60 (Fragment) OS=Homo sapiens GN=PUF60 PE=1 SV=1 - [A0A0J9YVP6_HUMAN]	2.49006e+08	2.55101e+08	8	7	-0.145688	-0.0738289
Q92733	Proline-rich protein PRCC OS=Homo sapiens GN=PRCC PE=1 SV=1 - [PRCC_HUMAN]	2.71928e+08	2.60845e+08	7	6	-0.145837	-0.0947088
P62136	Serine/threonine-protein phosphatase PP1-alpha catalytic subunit OS=Homo sapiens GN=PPP1CA PE=1 SV=1 - [PP1A_HUMAN]	2.69506e+08	2.01889e+08	12	11	-0.147236	0.020803
O00203	AP-3 complex subunit beta-1 OS=Homo sapiens GN=AP3B1 PE=1 SV=3 - [AP3B1_HUMAN]	1.32441e+08	1.30785e+08	7	5	-0.147272	-0.18051
P27816	Microtubule-associated protein 4 OS=Homo sapiens GN=MAP4 PE=1 SV=3 - [MAP4_HUMAN]	2.00984e+08	1.67937e+08	10	8	-0.148835	-0.276808
Q8IYH5	ZZ-type zinc finger-containing protein 3 OS=Homo sapiens GN=ZZZ3 PE=1 SV=1 - [ZZZ3_HUMAN]	1.71583e+08	1.72273e+08	10	6	-0.149102	-0.0929766
Q5T8P6	RNA-binding protein 26 OS=Homo sapiens GN=RBM26 PE=1 SV=3 - [RBM26_HUMAN]	5.96127e+07	5.20629e+07	4	4	-0.149996	-0.230891
O14974	Protein phosphatase 1 regulatory subunit 12A OS=Homo sapiens GN=PPP1R12A PE=1 SV=1 - [MYPT1_HUMAN]	7.96509e+07	9.35585e+07	4	6	-0.150097	-0.0410068
Q9BSD7	Cancer-related nucleoside-triphosphatase OS=Homo sapiens GN=NTPCR PE=1 SV=1 - [NTPCR_HUMAN]	8.76986e+07	1.8837e+08	4	4	-0.151072	-0.282427
Q15181	Inorganic pyrophosphatase OS=Homo sapiens GN=PPA1 PE=1 SV=2 - [IPYR_HUMAN]	2.12321e+08	199243417	7	8	-0.153038	-0.0862057
P36578	60S ribosomal protein L4 OS=Homo sapiens GN=RPL4 PE=1 SV=5 - [RL4_HUMAN]	3.63017e+08	3.28133e+08	12	11	-0.153955	-0.191981
Q9Y6X8	Zinc fingers and homeoboxes protein 2 OS=Homo sapiens GN=ZHX2 PE=1 SV=1 - [ZHX2_HUMAN]	1.38596e+08	1.21013e+08	8	7	-0.154868	-0.441901
Q9BZ95	Histone-lysine N-methyltransferase NSD3 OS=Homo sapiens GN=WHSC1L1 PE=1 SV=1 - [NSD3_HUMAN]	58031419	5.72998e+07	5	4	-0.157246	-0.280682
P53999	Activated RNA polymerase II transcriptional coactivator p15 OS=Homo sapiens GN=SUB1 PE=1 SV=3 - [TCP4_HUMAN]	6.16136e+08	6.05538e+08	3	3	-0.160926	-0.132536
O94906	Pre-mRNA-processing factor 6 OS=Homo sapiens GN=PRPF6 PE=1 SV=1 - [PRP6_HUMAN]	4.39068e+07	6.57314e+07	3	5	-0.162445	-0.231922
H0Y4R1	Inosine-5'-monophosphate dehydrogenase 2 (Fragment) OS=Homo sapiens GN=IMPDH2 PE=3 SV=1 - [H0Y4R1_HUMAN]	49259934	4.74753e+07	2	3	-0.16388	-0.10725
J3QT28	Mitotic checkpoint protein BUB3 (Fragment) OS=Homo sapiens GN=BUB3 PE=4 SV=1 - [J3QT28_HUMAN]	3.82265e+08	3.78653e+08	10	11	-0.166037	-0.169853
O00267	Transcription elongation factor SPT5 OS=Homo sapiens GN=SUPT5H PE=1 SV=1 - [SPT5H_HUMAN]	6.14453e+07	6.24207e+07	6	9	-0.166115	-0.17481
P60174	Triosephosphate isomerase OS=Homo sapiens GN=TPI1 PE=1 SV=3 - [TPIS_HUMAN]	1.17579e+08	1.54264e+08	8	7	-0.167614	-0.138099
A0A087WZ13	Ribonucleoprotein PTB-binding 1 OS=Homo sapiens GN=RAVER1 PE=1 SV=1 - [A0A087WZ13_HUMAN]	1.06151e+08	8.93426e+07	4	4	-0.167982	-0.0948066
A0A2R8Y595	Transcriptional repressor CTCF OS=Homo sapiens OX=9606 GN=CTCF PE=1 SV=1 - [A0A2R8Y595_HUMAN]	8.8228e+07	8.7688e+07	6	4	-0.169585	-0.0539041
X1WI28	60S ribosomal protein L10 (Fragment) OS=Homo sapiens OX=9606 GN=RPL10 PE=1 SV=7 - [X1WI28_HUMAN]	2.18098e+08	1.94105e+08	4	4	-0.170118	-0.283313
Q9NRN7	L-aminoadipate-semialdehyde dehydrogenase-phosphopantetheinyl transferase OS=Homo sapiens GN=AASDHPPT PE=1 SV=2 - [ADPPT_HUMAN]	4.65919e+07	4.43303e+07	2	2	-0.171397	-0.381258
P10809	60 kDa heat shock protein, mitochondrial OS=Homo sapiens GN=HSPD1 PE=1 SV=2 - [CH60_HUMAN]	1.63739e+08	1.55778e+08	13	11	-0.172228	-0.0247577
G3V203	60S ribosomal protein L18 OS=Homo sapiens GN=RPL18 PE=3 SV=1 - [G3V203_HUMAN]	1.72149e+08	1.80542e+08	5	3	-0.173946	-0.241429
P14635	G2/mitotic-specific cyclin-B1 OS=Homo sapiens GN=CCNB1 PE=1 SV=1 - [CCNB1_HUMAN]	1.44602e+08	1.58664e+08	4	6	-0.174092	-0.299886
Q9ULX6	A-kinase anchor protein 8-like OS=Homo sapiens OX=9606 GN=AKAP8L PE=1 SV=4 - [AKP8L_HUMAN]	4.04501e+07	5.33739e+07	3	2	-0.175268	0.0417353
P25440	Bromodomain-containing protein 2 OS=Homo sapiens GN=BRD2 PE=1 SV=2 - [BRD2_HUMAN]	6.31768e+08	6.08479e+08	21	20	-0.175557	-0.201648
M0R3F6	SURP and G-patch domain-containing protein 2 OS=Homo sapiens GN=SUGP2 PE=1 SV=1 - [M0R3F6_HUMAN]	3.4331e+07	5.90642e+07	3	2	-0.176697	0.155548
P55010	Eukaryotic translation initiation factor 5 OS=Homo sapiens GN=EIF5 PE=1 SV=2 - [IF5_HUMAN]	2.10163e+08	2.07765e+08	3	5	-0.178396	-0.112274
O15344	Midline-1 OS=Homo sapiens GN=MID1 PE=1 SV=1 - [TRI18_HUMAN]	6.7225e+07	6.81336e+07	5	7	-0.179398	0.0705588
J3KT73	60S ribosomal protein L38 OS=Homo sapiens GN=RPL38 PE=3 SV=1 - [J3KT73_HUMAN]	1.23464e+08	130677373	2	2	-0.183129	-0.655711
I3L2Z5	Myc-associated zinc finger protein (Fragment) OS=Homo sapiens GN=MAZ PE=4 SV=1 - [I3L2Z5_HUMAN]	2.58226e+08	2.32848e+08	5	5	-0.183575	0.0169251
P07237	Protein disulfide-isomerase OS=Homo sapiens GN=P4HB PE=1 SV=3 - [PDIA1_HUMAN]	8.86961e+07	1.08356e+08	8	6	-0.186951	0.126526
E7EM64	COP9 signalosome complex subunit 6 OS=Homo sapiens GN=COPS6 PE=4 SV=1 - [E7EM64_HUMAN]	8.0078e+07	6.30988e+07	5	2	-0.187937	-0.486867
Q96C57	Uncharacterized protein C12orf43 OS=Homo sapiens GN=C12orf43 PE=1 SV=2 - [CL043_HUMAN]	1.85822e+08	1.86894e+08	6	4	-0.188189	-0.0975408
Q14966	Zinc finger protein 638 OS=Homo sapiens GN=ZNF638 PE=1 SV=2 - [ZN638_HUMAN]	44371072	4.78786e+07	4	3	-0.190458	0.57915
Q8IY81	pre-rRNA processing protein FTSJ3 OS=Homo sapiens GN=FTSJ3 PE=1 SV=2 - [RRMJ3_HUMAN]	1.34874e+08	1.43955e+08	8	11	-0.190921	0.019854
Q96DT7	Zinc finger and BTB domain-containing protein 10 OS=Homo sapiens GN=ZBTB10 PE=1 SV=2 - [ZBT10_HUMAN]	1.34033e+08	1.36293e+08	4	5	-0.191613	0.625686
Q68E01	Integrator complex subunit 3 OS=Homo sapiens GN=INTS3 PE=1 SV=1 - [INT3_HUMAN]	7.39916e+07	7.51719e+07	2	3	-0.192058	-0.484804
P13489	Ribonuclease inhibitor OS=Homo sapiens GN=RNH1 PE=1 SV=2 - [RINI_HUMAN]	376422146	3.89724e+08	13	13	-0.192093	-0.247013
Q9BWE0	Replication initiator 1 OS=Homo sapiens GN=REPIN1 PE=1 SV=1 - [REPI1_HUMAN]	1.22897e+08	1.12586e+08	5	4	-0.19232	-0.143187
Q9P016	Thymocyte nuclear protein 1 OS=Homo sapiens GN=THYN1 PE=1 SV=1 - [THYN1_HUMAN]	4.29032e+07	3.96308e+07	3	3	-0.193176	-0.0491478
P08670	Vimentin OS=Homo sapiens GN=VIM PE=1 SV=4 - [VIME_HUMAN]	2.45648e+08	2.30673e+08	12	13	-0.194494	-0.184927
P53350	Serine/threonine-protein kinase PLK1 OS=Homo sapiens GN=PLK1 PE=1 SV=1 - [PLK1_HUMAN]	1.72297e+08	2.02204e+08	8	8	-0.19451	-0.436454
P23246	Splicing factor, proline- and glutamine-rich OS=Homo sapiens GN=SFPQ PE=1 SV=2 - [SFPQ_HUMAN]	5.10496e+08	4.92274e+08	14	14	-0.19639	-0.162639
Q8N2W9	E3 SUMO-protein ligase PIAS4 OS=Homo sapiens GN=PIAS4 PE=1 SV=1 - [PIAS4_HUMAN]	1.65798e+08	1.65706e+08	6	6	-0.196503	-0.00980564
O15355	Protein phosphatase 1G OS=Homo sapiens GN=PPM1G PE=1 SV=1 - [PPM1G_HUMAN]	1.65118e+08	1.39744e+08	8	7	-0.196573	-0.395408
O00499	Myc box-dependent-interacting protein 1 OS=Homo sapiens GN=BIN1 PE=1 SV=1 - [BIN1_HUMAN]	7.77788e+07	9.84764e+07	5	3	-0.200614	-0.397131
P56545	C-terminal-binding protein 2 OS=Homo sapiens GN=CTBP2 PE=1 SV=1 - [CTBP2_HUMAN]	2.49446e+08	2.05347e+08	8	6	-0.204521	0.151095
Q14684	Ribosomal RNA processing protein 1 homolog B OS=Homo sapiens GN=RRP1B PE=1 SV=3 - [RRP1B_HUMAN]	5.19905e+08	5.32667e+08	20	18	-0.206876	-0.0741157
Q92598	Heat shock protein 105 kDa OS=Homo sapiens GN=HSPH1 PE=1 SV=1 - [HS105_HUMAN]	7.9265e+08	8.40919e+08	5	4	-0.20734	-0.470895
P12270	Nucleoprotein TPR OS=Homo sapiens GN=TPR PE=1 SV=3 - [TPR_HUMAN]	380582360	364288997	20	21	-0.208116	-0.15286
Q9P0U4	CpG-binding protein OS=Homo sapiens GN=CXXC1 PE=1 SV=2 - [CXXC1_HUMAN]	1.72825e+09	2.47558e+09	7	6	-0.20861	-0.393739
Q8WUA4	General transcription factor 3C polypeptide 2 OS=Homo sapiens GN=GTF3C2 PE=1 SV=2 - [TF3C2_HUMAN]	2.11606e+08	2.25107e+08	9	10	-0.209524	-0.141377
Q99848	Probable rRNA-processing protein EBP2 OS=Homo sapiens GN=EBNA1BP2 PE=1 SV=2 - [EBP2_HUMAN]	4.70413e+08	4.05848e+08	10	10	-0.210291	-0.134678
H3BR35	Eukaryotic peptide chain release factor GTP-binding subunit ERF3A (Fragment) OS=Homo sapiens GN=GSPT1 PE=4 SV=1 - [H3BR35_HUMAN]	3.62323e+08	3.49563e+08	8	7	-0.212317	-0.448343
C9JXB8	60S ribosomal protein L24 OS=Homo sapiens GN=RPL24 PE=4 SV=1 - [C9JXB8_HUMAN]	1.8377e+08	1.75859e+08	4	4	-0.213139	-0.162626
E7EQY4	Metastasis-associated protein MTA3 OS=Homo sapiens GN=MTA3 PE=4 SV=1 - [E7EQY4_HUMAN]	186973501	1.99015e+08	4	4	-0.214216	-0.218362
Q7Z4V5	Hepatoma-derived growth factor-related protein 2 OS=Homo sapiens GN=HDGFRP2 PE=1 SV=1 - [HDGR2_HUMAN]	1.18483e+09	1.10288e+09	13	13	-0.215712	-0.249481
B4DUR8	T-complex protein 1 subunit gamma OS=Homo sapiens GN=CCT3 PE=2 SV=1 - [B4DUR8_HUMAN]	1.88242e+08	1.94984e+08	8	8	-0.215817	-0.181525
P62753	40S ribosomal protein S6 OS=Homo sapiens GN=RPS6 PE=1 SV=1 - [RS6_HUMAN]	2.01618e+08	1.61562e+08	3	3	-0.215842	-0.173311
C9JR56	DNA-binding protein SATB2 OS=Homo sapiens GN=SATB2 PE=3 SV=1 - [C9JR56_HUMAN]	269414791	237291841	8	7	-0.222899	-0.115608
Q8IVM0	Coiled-coil domain-containing protein 50 OS=Homo sapiens GN=CCDC50 PE=1 SV=1 - [CCD50_HUMAN]	4.44884e+07	6.43023e+07	2	2	-0.224624	0.110433
Q12800	Alpha-globin transcription factor CP2 OS=Homo sapiens GN=TFCP2 PE=1 SV=2 - [TFCP2_HUMAN]	2.42847e+08	2.38208e+08	9	8	-0.22601	-0.14332
Q9NTW7	Zinc finger protein 64 homolog, isoforms 3 and 4 OS=Homo sapiens GN=ZFP64 PE=2 SV=3 - [ZF64B_HUMAN]	1.18733e+08	1.32926e+08	3	2	-0.226847	-1.0269
P42285	Superkiller viralicidic activity 2-like 2 OS=Homo sapiens GN=SKIV2L2 PE=1 SV=3 - [SK2L2_HUMAN]	9.1776e+07	6.54696e+07	4	2	-0.227798	0.196431
Q68CQ4	Digestive organ expansion factor homolog OS=Homo sapiens GN=DIEXF PE=1 SV=2 - [DIEXF_HUMAN]	1.99834e+08	1.89338e+08	12	10	-0.227851	-0.195515
Q14807	Kinesin-like protein KIF22 OS=Homo sapiens GN=KIF22 PE=1 SV=5 - [KIF22_HUMAN]	2.32565e+08	2.24267e+08	13	11	-0.229241	-0.127769
Q03701	CCAAT/enhancer-binding protein zeta OS=Homo sapiens GN=CEBPZ PE=1 SV=3 - [CEBPZ_HUMAN]	63565313	5.64534e+07	2	3	-0.233222	-0.120225
O75925	E3 SUMO-protein ligase PIAS1 OS=Homo sapiens GN=PIAS1 PE=1 SV=2 - [PIAS1_HUMAN]	1.37628e+08	1.32416e+08	3	3	-0.233375	0.47793
O95551	Tyrosyl-DNA phosphodiesterase 2 OS=Homo sapiens GN=TDP2 PE=1 SV=1 - [TYDP2_HUMAN]	2.91837e+07	21596481	2	2	-0.234693	-0.337148
Q96KK5	Histone H2A type 1-H OS=Homo sapiens GN=HIST1H2AH PE=1 SV=3 - [H2A1H_HUMAN]	1.97218e+08	1.77694e+08	2	3	-0.237546	-0.0510707
Q14008	Cytoskeleton-associated protein 5 OS=Homo sapiens GN=CKAP5 PE=1 SV=3 - [CKAP5_HUMAN]	3.27072e+07	5.72753e+07	3	2	-0.239137	-0.0661052
Q9UFC0	Leucine-rich repeat and WD repeat-containing protein 1 OS=Homo sapiens GN=LRWD1 PE=1 SV=2 - [LRWD1_HUMAN]	1.92499e+08	2.26891e+08	13	9	-0.239359	0.182832
J3QSV6	Ribosomal L1 domain-containing protein 1 (Fragment) OS=Homo sapiens GN=RSL1D1 PE=4 SV=1 - [J3QSV6_HUMAN]	9.41117e+07	89164434	5	2	-0.23995	-0.236741
Q02880	DNA topoisomerase 2-beta OS=Homo sapiens GN=TOP2B PE=1 SV=3 - [TOP2B_HUMAN]	1.01504e+08	1.05083e+08	5	7	-0.240748	0.000650376
Q9UEG4	Zinc finger protein 629 OS=Homo sapiens GN=ZNF629 PE=2 SV=2 - [ZN629_HUMAN]	1.10628e+08	9.39047e+07	6	5	-0.243726	-0.186382
P17096	High mobility group protein HMG-I/HMG-Y OS=Homo sapiens GN=HMGA1 PE=1 SV=3 - [HMGA1_HUMAN]	3.53804e+08	346254408	2	2	-0.249143	-0.411651
P67809	Nuclease-sensitive element-binding protein 1 OS=Homo sapiens GN=YBX1 PE=1 SV=3 - [YBOX1_HUMAN]	5.25626e+06	7.75684e+06	2	2	-0.25091	-0.0504803
P50991	T-complex protein 1 subunit delta OS=Homo sapiens GN=CCT4 PE=1 SV=4 - [TCPD_HUMAN]	7.61817e+07	1.03544e+08	3	5	-0.251962	-0.185994
Q9NS91	E3 ubiquitin-protein ligase RAD18 OS=Homo sapiens GN=RAD18 PE=1 SV=2 - [RAD18_HUMAN]	1.30554e+08	1.12001e+08	7	8	-0.258914	-0.184615
P63165	Small ubiquitin-related modifier 1 OS=Homo sapiens GN=SUMO1 PE=1 SV=1 - [SUMO1_HUMAN]	4.13367e+08	4.09822e+08	3	3	-0.260303	-0.197683
C9IYL4	General transcription factor IIE subunit 1 (Fragment) OS=Homo sapiens GN=GTF2E1 PE=4 SV=1 - [C9IYL4_HUMAN]	3.9923e+07	3.64192e+07	2	2	-0.262354	0.00109911
Q14676	Mediator of DNA damage checkpoint protein 1 OS=Homo sapiens GN=MDC1 PE=1 SV=3 - [MDC1_HUMAN]	9.60086e+08	1.02603e+09	15	19	-0.262467	-0.242542
O60341	Lysine-specific histone demethylase 1A OS=Homo sapiens GN=KDM1A PE=1 SV=2 - [KDM1A_HUMAN]	157836891	1.78403e+08	10	9	-0.265529	-0.239713
E7EX73	Eukaryotic translation initiation factor 4 gamma 1 OS=Homo sapiens GN=EIF4G1 PE=4 SV=1 - [E7EX73_HUMAN]	6.30281e+07	5.31925e+07	5	5	-0.26629	-0.0384963
Q8IUF8	Bifunctional lysine-specific demethylase and histidyl-hydroxylase MINA OS=Homo sapiens GN=MINA PE=1 SV=1 - [MINA_HUMAN]	7.48689e+07	6.32401e+07	2	3	-0.270195	-0.137152
A0A087WXM6	60S ribosomal protein L17 (Fragment) OS=Homo sapiens GN=RPL17 PE=3 SV=1 - [A0A087WXM6_HUMAN]	2.45727e+08	1.82068e+08	3	3	-0.270458	-0.0739424
P27797	Calreticulin OS=Homo sapiens GN=CALR PE=1 SV=1 - [CALR_HUMAN]	395720586	3.54499e+08	6	7	-0.271504	-0.320414
E7ETZ4	Basic leucine zipper and W2 domain-containing protein 2 (Fragment) OS=Homo sapiens GN=BZW2 PE=4 SV=1 - [E7ETZ4_HUMAN]	2.18687e+08	1.99472e+08	8	7	-0.271558	-0.458554
Q13409	Cytoplasmic dynein 1 intermediate chain 2 OS=Homo sapiens GN=DYNC1I2 PE=1 SV=3 - [DC1I2_HUMAN]	2.30854e+08	1.72838e+08	2	5	-0.278682	-0.5038
P31689	DnaJ homolog subfamily A member 1 OS=Homo sapiens GN=DNAJA1 PE=1 SV=2 - [DNJA1_HUMAN]	1.15456e+08	8.57169e+07	5	3	-0.279168	-0.177214
Q8NAF0	Zinc finger protein 579 OS=Homo sapiens GN=ZNF579 PE=1 SV=2 - [ZN579_HUMAN]	1.74139e+08	1.66426e+08	5	5	-0.281856	-0.304917
Q5VZL5	Zinc finger MYM-type protein 4 OS=Homo sapiens GN=ZMYM4 PE=1 SV=1 - [ZMYM4_HUMAN]	5.80679e+07	6.17925e+07	4	3	-0.286054	0.0895416
Q86WJ1	Chromodomain-helicase-DNA-binding protein 1-like OS=Homo sapiens OX=9606 GN=CHD1L PE=1 SV=3 - [CHD1L_HUMAN]	4.8241e+07	5.73738e+07	5	4	-0.28871	-0.0224219
Q15059	Bromodomain-containing protein 3 OS=Homo sapiens GN=BRD3 PE=1 SV=1 - [BRD3_HUMAN]	8.06e+08	878080512	22	21	-0.289021	-0.32323
P39748	Flap endonuclease 1 OS=Homo sapiens GN=FEN1 PE=1 SV=1 - [FEN1_HUMAN]	146785426	1.80361e+08	5	7	-0.290699	-0.191861
Q3B726	DNA-directed RNA polymerase I subunit RPA43 OS=Homo sapiens GN=TWISTNB PE=1 SV=1 - [RPA43_HUMAN]	1.03389e+08	9.05223e+07	6	5	-0.294964	-0.296158
Q8NFW8	N-acylneuraminate cytidylyltransferase OS=Homo sapiens GN=CMAS PE=1 SV=2 - [NEUA_HUMAN]	230846204	218478838	4	5	-0.296412	-0.202397
Q9UQ35	Serine/arginine repetitive matrix protein 2 OS=Homo sapiens GN=SRRM2 PE=1 SV=2 - [SRRM2_HUMAN]	1.00123e+09	9.69361e+08	16	17	-0.296743	-0.312422
P11021	78 kDa glucose-regulated protein OS=Homo sapiens GN=HSPA5 PE=1 SV=2 - [GRP78_HUMAN]	4.9764e+08	5.05386e+08	9	11	-0.299689	0.148317
Q96B01	RAD51-associated protein 1 OS=Homo sapiens GN=RAD51AP1 PE=1 SV=1 - [R51A1_HUMAN]	105745583	8.38186e+07	2	2	-0.300143	0.00960253
O95433	Activator of 90 kDa heat shock protein ATPase homolog 1 OS=Homo sapiens GN=AHSA1 PE=1 SV=1 - [AHSA1_HUMAN]	32699276	65199928	2	2	-0.307415	-0.440458
Q9NYL9	Tropomodulin-3 OS=Homo sapiens GN=TMOD3 PE=1 SV=1 - [TMOD3_HUMAN]	90129556	7.65064e+07	2	2	-0.308498	-1.06322
O43663	Protein regulator of cytokinesis 1 OS=Homo sapiens GN=PRC1 PE=1 SV=2 - [PRC1_HUMAN]	6.77448e+07	6.78913e+07	3	3	-0.309425	-0.294563
Q16656	Nuclear respiratory factor 1 OS=Homo sapiens GN=NRF1 PE=1 SV=1 - [NRF1_HUMAN]	6.5336e+07	7.11759e+07	2	2	-0.312812	0.00566374
Q9UKY1	Zinc fingers and homeoboxes protein 1 OS=Homo sapiens GN=ZHX1 PE=1 SV=1 - [ZHX1_HUMAN]	9.06684e+07	9.14205e+07	6	6	-0.317198	-0.567884
Q9BTT0	Acidic leucine-rich nuclear phosphoprotein 32 family member E OS=Homo sapiens GN=ANP32E PE=1 SV=1 - [AN32E_HUMAN]	4.19036e+08	4.00184e+08	4	4	-0.320239	-0.349646
Q16531	DNA damage-binding protein 1 OS=Homo sapiens GN=DDB1 PE=1 SV=1 - [DDB1_HUMAN]	4.78152e+07	7.18101e+07	2	6	-0.320847	-0.00213215
O60885	Bromodomain-containing protein 4 OS=Homo sapiens GN=BRD4 PE=1 SV=2 - [BRD4_HUMAN]	5.86507e+08	6.49359e+08	18	17	-0.322605	-0.294767
Q9UHD1	Cysteine and histidine-rich domain-containing protein 1 OS=Homo sapiens GN=CHORDC1 PE=1 SV=2 - [CHRD1_HUMAN]	6.72232e+07	6.45843e+07	5	3	-0.325208	-0.174152
Q9UKI8	Serine/threonine-protein kinase tousled-like 1 OS=Homo sapiens GN=TLK1 PE=1 SV=2 - [TLK1_HUMAN]	7.14525e+07	4.18224e+07	3	4	-0.326428	-0.377121
O96019	Actin-like protein 6A OS=Homo sapiens GN=ACTL6A PE=1 SV=1 - [ACL6A_HUMAN]	2.3166e+08	2.3456e+08	4	3	-0.329908	-0.0386608
P00492	Hypoxanthine-guanine phosphoribosyltransferase OS=Homo sapiens GN=HPRT1 PE=1 SV=2 - [HPRT_HUMAN]	105805067	9.30849e+07	2	3	-0.340338	-0.132033
P61758	Prefoldin subunit 3 OS=Homo sapiens OX=9606 GN=VBP1 PE=1 SV=4 - [PFD3_HUMAN]	62844294	5.9362e+07	2	2	-0.343283	0.18016
Q147X3	N-alpha-acetyltransferase 30 OS=Homo sapiens GN=NAA30 PE=1 SV=1 - [NAA30_HUMAN]	6.03891e+07	4.59897e+07	3	3	-0.343574	-0.242465
Q12789	General transcription factor 3C polypeptide 1 OS=Homo sapiens GN=GTF3C1 PE=1 SV=4 - [TF3C1_HUMAN]	1.00789e+08	9.43226e+07	9	10	-0.350663	-0.154107
P36551	Coproporphyrinogen-III oxidase, mitochondrial OS=Homo sapiens GN=CPOX PE=1 SV=3 - [HEM6_HUMAN]	2.21268e+07	2.91241e+07	2	2	-0.357044	-0.360654
Q9H1E3	Nuclear ubiquitous casein and cyclin-dependent kinase substrate 1 OS=Homo sapiens GN=NUCKS1 PE=1 SV=1 - [NUCKS_HUMAN]	2.26798e+08	2.48692e+08	5	5	-0.357981	0.0585116
Q8N6N3	UPF0690 protein C1orf52 OS=Homo sapiens GN=C1orf52 PE=1 SV=1 - [CA052_HUMAN]	8.84264e+07	7.0258e+07	4	3	-0.360121	-0.199657
Q96JP5-2	Isoform 2 of E3 ubiquitin-protein ligase ZFP91 OS=Homo sapiens GN=ZFP91 - [ZFP91_HUMAN]	1.57495e+08	86290786	4	3	-0.367179	-0.123823
P50395	Rab GDP dissociation inhibitor beta OS=Homo sapiens GN=GDI2 PE=1 SV=2 - [GDIB_HUMAN]	8.25228e+07	9.44343e+07	5	3	-0.385015	-0.12292
Q52LJ0-2	Isoform 2 of Protein FAM98B OS=Homo sapiens GN=FAM98B - [FA98B_HUMAN]	7.81793e+07	1.21992e+08	2	3	-0.38683	-0.204782
Q9H6Z4	Ran-binding protein 3 OS=Homo sapiens GN=RANBP3 PE=1 SV=1 - [RANB3_HUMAN]	1.25196e+08	9.41613e+07	3	3	-0.388447	-0.302649
O43583	Density-regulated protein OS=Homo sapiens GN=DENR PE=1 SV=2 - [DENR_HUMAN]	403412550	3.66471e+08	2	2	-0.39149	-0.324021
Q99543	DnaJ homolog subfamily C member 2 OS=Homo sapiens GN=DNAJC2 PE=1 SV=4 - [DNJC2_HUMAN]	5.87975e+07	4.77432e+07	2	4	-0.392332	-0.383104
Q9Y6G9	Cytoplasmic dynein 1 light intermediate chain 1 OS=Homo sapiens GN=DYNC1LI1 PE=1 SV=3 - [DC1L1_HUMAN]	2.84896e+08	223882510	8	7	-0.398298	-0.23666
F5GYV5	ADP-ribosylation factor-like protein 6-interacting protein 4 (Fragment) OS=Homo sapiens GN=ARL6IP4 PE=4 SV=1 - [F5GYV5_HUMAN]	6.50544e+07	7.27317e+07	2	2	-0.398439	-0.271014
P63244	Guanine nucleotide-binding protein subunit beta-2-like 1 OS=Homo sapiens GN=GNB2L1 PE=1 SV=3 - [GBLP_HUMAN]	1.14089e+08	1.3853e+08	5	5	-0.406286	0.0700825
Q09028	Histone-binding protein RBBP4 OS=Homo sapiens GN=RBBP4 PE=1 SV=3 - [RBBP4_HUMAN]	849701588	8.97154e+08	10	11	-0.406426	-0.346116
H0YIZ0	Serine hydroxymethyltransferase (Fragment) OS=Homo sapiens GN=SHMT2 PE=3 SV=1 - [H0YIZ0_HUMAN]	3.60398e+07	36910503	4	3	-0.415735	-0.349476
D6RC52	H/ACA ribonucleoprotein complex subunit 2 (Fragment) OS=Homo sapiens GN=NHP2 PE=4 SV=1 - [D6RC52_HUMAN]	1.45759e+08	173319952	3	2	-0.431773	-0.27447
O60907	F-box-like/WD repeat-containing protein TBL1X OS=Homo sapiens GN=TBL1X PE=1 SV=3 - [TBL1X_HUMAN]	1.66967e+08	1.37589e+08	4	4	-0.433748	0.156557
Q9NW82	WD repeat-containing protein 70 OS=Homo sapiens GN=WDR70 PE=1 SV=1 - [WDR70_HUMAN]	1.5577e+08	1.47227e+08	6	6	-0.459447	-0.257516
E9PES6	High mobility group protein B3 (Fragment) OS=Homo sapiens GN=HMGB3 PE=4 SV=1 - [E9PES6_HUMAN]	2.90936e+08	2.856e+08	3	3	-0.460275	-0.37663
Q9UKX7	Nuclear pore complex protein Nup50 OS=Homo sapiens GN=NUP50 PE=1 SV=2 - [NUP50_HUMAN]	6.22911e+07	5.81778e+07	3	3	-0.460484	-0.752205
O00505	Importin subunit alpha-3 OS=Homo sapiens GN=KPNA3 PE=1 SV=2 - [IMA3_HUMAN]	32409918	2.99432e+07	3	2	-0.463652	-0.398888
P26373	60S ribosomal protein L13 OS=Homo sapiens GN=RPL13 PE=1 SV=4 - [RL13_HUMAN]	7.99134e+07	6.25654e+07	3	3	-0.46592	-0.635351
E9PLK3	Puromycin-sensitive aminopeptidase OS=Homo sapiens GN=NPEPPS PE=4 SV=1 - [E9PLK3_HUMAN]	9.6227e+07	9.41137e+07	10	8	-0.46948	-0.167333
Q92797	Symplekin OS=Homo sapiens GN=SYMPK PE=1 SV=2 - [SYMPK_HUMAN]	1.07095e+08	8.80144e+07	8	8	-0.480109	-0.258181
P61981	14-3-3 protein gamma OS=Homo sapiens GN=YWHAG PE=1 SV=2 - [1433G_HUMAN]	5.34329e+08	5.70188e+08	3	4	-0.480217	0.461876
B5MCW3	Bromodomain-containing protein 8 OS=Homo sapiens GN=BRD8 PE=4 SV=1 - [B5MCW3_HUMAN]	6.73327e+07	9.62026e+07	3	4	-0.481053	-0.188034
P14868	Aspartate--tRNA ligase, cytoplasmic OS=Homo sapiens GN=DARS PE=1 SV=2 - [SYDC_HUMAN]	9.84131e+07	9.68557e+07	4	5	-0.481055	-0.00997322
P41091	Eukaryotic translation initiation factor 2 subunit 3 OS=Homo sapiens GN=EIF2S3 PE=1 SV=3 - [IF2G_HUMAN]	6.45605e+07	67482827	2	2	-0.481194	-0.268635
F8VY35	Nucleosome assembly protein 1-like 1 (Fragment) OS=Homo sapiens GN=NAP1L1 PE=3 SV=1 - [F8VY35_HUMAN]	4.37034e+08	4.43282e+08	6	6	-0.482585	-0.155643
P13797	Plastin-3 OS=Homo sapiens GN=PLS3 PE=1 SV=4 - [PLST_HUMAN]	1.40961e+08	1.59568e+08	7	6	-0.488268	-0.410337
E7EVX8	U4/U6 small nuclear ribonucleoprotein Prp31 OS=Homo sapiens GN=PRPF31 PE=4 SV=1 - [E7EVX8_HUMAN]	6.54404e+07	8.74969e+07	3	5	-0.508309	0.626244
O15446	DNA-directed RNA polymerase I subunit RPA34 OS=Homo sapiens GN=CD3EAP PE=1 SV=1 - [RPA34_HUMAN]	1.67938e+08	1.77498e+08	4	4	-0.510833	-0.543816
Q8N488	RING1 and YY1-binding protein OS=Homo sapiens GN=RYBP PE=1 SV=2 - [RYBP_HUMAN]	5.0075e+07	5.50168e+07	2	3	-0.523519	-0.660383
E7ES33	Septin-7 OS=Homo sapiens GN=SEPT7 PE=1 SV=3 - [E7ES33_HUMAN]	108564074	9.82441e+07	3	4	-0.547872	-0.905735
Q56NI9	N-acetyltransferase ESCO2 OS=Homo sapiens GN=ESCO2 PE=1 SV=1 - [ESCO2_HUMAN]	4.33486e+07	4.23131e+07	2	2	-0.551475	-0.449063
P35250	Replication factor C subunit 2 OS=Homo sapiens GN=RFC2 PE=1 SV=3 - [RFC2_HUMAN]	6.18744e+07	4.24145e+07	4	3	-0.563852	0.229915
Q96KM6	Zinc finger protein 512B OS=Homo sapiens GN=ZNF512B PE=1 SV=1 - [Z512B_HUMAN]	1.24654e+08	6.61222e+07	6	5	-0.616928	-0.221886
Q9BXW9-2	Isoform 2 of Fanconi anemia group D2 protein OS=Homo sapiens GN=FANCD2 - [FACD2_HUMAN]	1.46973e+07	1.32884e+07	3	3	-0.637606	0.0887
P40227	T-complex protein 1 subunit zeta OS=Homo sapiens GN=CCT6A PE=1 SV=3 - [TCPZ_HUMAN]	2.14384e+08	1.7812e+08	5	5	-0.644536	0.150804
Q9BUQ8	Probable ATP-dependent RNA helicase DDX23 OS=Homo sapiens GN=DDX23 PE=1 SV=3 - [DDX23_HUMAN]	4.79924e+07	3.22619e+07	2	2	-0.64502	0.0711685
Q9BTC0	Death-inducer obliterator 1 OS=Homo sapiens GN=DIDO1 PE=1 SV=5 - [DIDO1_HUMAN]	43497713	5.28103e+07	3	4	-0.656951	-0.0540206
C9J0I9	Nuclear-interacting partner of ALK OS=Homo sapiens GN=ZC3HC1 PE=4 SV=1 - [C9J0I9_HUMAN]	1.16699e+08	1.41811e+08	4	6	-0.682982	-0.579067
A0A087WSW7	Helicase, lymphoid-specific, isoform CRA_d OS=Homo sapiens GN=HELLS PE=1 SV=1 - [A0A087WSW7_HUMAN]	3.9733e+07	5.06935e+07	3	4	-0.699371	-0.00707483
Q5JRX3	Presequence protease, mitochondrial OS=Homo sapiens GN=PITRM1 PE=1 SV=3 - [PREP_HUMAN]	6.06944e+07	6.15919e+07	4	4	-0.73542	-0.420797
Q9UHD8	Septin-9 OS=Homo sapiens GN=SEPT9 PE=1 SV=2 - [SEPT9_HUMAN]	103198072	9.95363e+07	2	3	-0.737639	-1.02685
O00273	DNA fragmentation factor subunit alpha OS=Homo sapiens GN=DFFA PE=1 SV=1 - [DFFA_HUMAN]	4.93349e+07	4.15433e+07	2	2	-0.79054	0.314138
Q9HCK8	Chromodomain-helicase-DNA-binding protein 8 OS=Homo sapiens GN=CHD8 PE=1 SV=5 - [CHD8_HUMAN]	1.22358e+08	1.32949e+08	9	8	-0.791829	-0.538954
Q01658	Protein Dr1 OS=Homo sapiens GN=DR1 PE=1 SV=1 - [NC2B_HUMAN]	1.49946e+08	170843669	2	2	-0.811473	-0.569923
Q4KMP7	TBC1 domain family member 10B OS=Homo sapiens GN=TBC1D10B PE=1 SV=3 - [TB10B_HUMAN]	1.61225e+07	2.52014e+07	2	2	-0.819956	-0.833182
Q8WXF1	Paraspeckle component 1 OS=Homo sapiens GN=PSPC1 PE=1 SV=1 - [PSPC1_HUMAN]	8.12732e+07	8.05617e+07	2	2	-0.838794	0.775027
Q15723	ETS-related transcription factor Elf-2 OS=Homo sapiens GN=ELF2 PE=1 SV=2 - [ELF2_HUMAN]	5.56253e+07	4.77783e+07	5	2	-0.872938	-0.905295
Q01780	Exosome component 10 OS=Homo sapiens GN=EXOSC10 PE=1 SV=2 - [EXOSX_HUMAN]	213223378	1.76476e+08	5	6	-0.884858	-0.0250613
Q9NP77	RNA polymerase II subunit A C-terminal domain phosphatase SSU72 OS=Homo sapiens GN=SSU72 PE=1 SV=1 - [SSU72_HUMAN]	2.14738e+08	2.62815e+08	2	2	-0.931153	-0.58747
A0A024QZP7	Cyclin-dependent kinase 1 OS=Homo sapiens GN=CDK1 PE=1 SV=1 - [A0A024QZP7_HUMAN]	6.00103e+08	642494524	11	10	-0.979648	-0.905483
P18669	Phosphoglycerate mutase 1 OS=Homo sapiens GN=PGAM1 PE=1 SV=2 - [PGAM1_HUMAN]	7.25754e+07	74092785	3	2	-1.25263	-1.06744
Q12765	Secernin-1 OS=Homo sapiens GN=SCRN1 PE=1 SV=2 - [SCRN1_HUMAN]	5.97286e+07	61415231	2	2	-1.28326	-0.787273

## Sheet: H4K5me2
Accession	Description	E6: Area	F6: Area	# Peptides E2	# Peptides F2	E6 log2 (H4K5me2/H4K5)	F6 log2 (H4K5me2/H4K5)
Q15723	ETS-related transcription factor Elf-2 OS=Homo sapiens GN=ELF2 PE=1 SV=2 - [ELF2_HUMAN]	47749274	6.54107e+07	3	4	-1.48501	0.0162279
P51531	Probable global transcription activator SNF2L2 OS=Homo sapiens GN=SMARCA2 PE=1 SV=2 - [SMCA2_HUMAN]	2.19652e+08	2.84098e+08	6	7	-1.40122	-0.973186
A0A087WZ13	Ribonucleoprotein PTB-binding 1 OS=Homo sapiens GN=RAVER1 PE=1 SV=1 - [A0A087WZ13_HUMAN]	7.2435e+07	1.0187e+08	2	4	-1.3517	-0.167359
A0A024QZP7	Cyclin-dependent kinase 1 OS=Homo sapiens GN=CDK1 PE=1 SV=1 - [A0A024QZP7_HUMAN]	5.2245e+08	5.85547e+08	11	12	-1.30678	-1.34953
Q99504	Eyes absent homolog 3 OS=Homo sapiens GN=EYA3 PE=1 SV=3 - [EYA3_HUMAN]	2.95227e+07	2.39288e+07	2	2	-1.09588	0.0543544
Q96GN5	Cell division cycle-associated 7-like protein OS=Homo sapiens GN=CDCA7L PE=1 SV=2 - [CDA7L_HUMAN]	29612688	3.51627e+07	2	2	-1.05834	-0.380461
Q8IZL8	Proline-, glutamic acid- and leucine-rich protein 1 OS=Homo sapiens GN=PELP1 PE=1 SV=2 - [PELP1_HUMAN]	1.23195e+08	1.12896e+08	6	9	-1.03123	-0.105401
O00287	Regulatory factor X-associated protein OS=Homo sapiens GN=RFXAP PE=1 SV=1 - [RFXAP_HUMAN]	1.24129e+08	1.05828e+08	2	2	-0.988564	-0.440284
P05455	Lupus La protein OS=Homo sapiens GN=SSB PE=1 SV=2 - [LA_HUMAN]	1.34967e+08	1.69245e+08	5	7	-0.979625	-0.305081
P29372	DNA-3-methyladenine glycosylase OS=Homo sapiens GN=MPG PE=1 SV=3 - [3MG_HUMAN]	2.70303e+08	1.37478e+08	4	4	-0.947746	0.237509
Q8IX15	Homeobox and leucine zipper protein Homez OS=Homo sapiens GN=HOMEZ PE=1 SV=2 - [HOMEZ_HUMAN]	7.45846e+07	8.57969e+07	3	3	-0.933496	-1.3339
O75607	Nucleoplasmin-3 OS=Homo sapiens GN=NPM3 PE=1 SV=3 - [NPM3_HUMAN]	4.66087e+08	7.75235e+08	5	5	-0.848158	-0.474144
Q9UKI8	Serine/threonine-protein kinase tousled-like 1 OS=Homo sapiens GN=TLK1 PE=1 SV=2 - [TLK1_HUMAN]	6.70788e+07	72627699	5	4	-0.839836	-0.174626
Q9ULU4	Protein kinase C-binding protein 1 OS=Homo sapiens GN=ZMYND8 PE=1 SV=2 - [PKCB1_HUMAN]	1.74007e+08	1.53742e+08	13	9	-0.832386	0.0516405
P62829	60S ribosomal protein L23 OS=Homo sapiens GN=RPL23 PE=1 SV=1 - [RL23_HUMAN]	1.67735e+08	1.3492e+08	3	4	-0.810446	0.00812908
Q5VTR2	E3 ubiquitin-protein ligase BRE1A OS=Homo sapiens GN=RNF20 PE=1 SV=2 - [BRE1A_HUMAN]	2.2748e+07	6.88433e+07	3	5	-0.805164	0.359067
Q5JRX3	Presequence protease, mitochondrial OS=Homo sapiens GN=PITRM1 PE=1 SV=3 - [PREP_HUMAN]	59468199	7.53666e+07	3	3	-0.80411	-0.594421
Q8TDD1	ATP-dependent RNA helicase DDX54 OS=Homo sapiens GN=DDX54 PE=1 SV=2 - [DDX54_HUMAN]	7.05793e+07	7.0717e+07	7	8	-0.799589	-0.298712
P55060	Exportin-2 OS=Homo sapiens GN=CSE1L PE=1 SV=3 - [XPO2_HUMAN]	8.81709e+07	1.03674e+08	6	4	-0.773121	-0.537413
O75821	Eukaryotic translation initiation factor 3 subunit G OS=Homo sapiens GN=EIF3G PE=1 SV=2 - [EIF3G_HUMAN]	9.29338e+07	8.41586e+07	2	3	-0.772481	-0.546357
Q96LR5	Ubiquitin-conjugating enzyme E2 E2 OS=Homo sapiens GN=UBE2E2 PE=1 SV=1 - [UB2E2_HUMAN]	7.07951e+07	1.5729e+08	3	2	-0.766441	-3.79659
Q8TF01	Arginine/serine-rich protein PNISR OS=Homo sapiens GN=PNISR PE=1 SV=2 - [PNISR_HUMAN]	8.51627e+07	1.33473e+08	2	2	-0.763773	-0.52004
Q4KMP7	TBC1 domain family member 10B OS=Homo sapiens GN=TBC1D10B PE=1 SV=3 - [TB10B_HUMAN]	2.61303e+07	2.23584e+07	2	2	-0.750838	-0.442306
O15371	Eukaryotic translation initiation factor 3 subunit D OS=Homo sapiens GN=EIF3D PE=1 SV=1 - [EIF3D_HUMAN]	5.77248e+07	6.78837e+07	3	2	-0.747929	-0.361869
Q86VM9	Zinc finger CCCH domain-containing protein 18 OS=Homo sapiens GN=ZC3H18 PE=1 SV=2 - [ZCH18_HUMAN]	9.33746e+07	9.36682e+07	3	6	-0.730992	-0.310539
Q96C57	Uncharacterized protein C12orf43 OS=Homo sapiens GN=C12orf43 PE=1 SV=2 - [CL043_HUMAN]	1.58941e+08	1.95902e+08	5	5	-0.727688	-0.448287
P02545	Prelamin-A/C OS=Homo sapiens GN=LMNA PE=1 SV=1 - [LMNA_HUMAN]	6.40914e+07	7.26694e+07	5	4	-0.704838	0.22567
Q68E01	Integrator complex subunit 3 OS=Homo sapiens GN=INTS3 PE=1 SV=1 - [INT3_HUMAN]	1.08149e+08	7.97205e+07	2	3	-0.683695	-0.209387
I3L4I0	FLYWCH family member 2 (Fragment) OS=Homo sapiens GN=FLYWCH2 PE=4 SV=1 - [I3L4I0_HUMAN]	5.31314e+07	3.73464e+07	2	3	-0.683249	-0.111642
P05023	Sodium/potassium-transporting ATPase subunit alpha-1 OS=Homo sapiens GN=ATP1A1 PE=1 SV=1 - [AT1A1_HUMAN]	6.63338e+07	7.28584e+07	2	3	-0.677579	0.136542
G3V529	ATP-dependent RNA helicase DDX24 OS=Homo sapiens GN=DDX24 PE=3 SV=1 - [G3V529_HUMAN]	7.30448e+07	6.98201e+07	3	3	-0.674067	-0.87479
Q9NW82	WD repeat-containing protein 70 OS=Homo sapiens GN=WDR70 PE=1 SV=1 - [WDR70_HUMAN]	1.38563e+08	1.89674e+08	7	9	-0.659247	-0.631768
B7WP74	Pre-mRNA-splicing factor CWC22 homolog (Fragment) OS=Homo sapiens GN=CWC22 PE=4 SV=1 - [B7WP74_HUMAN]	4.21338e+07	1.04627e+08	3	4	-0.648079	-0.677635
Q5C9Z4	Nucleolar MIF4G domain-containing protein 1 OS=Homo sapiens GN=NOM1 PE=1 SV=1 - [NOM1_HUMAN]	9.48864e+07	1.08171e+08	3	6	-0.644628	-0.244044
Q9HCK8	Chromodomain-helicase-DNA-binding protein 8 OS=Homo sapiens GN=CHD8 PE=1 SV=5 - [CHD8_HUMAN]	83490018	1.24583e+08	7	9	-0.642517	-0.695565
Q9H0D6	5'-3' exoribonuclease 2 OS=Homo sapiens GN=XRN2 PE=1 SV=1 - [XRN2_HUMAN]	1.17496e+08	6.38397e+07	5	3	-0.641573	0.718203
Q96JP5-2	Isoform 2 of E3 ubiquitin-protein ligase ZFP91 OS=Homo sapiens GN=ZFP91 - [ZFP91_HUMAN]	2.08727e+08	1.77864e+08	5	4	-0.635502	-0.679048
Q8IUF8	Bifunctional lysine-specific demethylase and histidyl-hydroxylase MINA OS=Homo sapiens GN=MINA PE=1 SV=1 - [MINA_HUMAN]	6.69544e+07	6.97608e+07	3	3	-0.627495	-0.309898
P53350	Serine/threonine-protein kinase PLK1 OS=Homo sapiens GN=PLK1 PE=1 SV=1 - [PLK1_HUMAN]	2.2059e+08	1.94063e+08	7	7	-0.624128	-0.742854
Q15059	Bromodomain-containing protein 3 OS=Homo sapiens GN=BRD3 PE=1 SV=1 - [BRD3_HUMAN]	741318806	8.11597e+08	23	21	-0.612753	-0.522721
P05388	60S acidic ribosomal protein P0 OS=Homo sapiens GN=RPLP0 PE=1 SV=1 - [RLA0_HUMAN]	2.79364e+08	283164072	5	7	-0.61162	-0.314156
P67809	Nuclease-sensitive element-binding protein 1 OS=Homo sapiens GN=YBX1 PE=1 SV=3 - [YBOX1_HUMAN]	6.92754e+06	8.76936e+06	2	2	-0.586637	-0.581964
Q9BXW9-2	Isoform 2 of Fanconi anemia group D2 protein OS=Homo sapiens GN=FANCD2 - [FACD2_HUMAN]	2.79467e+07	3.20867e+07	5	4	-0.579039	0.074873
P14635	G2/mitotic-specific cyclin-B1 OS=Homo sapiens GN=CCNB1 PE=1 SV=1 - [CCNB1_HUMAN]	142519816	8.32292e+07	4	5	-0.577793	-1.04081
Q9BUA3	Uncharacterized protein C11orf84 OS=Homo sapiens GN=C11orf84 PE=1 SV=3 - [CK084_HUMAN]	9.13661e+07	6.68416e+07	2	2	-0.577184	-0.000241022
Q6DD87	Zinc finger protein 787 OS=Homo sapiens GN=ZNF787 PE=1 SV=2 - [ZN787_HUMAN]	2.53106e+07	4.64296e+07	2	4	-0.56457	-0.542581
Q96KK5	Histone H2A type 1-H OS=Homo sapiens GN=HIST1H2AH PE=1 SV=3 - [H2A1H_HUMAN]	171067054	173447939	2	2	-0.563501	-0.765658
A0A087WXM6	60S ribosomal protein L17 (Fragment) OS=Homo sapiens GN=RPL17 PE=3 SV=1 - [A0A087WXM6_HUMAN]	1.99332e+08	2.25901e+08	3	4	-0.562194	-0.320595
Q8N0X7	Spartin OS=Homo sapiens GN=SPG20 PE=1 SV=1 - [SPG20_HUMAN]	5.75913e+07	4.40575e+07	2	2	-0.552592	0.178593
E7EQR4	Ezrin OS=Homo sapiens GN=EZR PE=1 SV=3 - [E7EQR4_HUMAN]	4.89633e+07	4.72109e+07	2	2	-0.529543	0.681305
O60341	Lysine-specific histone demethylase 1A OS=Homo sapiens GN=KDM1A PE=1 SV=2 - [KDM1A_HUMAN]	185473104	1.99851e+08	10	9	-0.52901	-0.274084
Q8IVW6	AT-rich interactive domain-containing protein 3B OS=Homo sapiens GN=ARID3B PE=1 SV=2 - [ARI3B_HUMAN]	4.48993e+07	8.58185e+07	3	3	-0.528385	-0.561911
B9ZVN9	DNA-directed RNA polymerase OS=Homo sapiens GN=POLR1A PE=3 SV=1 - [B9ZVN9_HUMAN]	3.7489e+07	1.95815e+07	2	4	-0.516556	0.172671
O60749	Sorting nexin-2 OS=Homo sapiens GN=SNX2 PE=1 SV=2 - [SNX2_HUMAN]	8.68839e+07	4.28666e+07	2	3	-0.510649	-0.713818
O60885	Bromodomain-containing protein 4 OS=Homo sapiens GN=BRD4 PE=1 SV=2 - [BRD4_HUMAN]	583296369	6.07671e+08	18	18	-0.506609	-0.578931
P12270	Nucleoprotein TPR OS=Homo sapiens GN=TPR PE=1 SV=3 - [TPR_HUMAN]	3.9909e+08	411507629	22	20	-0.498115	-0.264917
P17096	High mobility group protein HMG-I/HMG-Y OS=Homo sapiens GN=HMGA1 PE=1 SV=3 - [HMGA1_HUMAN]	3.2469e+08	3.46061e+08	2	2	-0.489484	-0.768289
Q8N6N3	UPF0690 protein C1orf52 OS=Homo sapiens GN=C1orf52 PE=1 SV=1 - [CA052_HUMAN]	8.2007e+07	7.92544e+07	4	5	-0.487018	-0.464151
Q9UQ35	Serine/arginine repetitive matrix protein 2 OS=Homo sapiens GN=SRRM2 PE=1 SV=2 - [SRRM2_HUMAN]	9.2061e+08	9.43181e+08	14	15	-0.485207	-0.530825
O75533	Splicing factor 3B subunit 1 OS=Homo sapiens GN=SF3B1 PE=1 SV=3 - [SF3B1_HUMAN]	6.56936e+07	5.72497e+07	5	3	-0.477191	-0.921109
Q13595	Transformer-2 protein homolog alpha OS=Homo sapiens GN=TRA2A PE=1 SV=1 - [TRA2A_HUMAN]	3.00328e+08	3.54771e+08	3	6	-0.469516	-0.181554
A0A0U1RRM1	Transcriptional repressor p66-beta OS=Homo sapiens GN=GATAD2B PE=4 SV=1 - [A0A0U1RRM1_HUMAN]	1.68743e+08	1.61387e+08	4	7	-0.464954	-0.280727
P35269	General transcription factor IIF subunit 1 OS=Homo sapiens GN=GTF2F1 PE=1 SV=2 - [T2FA_HUMAN]	2.5516e+08	3.36301e+08	9	10	-0.457597	-0.503075
Q9H501	ESF1 homolog OS=Homo sapiens GN=ESF1 PE=1 SV=1 - [ESF1_HUMAN]	1.97365e+07	8.32026e+06	2	3	-0.456339	0.344373
Q9UI36	Dachshund homolog 1 OS=Homo sapiens GN=DACH1 PE=1 SV=2 - [DACH1_HUMAN]	3.34122e+08	3.87404e+08	5	4	-0.453899	-0.445485
P11021	78 kDa glucose-regulated protein OS=Homo sapiens GN=HSPA5 PE=1 SV=2 - [GRP78_HUMAN]	4.38057e+08	4.52733e+08	8	11	-0.449969	-0.466071
Q96B01	RAD51-associated protein 1 OS=Homo sapiens GN=RAD51AP1 PE=1 SV=1 - [R51A1_HUMAN]	7.4508e+07	8.37996e+07	3	3	-0.446707	-0.460037
O15047	Histone-lysine N-methyltransferase SETD1A OS=Homo sapiens GN=SETD1A PE=1 SV=3 - [SET1A_HUMAN]	1.5241e+08	1.63933e+08	15	14	-0.439801	-0.242102
O60907	F-box-like/WD repeat-containing protein TBL1X OS=Homo sapiens GN=TBL1X PE=1 SV=3 - [TBL1X_HUMAN]	152439859	1.79019e+08	4	5	-0.439241	-0.71428
Q53F19	Uncharacterized protein C17orf85 OS=Homo sapiens GN=C17orf85 PE=1 SV=2 - [CQ085_HUMAN]	1.12261e+08	7.5944e+07	2	3	-0.434931	-0.190452
P62701	40S ribosomal protein S4, X isoform OS=Homo sapiens GN=RPS4X PE=1 SV=2 - [RS4X_HUMAN]	2.4774e+07	3.60459e+07	2	3	-0.434509	-0.613557
Q9H1E3	Nuclear ubiquitous casein and cyclin-dependent kinase substrate 1 OS=Homo sapiens GN=NUCKS1 PE=1 SV=1 - [NUCKS_HUMAN]	1.95816e+08	2.93143e+08	6	6	-0.428018	-0.622256
F8W8R3	DNA polymerase delta subunit 2 OS=Homo sapiens GN=POLD2 PE=4 SV=1 - [F8W8R3_HUMAN]	2.12356e+07	3.67059e+07	2	2	-0.425012	-0.40193
A0A0A0MRM9	Nucleolar and coiled-body phosphoprotein 1 (Fragment) OS=Homo sapiens GN=NOLC1 PE=1 SV=1 - [A0A0A0MRM9_HUMAN]	2.12589e+09	2022251667	12	13	-0.423794	-0.32401
C9J3L8	Translocon-associated protein subunit alpha OS=Homo sapiens GN=SSR1 PE=4 SV=1 - [C9J3L8_HUMAN]	1.04386e+08	111688110	2	2	-0.419312	0.108285
P01106	Myc proto-oncogene protein OS=Homo sapiens GN=MYC PE=1 SV=1 - [MYC_HUMAN]	3.04927e+07	5.12645e+07	2	2	-0.413136	0.0566258
Q9BTT0	Acidic leucine-rich nuclear phosphoprotein 32 family member E OS=Homo sapiens GN=ANP32E PE=1 SV=1 - [AN32E_HUMAN]	4.57847e+08	437376905	4	4	-0.412817	-0.389573
Q9H9Y6	DNA-directed RNA polymerase I subunit RPA2 OS=Homo sapiens GN=POLR1B PE=1 SV=2 - [RPA2_HUMAN]	5.93335e+07	6.09762e+07	2	3	-0.412592	0.0324205
Q68CQ4	Digestive organ expansion factor homolog OS=Homo sapiens GN=DIEXF PE=1 SV=2 - [DIEXF_HUMAN]	1.93739e+08	2.07118e+08	10	11	-0.412031	-0.286812
H0Y4R1	Inosine-5'-monophosphate dehydrogenase 2 (Fragment) OS=Homo sapiens GN=IMPDH2 PE=3 SV=1 - [H0Y4R1_HUMAN]	4.66779e+07	4.50895e+07	3	4	-0.41126	-0.239216
A0A087WVT1	Zinc finger protein 48 OS=Homo sapiens GN=ZNF48 PE=1 SV=1 - [A0A087WVT1_HUMAN]	3.59853e+07	4.09525e+07	2	2	-0.404945	-0.2745
X1WI28	60S ribosomal protein L10 (Fragment) OS=Homo sapiens OX=9606 GN=RPL10 PE=1 SV=7 - [X1WI28_HUMAN]	1.57347e+08	2.07809e+08	4	4	-0.402459	-0.157804
Q96KM6	Zinc finger protein 512B OS=Homo sapiens GN=ZNF512B PE=1 SV=1 - [Z512B_HUMAN]	9.78449e+07	1.37802e+08	5	4	-0.398665	-0.236678
P06753-2	Isoform 2 of Tropomyosin alpha-3 chain OS=Homo sapiens GN=TPM3 - [TPM3_HUMAN]	293300721	3.49915e+08	12	12	-0.397783	-0.405461
Q99848	Probable rRNA-processing protein EBP2 OS=Homo sapiens GN=EBNA1BP2 PE=1 SV=2 - [EBP2_HUMAN]	4.22517e+08	4.36503e+08	7	9	-0.39688	-0.420565
Q14807	Kinesin-like protein KIF22 OS=Homo sapiens GN=KIF22 PE=1 SV=5 - [KIF22_HUMAN]	2.124e+08	3.80541e+08	14	14	-0.393391	-0.240003
J3KN32	REST corepressor 1 OS=Homo sapiens GN=RCOR1 PE=4 SV=1 - [J3KN32_HUMAN]	2.46e+08	2.77249e+08	9	9	-0.391723	-0.855097
Q16643	Drebrin OS=Homo sapiens GN=DBN1 PE=1 SV=4 - [DREB_HUMAN]	335343272	3.21337e+08	5	8	-0.387643	-0.186422
Q9Y5K6	CD2-associated protein OS=Homo sapiens GN=CD2AP PE=1 SV=1 - [CD2AP_HUMAN]	8.49563e+07	1.0483e+08	7	9	-0.387355	-0.339514
Q9BY77	Polymerase delta-interacting protein 3 OS=Homo sapiens GN=POLDIP3 PE=1 SV=2 - [PDIP3_HUMAN]	5.91278e+07	85646317	3	4	-0.381689	-0.134131
H0Y6E7	RNA-binding motif protein, X chromosome, N-terminally processed (Fragment) OS=Homo sapiens GN=RBMX PE=4 SV=2 - [H0Y6E7_HUMAN]	9.73512e+07	1.25852e+08	3	2	-0.381	-0.165307
Q8NAF0	Zinc finger protein 579 OS=Homo sapiens GN=ZNF579 PE=1 SV=2 - [ZN579_HUMAN]	1.81634e+08	1.64979e+08	6	5	-0.373585	-0.428766
Q7Z2T5	TRMT1-like protein OS=Homo sapiens GN=TRMT1L PE=1 SV=2 - [TRM1L_HUMAN]	1.10648e+08	110014508	4	3	-0.372071	-0.449301
Q15061	WD repeat-containing protein 43 OS=Homo sapiens GN=WDR43 PE=1 SV=3 - [WDR43_HUMAN]	144556033	1.96357e+08	8	8	-0.366551	-0.0481742
Q13200	26S proteasome non-ATPase regulatory subunit 2 OS=Homo sapiens GN=PSMD2 PE=1 SV=3 - [PSMD2_HUMAN]	1.34525e+08	1.03718e+08	8	8	-0.357106	-0.164437
Q9BZ95	Histone-lysine N-methyltransferase NSD3 OS=Homo sapiens GN=WHSC1L1 PE=1 SV=1 - [NSD3_HUMAN]	5.61225e+07	6.53142e+07	3	6	-0.356262	-0.0818264
Q9NYF8	Bcl-2-associated transcription factor 1 OS=Homo sapiens GN=BCLAF1 PE=1 SV=2 - [BCLF1_HUMAN]	2.2721e+08	2.74828e+08	9	7	-0.35406	-0.019655
G3V203	60S ribosomal protein L18 OS=Homo sapiens GN=RPL18 PE=3 SV=1 - [G3V203_HUMAN]	1.49504e+08	1.05736e+08	4	3	-0.353298	0.241214
O75925	E3 SUMO-protein ligase PIAS1 OS=Homo sapiens GN=PIAS1 PE=1 SV=2 - [PIAS1_HUMAN]	1.26068e+08	1.37994e+08	3	4	-0.349247	-0.223112
O00203	AP-3 complex subunit beta-1 OS=Homo sapiens GN=AP3B1 PE=1 SV=3 - [AP3B1_HUMAN]	168046759	1.22158e+08	6	7	-0.346075	-0.381658
E9PLT0	Cold shock domain-containing protein E1 OS=Homo sapiens GN=CSDE1 PE=4 SV=1 - [E9PLT0_HUMAN]	2.88407e+07	1.83337e+07	2	3	-0.341821	0.272966
Q9NYB0	Telomeric repeat-binding factor 2-interacting protein 1 OS=Homo sapiens GN=TERF2IP PE=1 SV=1 - [TE2IP_HUMAN]	2.14761e+08	2.29107e+08	14	16	-0.340279	-0.169531
Q9NWY4	UPF0609 protein C4orf27 OS=Homo sapiens GN=C4orf27 PE=1 SV=2 - [CD027_HUMAN]	9.33134e+07	1.21788e+08	5	10	-0.339136	-0.00275648
Q15072	Zinc finger protein OZF OS=Homo sapiens GN=ZNF146 PE=1 SV=2 - [OZF_HUMAN]	8.27738e+07	1.00801e+08	2	2	-0.338945	0.0153471
P53999	Activated RNA polymerase II transcriptional coactivator p15 OS=Homo sapiens GN=SUB1 PE=1 SV=3 - [TCP4_HUMAN]	5.9462e+08	6.5784e+08	3	4	-0.336873	-0.373805
Q9H307	Pinin OS=Homo sapiens OX=9606 GN=PNN PE=1 SV=5 - [PININ_HUMAN]	3.27174e+08	3.1988e+08	9	12	-0.33649	-0.146677
P23396	40S ribosomal protein S3 OS=Homo sapiens GN=RPS3 PE=1 SV=2 - [RS3_HUMAN]	2.46712e+08	244817429	6	7	-0.33363	-0.1637
Q9Y3T9	Nucleolar complex protein 2 homolog OS=Homo sapiens GN=NOC2L PE=1 SV=4 - [NOC2L_HUMAN]	4.33571e+08	4.74163e+08	13	12	-0.331938	-0.211483
E9PM92	Small acidic protein OS=Homo sapiens GN=C11orf58 PE=1 SV=2 - [E9PM92_HUMAN]	8.28477e+07	1.24452e+08	2	3	-0.331424	-1.11793
Q8WXX5	DnaJ homolog subfamily C member 9 OS=Homo sapiens GN=DNAJC9 PE=1 SV=1 - [DNJC9_HUMAN]	9.84818e+07	9.82357e+07	3	3	-0.329694	-0.256077
O15355	Protein phosphatase 1G OS=Homo sapiens GN=PPM1G PE=1 SV=1 - [PPM1G_HUMAN]	1.48538e+08	2.19572e+08	6	9	-0.329253	-1.06134
P61201	COP9 signalosome complex subunit 2 OS=Homo sapiens GN=COPS2 PE=1 SV=1 - [CSN2_HUMAN]	1.94543e+08	1.8019e+08	7	4	-0.327509	-0.0746487
Q02878	60S ribosomal protein L6 OS=Homo sapiens GN=RPL6 PE=1 SV=3 - [RL6_HUMAN]	75036502	6.02743e+07	2	3	-0.326105	-0.250776
P62995	Transformer-2 protein homolog beta OS=Homo sapiens GN=TRA2B PE=1 SV=1 - [TRA2B_HUMAN]	1.71188e+08	2.60043e+08	7	7	-0.324424	-0.130886
Q99613	Eukaryotic translation initiation factor 3 subunit C OS=Homo sapiens GN=EIF3C PE=1 SV=1 - [EIF3C_HUMAN]	1.44297e+08	1.61641e+08	8	8	-0.322904	-0.0685161
P25440	Bromodomain-containing protein 2 OS=Homo sapiens GN=BRD2 PE=1 SV=2 - [BRD2_HUMAN]	6.37113e+08	656686683	20	24	-0.321102	-0.574706
C9JXB8	60S ribosomal protein L24 OS=Homo sapiens GN=RPL24 PE=4 SV=1 - [C9JXB8_HUMAN]	1.46372e+08	1.95249e+08	2	3	-0.3202	-0.664231
Q8N1G0	Zinc finger protein 687 OS=Homo sapiens GN=ZNF687 PE=1 SV=1 - [ZN687_HUMAN]	6.18339e+07	2.06928e+08	4	5	-0.319233	-0.402985
Q15910	Histone-lysine N-methyltransferase EZH2 OS=Homo sapiens GN=EZH2 PE=1 SV=2 - [EZH2_HUMAN]	7.46325e+08	2.29489e+07	3	2	-0.314916	0.0647282
P49321	Nuclear autoantigenic sperm protein OS=Homo sapiens GN=NASP PE=1 SV=2 - [NASP_HUMAN]	1.87371e+08	2.78253e+08	6	9	-0.314546	-0.160085
Q9H2P0	Activity-dependent neuroprotector homeobox protein OS=Homo sapiens GN=ADNP PE=1 SV=1 - [ADNP_HUMAN]	7.00765e+07	7.80127e+07	4	3	-0.313081	-0.57143
P07437	Tubulin beta chain OS=Homo sapiens GN=TUBB PE=1 SV=2 - [TBB5_HUMAN]	5.00696e+09	5.34358e+09	25	25	-0.312777	-0.222127
O75643	U5 small nuclear ribonucleoprotein 200 kDa helicase OS=Homo sapiens GN=SNRNP200 PE=1 SV=2 - [U520_HUMAN]	1.3321e+08	1.44398e+08	19	21	-0.312154	0.0245395
Q32MZ4	Leucine-rich repeat flightless-interacting protein 1 OS=Homo sapiens GN=LRRFIP1 PE=1 SV=2 - [LRRF1_HUMAN]	6.07644e+07	1.69754e+07	2	2	-0.309839	0.486675
P23246	Splicing factor, proline- and glutamine-rich OS=Homo sapiens GN=SFPQ PE=1 SV=2 - [SFPQ_HUMAN]	3.75093e+08	4.35375e+08	11	14	-0.307538	-0.178718
P08670	Vimentin OS=Homo sapiens GN=VIM PE=1 SV=4 - [VIME_HUMAN]	2.25558e+08	2.36345e+08	11	11	-0.305173	-0.326526
E9PKP7	Nucleolar transcription factor 1 OS=Homo sapiens GN=UBTF PE=4 SV=1 - [E9PKP7_HUMAN]	7.58724e+08	8.23867e+08	18	18	-0.304715	-0.363686
Q12800	Alpha-globin transcription factor CP2 OS=Homo sapiens GN=TFCP2 PE=1 SV=2 - [TFCP2_HUMAN]	174673292	2.6319e+08	7	8	-0.30409	-0.373226
P82970	High mobility group nucleosome-binding domain-containing protein 5 OS=Homo sapiens GN=HMGN5 PE=1 SV=1 - [HMGN5_HUMAN]	1.89554e+08	1.69559e+08	6	5	-0.302862	-0.285463
Q14690	Protein RRP5 homolog OS=Homo sapiens GN=PDCD11 PE=1 SV=3 - [RRP5_HUMAN]	3.44907e+07	3.28532e+07	3	3	-0.301377	0.416117
Q8WW12	PEST proteolytic signal-containing nuclear protein OS=Homo sapiens GN=PCNP PE=1 SV=2 - [PCNP_HUMAN]	1.12504e+08	8.55388e+07	2	3	-0.300588	-0.0113413
A0A1B0GV63	AT-rich interactive domain-containing protein 1B (Fragment) OS=Homo sapiens OX=9606 GN=ARID1B PE=1 SV=1 - [A0A1B0GV63_HUMAN]	5.68524e+07	80549805	2	2	-0.298414	-0.75114
Q99856	AT-rich interactive domain-containing protein 3A OS=Homo sapiens GN=ARID3A PE=1 SV=2 - [ARI3A_HUMAN]	2.05738e+08	2.36102e+08	9	9	-0.298183	-0.309306
F5GXF5	Nucleosome-remodeling factor subunit BPTF (Fragment) OS=Homo sapiens GN=BPTF PE=4 SV=2 - [F5GXF5_HUMAN]	8.37609e+07	1.13904e+08	8	10	-0.293855	-0.62684
Q9P0U4	CpG-binding protein OS=Homo sapiens GN=CXXC1 PE=1 SV=2 - [CXXC1_HUMAN]	4.6852e+08	8.03414e+07	7	9	-0.293823	-0.165109
P13797	Plastin-3 OS=Homo sapiens GN=PLS3 PE=1 SV=4 - [PLST_HUMAN]	1.342e+08	1.66747e+08	6	8	-0.292783	-0.246262
A0A2U3TZL8	Kinesin-like protein OS=Homo sapiens OX=9606 GN=KIF23 PE=1 SV=1 - [A0A2U3TZL8_HUMAN]	6.63039e+07	4.75336e+07	2	3	-0.290069	-0.250282
Q9NRN7	L-aminoadipate-semialdehyde dehydrogenase-phosphopantetheinyl transferase OS=Homo sapiens GN=AASDHPPT PE=1 SV=2 - [ADPPT_HUMAN]	4.70979e+07	5.27844e+07	2	2	-0.28675	-0.181063
O00267	Transcription elongation factor SPT5 OS=Homo sapiens GN=SUPT5H PE=1 SV=1 - [SPT5H_HUMAN]	1.06613e+08	1.1948e+08	7	8	-0.286261	-0.271614
Q8N2W9	E3 SUMO-protein ligase PIAS4 OS=Homo sapiens GN=PIAS4 PE=1 SV=1 - [PIAS4_HUMAN]	1.73272e+08	1.86219e+08	8	7	-0.286137	-0.191254
P27797	Calreticulin OS=Homo sapiens GN=CALR PE=1 SV=1 - [CALR_HUMAN]	296715939	8.96523e+07	2	3	-0.285396	-0.431626
E9PHA2	Condensin complex subunit 2 OS=Homo sapiens GN=NCAPH PE=3 SV=1 - [E9PHA2_HUMAN]	5.59335e+07	1.29291e+08	5	6	-0.283642	-0.0147544
Q5BKZ1	DBIRD complex subunit ZNF326 OS=Homo sapiens GN=ZNF326 PE=1 SV=2 - [ZN326_HUMAN]	7.53071e+07	9.45088e+07	3	3	-0.277721	-0.298178
Q96ST2	Protein IWS1 homolog OS=Homo sapiens GN=IWS1 PE=1 SV=2 - [IWS1_HUMAN]	4.76274e+08	425794494	6	7	-0.276126	-0.369038
P05386	60S acidic ribosomal protein P1 OS=Homo sapiens GN=RPLP1 PE=1 SV=1 - [RLA1_HUMAN]	7.47603e+08	7.29359e+08	2	2	-0.273794	-0.659748
Q9Y2W2	WW domain-binding protein 11 OS=Homo sapiens GN=WBP11 PE=1 SV=1 - [WBP11_HUMAN]	1.99103e+08	2.136e+08	8	9	-0.273461	-0.304882
Q7Z4V5	Hepatoma-derived growth factor-related protein 2 OS=Homo sapiens GN=HDGFRP2 PE=1 SV=1 - [HDGR2_HUMAN]	1.15493e+09	1.30572e+09	15	13	-0.270484	-0.285638
A0A1B0GUB2	Parafibromin OS=Homo sapiens OX=9606 GN=CDC73 PE=1 SV=1 - [A0A1B0GUB2_HUMAN]	7.31693e+07	6.94656e+07	3	4	-0.270044	-0.253394
P51858	Hepatoma-derived growth factor OS=Homo sapiens GN=HDGF PE=1 SV=1 - [HDGF_HUMAN]	1.38508e+09	1.75618e+09	16	16	-0.268497	-0.236891
P32119	Peroxiredoxin-2 OS=Homo sapiens GN=PRDX2 PE=1 SV=5 - [PRDX2_HUMAN]	5.7195e+08	6.89889e+08	4	5	-0.265641	0.379707
B5MCW3	Bromodomain-containing protein 8 OS=Homo sapiens GN=BRD8 PE=4 SV=1 - [B5MCW3_HUMAN]	3.43139e+07	1.44465e+08	3	4	-0.260958	-0.275755
Q1ED39	Protein C16orf88 OS=Homo sapiens GN=C16orf88 PE=1 SV=1 - [CP088_HUMAN]	1.79263e+08	1.48456e+08	7	9	-0.254388	-0.046277
Q14137	Ribosome biogenesis protein BOP1 OS=Homo sapiens GN=BOP1 PE=1 SV=2 - [BOP1_HUMAN]	9.88197e+07	1.23736e+08	3	4	-0.252786	-0.0581614
O94888	UBX domain-containing protein 7 OS=Homo sapiens GN=UBXN7 PE=1 SV=2 - [UBXN7_HUMAN]	1.50777e+08	143381893	8	7	-0.249567	-0.597763
P38432	Coilin OS=Homo sapiens GN=COIL PE=1 SV=1 - [COIL_HUMAN]	76000051	8.18083e+07	4	4	-0.245403	-0.43352
Q9UKY1	Zinc fingers and homeoboxes protein 1 OS=Homo sapiens GN=ZHX1 PE=1 SV=1 - [ZHX1_HUMAN]	7.89399e+07	7.48839e+07	4	5	-0.244704	-0.611266
Q8N7H5	RNA polymerase II-associated factor 1 homolog OS=Homo sapiens GN=PAF1 PE=1 SV=2 - [PAF1_HUMAN]	635612214	7.06443e+08	13	13	-0.244057	-0.219975
Q13428	Treacle protein OS=Homo sapiens GN=TCOF1 PE=1 SV=3 - [TCOF_HUMAN]	3.46e+09	3476481367	36	37	-0.241694	-0.215677
P25490	Transcriptional repressor protein YY1 OS=Homo sapiens GN=YY1 PE=1 SV=2 - [TYY1_HUMAN]	2.46219e+07	3.31845e+07	2	3	-0.239958	-0.196417
P21675	Transcription initiation factor TFIID subunit 1 OS=Homo sapiens GN=TAF1 PE=1 SV=2 - [TAF1_HUMAN]	4.08118e+07	2.60388e+07	2	2	-0.236604	-0.0356839
Q9NP77	RNA polymerase II subunit A C-terminal domain phosphatase SSU72 OS=Homo sapiens GN=SSU72 PE=1 SV=1 - [SSU72_HUMAN]	1.55101e+08	235907478	3	2	-0.235773	-0.238715
Q06330	Recombining binding protein suppressor of hairless OS=Homo sapiens GN=RBPJ PE=1 SV=3 - [SUH_HUMAN]	2.05248e+08	2.37066e+08	6	7	-0.235188	0.0844337
E7EX73	Eukaryotic translation initiation factor 4 gamma 1 OS=Homo sapiens GN=EIF4G1 PE=4 SV=1 - [E7EX73_HUMAN]	4.74182e+07	1.06031e+08	5	7	-0.234685	-0.0868438
X6RGJ2	Heterochromatin protein 1-binding protein 3 (Fragment) OS=Homo sapiens GN=HP1BP3 PE=1 SV=1 - [X6RGJ2_HUMAN]	8.46601e+07	9.63504e+07	5	5	-0.234058	0.138884
A0A590UJK4	Serine/arginine-rich-splicing factor 6 OS=Homo sapiens OX=9606 GN=SRSF6 PE=1 SV=1 - [A0A590UJK4_HUMAN]	7.44462e+08	8.54867e+08	6	7	-0.233874	-0.0281586
Q99832	T-complex protein 1 subunit eta OS=Homo sapiens GN=CCT7 PE=1 SV=2 - [TCPH_HUMAN]	1.50005e+08	2.16446e+08	3	11	-0.232797	0.630134
O00505	Importin subunit alpha-3 OS=Homo sapiens GN=KPNA3 PE=1 SV=2 - [IMA3_HUMAN]	3.36022e+07	2.18491e+07	2	3	-0.231545	-0.166226
Q9BPX3	Condensin complex subunit 3 OS=Homo sapiens GN=NCAPG PE=1 SV=1 - [CND3_HUMAN]	3.06335e+07	5.18917e+07	2	2	-0.228197	-0.679153
P13667	Protein disulfide-isomerase A4 OS=Homo sapiens GN=PDIA4 PE=1 SV=2 - [PDIA4_HUMAN]	2.67965e+08	2.93097e+08	15	15	-0.228156	-0.311649
P46781	40S ribosomal protein S9 OS=Homo sapiens GN=RPS9 PE=1 SV=3 - [RS9_HUMAN]	1.56179e+08	1.67748e+08	6	7	-0.228143	-0.0640588
Q147X3	N-alpha-acetyltransferase 30 OS=Homo sapiens GN=NAA30 PE=1 SV=1 - [NAA30_HUMAN]	6.48531e+07	55104494	4	2	-0.227519	0.0855794
Q9Y678	Coatomer subunit gamma-1 OS=Homo sapiens GN=COPG1 PE=1 SV=1 - [COPG1_HUMAN]	1.3264e+08	1.46806e+08	9	11	-0.226543	-0.197167
Q03701	CCAAT/enhancer-binding protein zeta OS=Homo sapiens GN=CEBPZ PE=1 SV=3 - [CEBPZ_HUMAN]	8.11349e+07	1.0625e+08	4	7	-0.226285	-0.131745
Q3B726	DNA-directed RNA polymerase I subunit RPA43 OS=Homo sapiens GN=TWISTNB PE=1 SV=1 - [RPA43_HUMAN]	1.00233e+08	6.44068e+07	6	4	-0.226147	-0.242269
P56182	Ribosomal RNA processing protein 1 homolog A OS=Homo sapiens GN=RRP1 PE=1 SV=1 - [RRP1_HUMAN]	1.59127e+08	2.30582e+08	5	6	-0.225251	-0.306542
Q07021	Complement component 1 Q subcomponent-binding protein, mitochondrial OS=Homo sapiens GN=C1QBP PE=1 SV=1 - [C1QBP_HUMAN]	2118548669	3787309765	7	7	-0.223735	-0.178608
Q5T7C4	High mobility group protein B1 OS=Homo sapiens GN=HMGB1 PE=2 SV=1 - [Q5T7C4_HUMAN]	628392497	7.11807e+08	9	10	-0.221874	-0.341337
P14868	Aspartate--tRNA ligase, cytoplasmic OS=Homo sapiens GN=DARS PE=1 SV=2 - [SYDC_HUMAN]	7.49716e+07	103466855	5	4	-0.220755	0.0152888
P04844	Dolichyl-diphosphooligosaccharide--protein glycosyltransferase subunit 2 OS=Homo sapiens GN=RPN2 PE=1 SV=3 - [RPN2_HUMAN]	8.94213e+07	1.05361e+08	6	5	-0.218841	-0.044305
Q6IQ49	Protein SDE2 homolog OS=Homo sapiens GN=SDE2 PE=1 SV=1 - [SDE2_HUMAN]	3.97594e+07	38164091	2	3	-0.218136	-0.409194
G3V2F4	Tyrosyl-DNA phosphodiesterase 1 OS=Homo sapiens GN=TDP1 PE=4 SV=1 - [G3V2F4_HUMAN]	8.54363e+07	7.73586e+07	3	5	-0.218001	-0.27864
P04350	Tubulin beta-4A chain OS=Homo sapiens GN=TUBB4A PE=1 SV=2 - [TBB4A_HUMAN]	3.91651e+09	4.16332e+09	20	22	-0.217528	0.0749597
P31153	S-adenosylmethionine synthase isoform type-2 OS=Homo sapiens GN=MAT2A PE=1 SV=1 - [METK2_HUMAN]	1.91255e+08	2.05717e+08	4	4	-0.215415	0.190352
O43583	Density-regulated protein OS=Homo sapiens GN=DENR PE=1 SV=2 - [DENR_HUMAN]	3.29754e+08	289209902	2	3	-0.215404	-0.143495
P26373	60S ribosomal protein L13 OS=Homo sapiens GN=RPL13 PE=1 SV=4 - [RL13_HUMAN]	5.49456e+07	65583294	2	3	-0.214832	0.0498317
P00492	Hypoxanthine-guanine phosphoribosyltransferase OS=Homo sapiens GN=HPRT1 PE=1 SV=2 - [HPRT_HUMAN]	1.14221e+08	1.2122e+08	4	3	-0.21474	0.151326
P41250	Glycine--tRNA ligase OS=Homo sapiens GN=GARS PE=1 SV=3 - [SYG_HUMAN]	1.38033e+08	1.34773e+08	5	8	-0.211492	-0.200961
Q9NTW7	Zinc finger protein 64 homolog, isoforms 3 and 4 OS=Homo sapiens GN=ZFP64 PE=2 SV=3 - [ZF64B_HUMAN]	9.78473e+07	1.27894e+08	3	6	-0.209481	-0.169989
O00499	Myc box-dependent-interacting protein 1 OS=Homo sapiens GN=BIN1 PE=1 SV=1 - [BIN1_HUMAN]	8.16193e+07	9.79394e+07	3	5	-0.209025	-0.186072
A0A087WUT6	Eukaryotic translation initiation factor 5B OS=Homo sapiens GN=EIF5B PE=1 SV=1 - [A0A087WUT6_HUMAN]	2.38128e+08	2.57518e+08	10	9	-0.208761	-0.217639
C9JR56	DNA-binding protein SATB2 OS=Homo sapiens GN=SATB2 PE=3 SV=1 - [C9JR56_HUMAN]	2.53406e+08	2.72781e+08	9	10	-0.207925	-0.196864
Q96IZ0	PRKC apoptosis WT1 regulator protein OS=Homo sapiens GN=PAWR PE=1 SV=1 - [PAWR_HUMAN]	9.89313e+07	8.54987e+07	3	3	-0.20679	-0.11195
Q8N3U4	Cohesin subunit SA-2 OS=Homo sapiens GN=STAG2 PE=1 SV=3 - [STAG2_HUMAN]	6.32377e+07	6.0056e+07	2	2	-0.203187	0.0330433
O94776	Metastasis-associated protein MTA2 OS=Homo sapiens GN=MTA2 PE=1 SV=1 - [MTA2_HUMAN]	3.72974e+08	4.52627e+08	13	18	-0.203001	0.0125723
E9PES6	High mobility group protein B3 (Fragment) OS=Homo sapiens GN=HMGB3 PE=4 SV=1 - [E9PES6_HUMAN]	2.1933e+08	141328485	3	3	-0.202616	-0.171725
P49790	Nuclear pore complex protein Nup153 OS=Homo sapiens GN=NUP153 PE=1 SV=2 - [NU153_HUMAN]	8.14248e+07	1.00326e+08	4	7	-0.202602	0.340313
Q9BTC0	Death-inducer obliterator 1 OS=Homo sapiens GN=DIDO1 PE=1 SV=5 - [DIDO1_HUMAN]	83530176	7.13504e+07	3	4	-0.200176	-0.0737421
A0A2R8Y595	Transcriptional repressor CTCF OS=Homo sapiens OX=9606 GN=CTCF PE=1 SV=1 - [A0A2R8Y595_HUMAN]	1.08397e+08	1.2912e+08	7	6	-0.199938	-0.229426
O15446	DNA-directed RNA polymerase I subunit RPA34 OS=Homo sapiens GN=CD3EAP PE=1 SV=1 - [RPA34_HUMAN]	1.66265e+08	1.82924e+08	4	4	-0.19912	0.0504334
P36578	60S ribosomal protein L4 OS=Homo sapiens GN=RPL4 PE=1 SV=5 - [RL4_HUMAN]	3.20316e+08	3.75748e+08	11	12	-0.196471	-0.180897
F8W1N5	Nascent polypeptide-associated complex subunit alpha (Fragment) OS=Homo sapiens GN=NACA PE=4 SV=1 - [F8W1N5_HUMAN]	4.87291e+08	5.21482e+08	3	3	-0.196038	-0.239151
P46087	Putative ribosomal RNA methyltransferase NOP2 OS=Homo sapiens GN=NOP2 PE=1 SV=2 - [NOP2_HUMAN]	4.00743e+08	3.73092e+08	13	16	-0.195809	-0.342107
Q9NTK5	Obg-like ATPase 1 OS=Homo sapiens GN=OLA1 PE=1 SV=2 - [OLA1_HUMAN]	107693349	9.54004e+07	2	3	-0.19488	-0.118696
P27824	Calnexin OS=Homo sapiens GN=CANX PE=1 SV=2 - [CALX_HUMAN]	1.82533e+08	221513014	10	11	-0.193647	-0.456387
Q08945	FACT complex subunit SSRP1 OS=Homo sapiens GN=SSRP1 PE=1 SV=1 - [SSRP1_HUMAN]	1.05614e+08	1.35757e+08	3	5	-0.192026	0.284802
E9PLK3	Puromycin-sensitive aminopeptidase OS=Homo sapiens GN=NPEPPS PE=4 SV=1 - [E9PLK3_HUMAN]	1.13097e+08	9.33693e+07	10	8	-0.191573	-0.0355635
P62753	40S ribosomal protein S6 OS=Homo sapiens GN=RPS6 PE=1 SV=1 - [RS6_HUMAN]	167566220	1.57326e+08	3	2	-0.191233	-0.643648
E9PNW0	Nucleosome assembly protein 1-like 4 (Fragment) OS=Homo sapiens GN=NAP1L4 PE=3 SV=1 - [E9PNW0_HUMAN]	4.0615e+08	4.28993e+08	4	4	-0.191202	-0.312343
O94842	TOX high mobility group box family member 4 OS=Homo sapiens GN=TOX4 PE=1 SV=1 - [TOX4_HUMAN]	125241398	1.22198e+08	4	4	-0.190918	-0.160911
H3BR35	Eukaryotic peptide chain release factor GTP-binding subunit ERF3A (Fragment) OS=Homo sapiens GN=GSPT1 PE=4 SV=1 - [H3BR35_HUMAN]	329207746	3.69763e+08	8	6	-0.189345	-0.335041
O95373	Importin-7 OS=Homo sapiens GN=IPO7 PE=1 SV=1 - [IPO7_HUMAN]	9.07726e+07	1.03216e+08	6	6	-0.189078	-0.502864
Q96RE7	Nucleus accumbens-associated protein 1 OS=Homo sapiens GN=NACC1 PE=1 SV=1 - [NACC1_HUMAN]	1.5591e+08	1.62037e+08	5	5	-0.187216	0.227503
Q96HC4	PDZ and LIM domain protein 5 OS=Homo sapiens GN=PDLIM5 PE=1 SV=5 - [PDLI5_HUMAN]	4.3911e+07	5.1648e+07	4	2	-0.186773	0.284084
Q5T3I0	G patch domain-containing protein 4 OS=Homo sapiens GN=GPATCH4 PE=1 SV=2 - [GPTC4_HUMAN]	1.09607e+07	8.37302e+06	3	2	-0.18669	-0.033685
Q8WVC0	RNA polymerase-associated protein LEO1 OS=Homo sapiens GN=LEO1 PE=1 SV=1 - [LEO1_HUMAN]	4.57035e+08	5.50015e+08	9	13	-0.185873	-0.181856
C9J0I9	Nuclear-interacting partner of ALK OS=Homo sapiens GN=ZC3HC1 PE=4 SV=1 - [C9J0I9_HUMAN]	147058482	1.40868e+08	6	7	-0.180956	-0.132563
P50570	Dynamin-2 OS=Homo sapiens GN=DNM2 PE=1 SV=2 - [DYN2_HUMAN]	4.40286e+07	4.99954e+07	3	4	-0.180537	0.133492
H3BV80	RNA-binding protein with serine-rich domain 1 OS=Homo sapiens GN=RNPS1 PE=1 SV=2 - [H3BV80_HUMAN]	4.32147e+08	4.53714e+08	5	5	-0.180051	-0.318057
Q92733	Proline-rich protein PRCC OS=Homo sapiens GN=PRCC PE=1 SV=1 - [PRCC_HUMAN]	2.29325e+08	2.61949e+08	7	5	-0.17902	-0.194078
P98175	RNA-binding protein 10 OS=Homo sapiens GN=RBM10 PE=1 SV=3 - [RBM10_HUMAN]	1.03393e+08	1.0374e+08	4	6	-0.176763	0.375734
Q15019	Septin-2 OS=Homo sapiens GN=SEPT2 PE=1 SV=1 - [SEPT2_HUMAN]	2.63378e+08	2.14883e+08	10	8	-0.175058	-0.0950126
Q7L1Q6	Basic leucine zipper and W2 domain-containing protein 1 OS=Homo sapiens GN=BZW1 PE=1 SV=1 - [BZW1_HUMAN]	7.59896e+07	1.137e+08	3	5	-0.174914	-0.268925
Q8N9T8	Protein KRI1 homolog OS=Homo sapiens GN=KRI1 PE=1 SV=3 - [KRI1_HUMAN]	2.29985e+08	266791709	9	13	-0.173978	-0.127806
H7C0X5	Probable serine carboxypeptidase CPVL (Fragment) OS=Homo sapiens GN=CPVL PE=4 SV=1 - [H7C0X5_HUMAN]	6.62706e+07	7.47167e+07	2	2	-0.173855	0.180393
Q14684	Ribosomal RNA processing protein 1 homolog B OS=Homo sapiens GN=RRP1B PE=1 SV=3 - [RRP1B_HUMAN]	5.62515e+08	5.66814e+08	17	20	-0.173708	-0.237555
P18887	DNA repair protein XRCC1 OS=Homo sapiens GN=XRCC1 PE=1 SV=2 - [XRCC1_HUMAN]	4.78618e+08	4.55145e+08	11	10	-0.173421	-0.128931
K7ERP4	Phospholipid hydroperoxide glutathione peroxidase, mitochondrial (Fragment) OS=Homo sapiens GN=GPX4 PE=4 SV=1 - [K7ERP4_HUMAN]	1.09838e+08	1.22799e+08	2	2	-0.172513	-0.122185
Q9P016	Thymocyte nuclear protein 1 OS=Homo sapiens GN=THYN1 PE=1 SV=1 - [THYN1_HUMAN]	5.70716e+07	4.36654e+07	2	3	-0.170883	-0.280695
P16220	Cyclic AMP-responsive element-binding protein 1 OS=Homo sapiens GN=CREB1 PE=1 SV=2 - [CREB1_HUMAN]	126346995	111529924	2	2	-0.170284	0.0942451
P11388	DNA topoisomerase 2-alpha OS=Homo sapiens GN=TOP2A PE=1 SV=3 - [TOP2A_HUMAN]	1.00382e+08	1.20186e+08	7	9	-0.169227	0.0251115
Q9BZE4	Nucleolar GTP-binding protein 1 OS=Homo sapiens GN=GTPBP4 PE=1 SV=3 - [NOG1_HUMAN]	5.14486e+07	2.72079e+07	2	2	-0.167058	-0.0445232
P62158	Calmodulin OS=Homo sapiens GN=CALM1 PE=1 SV=2 - [CALM_HUMAN]	2.32593e+08	2.63632e+08	4	4	-0.166493	-0.204727
Q92797	Symplekin OS=Homo sapiens GN=SYMPK PE=1 SV=2 - [SYMPK_HUMAN]	8.927e+07	1.12599e+08	7	8	-0.165526	-0.635208
Q03111	Protein ENL OS=Homo sapiens GN=MLLT1 PE=1 SV=2 - [ENL_HUMAN]	6.29536e+07	5.36512e+07	2	4	-0.16524	-0.409211
Q7Z5K2	Wings apart-like protein homolog OS=Homo sapiens GN=WAPAL PE=1 SV=1 - [WAPL_HUMAN]	2.69397e+08	295654090	17	23	-0.164587	-0.201929
Q13435	Splicing factor 3B subunit 2 OS=Homo sapiens GN=SF3B2 PE=1 SV=2 - [SF3B2_HUMAN]	7.00105e+08	6.8338e+08	19	25	-0.163141	-0.132388
F5H669	Cleavage and polyadenylation-specificity factor subunit 7 (Fragment) OS=Homo sapiens GN=CPSF7 PE=4 SV=1 - [F5H669_HUMAN]	1.7221e+08	7.37603e+07	6	3	-0.162154	-0.334634
Q9NUQ3	Gamma-taxilin OS=Homo sapiens GN=TXLNG PE=1 SV=2 - [TXLNG_HUMAN]	5.73012e+07	6.04119e+07	4	6	-0.161978	-0.0355674
Q99567	Nuclear pore complex protein Nup88 OS=Homo sapiens GN=NUP88 PE=1 SV=2 - [NUP88_HUMAN]	8.0644e+07	1.16715e+08	5	7	-0.161529	-0.179966
Q13242	Serine/arginine-rich splicing factor 9 OS=Homo sapiens GN=SRSF9 PE=1 SV=1 - [SRSF9_HUMAN]	207211776	2.50383e+08	6	8	-0.160635	-0.0275755
A0A0A0MTB8	WD repeat-containing protein 36 OS=Homo sapiens GN=WDR36 PE=1 SV=1 - [A0A0A0MTB8_HUMAN]	1.54933e+07	2.62388e+07	2	2	-0.158047	0.0873866
Q01105	Protein SET OS=Homo sapiens GN=SET PE=1 SV=3 - [SET_HUMAN]	3.06991e+09	3.10596e+09	7	7	-0.157117	-0.184562
P13489	Ribonuclease inhibitor OS=Homo sapiens GN=RNH1 PE=1 SV=2 - [RINI_HUMAN]	3.65873e+08	4.00523e+08	10	13	-0.155797	-0.0494738
P49959	Double-strand break repair protein MRE11A OS=Homo sapiens GN=MRE11A PE=1 SV=3 - [MRE11_HUMAN]	1.72277e+08	1.68293e+08	10	10	-0.155557	0.00437199
P08238	Heat shock protein HSP 90-beta OS=Homo sapiens GN=HSP90AB1 PE=1 SV=4 - [HS90B_HUMAN]	1102950777	1.20365e+09	20	22	-0.152408	-0.178506
Q9UJU6	Drebrin-like protein OS=Homo sapiens GN=DBNL PE=1 SV=1 - [DBNL_HUMAN]	2.78039e+07	8.21246e+06	3	2	-0.152371	-0.291214
Q96PU8	Protein quaking OS=Homo sapiens GN=QKI PE=1 SV=1 - [QKI_HUMAN]	2.09955e+08	2.14763e+08	4	5	-0.151962	-0.336387
Q9Y6C9	Mitochondrial carrier homolog 2 OS=Homo sapiens GN=MTCH2 PE=1 SV=1 - [MTCH2_HUMAN]	5.83511e+07	5.61861e+07	2	3	-0.151188	0.3057
Q14676	Mediator of DNA damage checkpoint protein 1 OS=Homo sapiens GN=MDC1 PE=1 SV=3 - [MDC1_HUMAN]	3.57949e+08	3.74296e+08	17	21	-0.150612	-0.211287
Q9NP72	Ras-related protein Rab-18 OS=Homo sapiens GN=RAB18 PE=1 SV=1 - [RAB18_HUMAN]	4.25018e+07	44465159	2	2	-0.147155	-0.215535
Q9UEG4	Zinc finger protein 629 OS=Homo sapiens GN=ZNF629 PE=2 SV=2 - [ZN629_HUMAN]	1.62501e+08	1.27065e+08	9	8	-0.147041	-0.0178122
C9IYN3	Heterogeneous nuclear ribonucleoprotein L-like OS=Homo sapiens GN=HNRNPLL PE=1 SV=2 - [C9IYN3_HUMAN]	3.8846e+08	4.58835e+08	14	14	-0.145032	-0.0554569
Q93009	Ubiquitin carboxyl-terminal hydrolase 7 OS=Homo sapiens GN=USP7 PE=1 SV=2 - [UBP7_HUMAN]	2.09616e+08	2.53987e+08	13	15	-0.144718	0.0473404
E7EVX8	U4/U6 small nuclear ribonucleoprotein Prp31 OS=Homo sapiens GN=PRPF31 PE=4 SV=1 - [E7EVX8_HUMAN]	9.63124e+07	1.05127e+08	5	6	-0.143396	-0.35617
Q6UN15	Pre-mRNA 3'-end-processing factor FIP1 OS=Homo sapiens GN=FIP1L1 PE=1 SV=1 - [FIP1_HUMAN]	6.85948e+08	7.4044e+08	8	10	-0.142072	-0.213376
P39023	60S ribosomal protein L3 OS=Homo sapiens GN=RPL3 PE=1 SV=2 - [RL3_HUMAN]	1.61604e+08	193533998	4	7	-0.141584	-0.146515
A0A0J9YVP6	Poly(U)-binding-splicing factor PUF60 (Fragment) OS=Homo sapiens GN=PUF60 PE=1 SV=1 - [A0A0J9YVP6_HUMAN]	2.87715e+08	3.09098e+08	9	10	-0.141379	0.0467572
Q86XP3	ATP-dependent RNA helicase DDX42 OS=Homo sapiens GN=DDX42 PE=1 SV=1 - [DDX42_HUMAN]	101401379	1.16224e+08	13	9	-0.141378	-0.182599
F8VY35	Nucleosome assembly protein 1-like 1 (Fragment) OS=Homo sapiens GN=NAP1L1 PE=3 SV=1 - [F8VY35_HUMAN]	3.69139e+08	5.03136e+08	5	7	-0.138291	-0.59427
Q9HAH7	Probable fibrosin-1 OS=Homo sapiens GN=FBRS PE=1 SV=3 - [FBRS_HUMAN]	80483950	6.26129e+07	2	2	-0.137959	-0.31717
O75475	PC4 and SFRS1-interacting protein OS=Homo sapiens GN=PSIP1 PE=1 SV=1 - [PSIP1_HUMAN]	9.52221e+08	1.05314e+09	17	17	-0.137075	-0.0715892
A0A3B3ITZ9	Thyroid hormone receptor-associated protein 3 OS=Homo sapiens OX=9606 GN=THRAP3 PE=1 SV=1 - [A0A3B3ITZ9_HUMAN]	176834472	1.41346e+08	8	8	-0.134805	0.0582056
P35580	Myosin-10 OS=Homo sapiens GN=MYH10 PE=1 SV=3 - [MYH10_HUMAN]	210348586	2.23723e+08	24	30	-0.132649	0.0133576
Q6ZW49	PAX-interacting protein 1 OS=Homo sapiens GN=PAXIP1 PE=1 SV=2 - [PAXI1_HUMAN]	9.867e+07	1.27637e+08	5	6	-0.132597	0.421629
Q9NR30	Nucleolar RNA helicase 2 OS=Homo sapiens GN=DDX21 PE=1 SV=5 - [DDX21_HUMAN]	1.80594e+09	1.94549e+09	41	39	-0.132556	-0.130313
M0R3H0	40S ribosomal protein S16 OS=Homo sapiens GN=RPS16 PE=1 SV=1 - [M0R3H0_HUMAN]	1.55967e+08	1.88635e+08	2	2	-0.132383	-0.73663
A0A0C4DGS1	Dolichyl-diphosphooligosaccharide--protein glycosyltransferase 48 kDa subunit OS=Homo sapiens GN=DDOST PE=1 SV=1 - [A0A0C4DGS1_HUMAN]	9.44165e+07	1.28312e+08	3	6	-0.131891	0.0232444
Q8IY81	pre-rRNA processing protein FTSJ3 OS=Homo sapiens GN=FTSJ3 PE=1 SV=2 - [RRMJ3_HUMAN]	1.28384e+08	1.8363e+08	9	9	-0.131399	-0.284691
Q9H6Z4	Ran-binding protein 3 OS=Homo sapiens GN=RANBP3 PE=1 SV=1 - [RANB3_HUMAN]	1.14573e+08	1.22047e+08	5	6	-0.131335	-0.643452
Q8NC51	Plasminogen activator inhibitor 1 RNA-binding protein OS=Homo sapiens GN=SERBP1 PE=1 SV=2 - [PAIRB_HUMAN]	269821202	2.64824e+08	7	7	-0.128536	0.0457814
P35659	Protein DEK OS=Homo sapiens GN=DEK PE=1 SV=1 - [DEK_HUMAN]	4.23953e+09	4.81115e+09	14	12	-0.127945	-0.183365
Q8IWA0	WD repeat-containing protein 75 OS=Homo sapiens GN=WDR75 PE=1 SV=1 - [WDR75_HUMAN]	3.19819e+07	2.95882e+07	2	2	-0.126444	0.112832
A0A087X0M4	Kanadaptin OS=Homo sapiens GN=SLC4A1AP PE=1 SV=1 - [A0A087X0M4_HUMAN]	3.02167e+07	6.08925e+07	2	2	-0.126144	-0.806164
Q12788	Transducin beta-like protein 3 OS=Homo sapiens GN=TBL3 PE=1 SV=2 - [TBL3_HUMAN]	3.40643e+07	9.59177e+07	3	10	-0.124421	0.962248
Q6I9Y2	THO complex subunit 7 homolog OS=Homo sapiens GN=THOC7 PE=1 SV=3 - [THOC7_HUMAN]	4.88095e+07	9.98854e+07	5	7	-0.123517	-0.0801066
Q86WJ1	Chromodomain-helicase-DNA-binding protein 1-like OS=Homo sapiens OX=9606 GN=CHD1L PE=1 SV=3 - [CHD1L_HUMAN]	5.83221e+07	5.77135e+07	4	5	-0.122926	-0.00353454
P07900	Heat shock protein HSP 90-alpha OS=Homo sapiens GN=HSP90AA1 PE=1 SV=5 - [HS90A_HUMAN]	1.1559e+09	1.27134e+09	16	17	-0.122095	-0.0863014
O43290	U4/U6.U5 tri-snRNP-associated protein 1 OS=Homo sapiens GN=SART1 PE=1 SV=1 - [SNUT1_HUMAN]	157453360	1.49638e+08	10	10	-0.121618	0.0465605
O60832	H/ACA ribonucleoprotein complex subunit 4 OS=Homo sapiens GN=DKC1 PE=1 SV=3 - [DKC1_HUMAN]	1.58053e+08	1.85432e+08	7	8	-0.121197	0.201607
Q13111	Chromatin assembly factor 1 subunit A OS=Homo sapiens OX=9606 GN=CHAF1A PE=1 SV=3 - [CAF1A_HUMAN]	1.42519e+08	1.62591e+08	7	8	-0.120348	-0.0849508
Q9UJX3	Anaphase-promoting complex subunit 7 OS=Homo sapiens GN=ANAPC7 PE=1 SV=4 - [APC7_HUMAN]	2.3484e+08	2.5602e+08	10	9	-0.118794	-0.243214
Q8IX12	Cell division cycle and apoptosis regulator protein 1 OS=Homo sapiens GN=CCAR1 PE=1 SV=2 - [CCAR1_HUMAN]	3.14136e+08	315943718	12	13	-0.118283	-0.0253943
Q9Y5J1	U3 small nucleolar RNA-associated protein 18 homolog OS=Homo sapiens GN=UTP18 PE=1 SV=3 - [UTP18_HUMAN]	4.88333e+07	1.27568e+08	2	5	-0.116846	-0.386495
J3QL05	Serine/arginine-rich-splicing factor 2 (Fragment) OS=Homo sapiens GN=SRSF2 PE=4 SV=1 - [J3QL05_HUMAN]	6.19859e+08	8.00583e+08	4	3	-0.115118	-0.782992
Q8NBY1	Serine/threonine-protein kinase MST4 OS=Homo sapiens GN=MST4 PE=2 SV=1 - [Q8NBY1_HUMAN]	2.757e+08	3.1728e+08	8	8	-0.112476	-0.290071
O43159	Ribosomal RNA-processing protein 8 OS=Homo sapiens GN=RRP8 PE=1 SV=2 - [RRP8_HUMAN]	7.91546e+07	8.26549e+07	8	7	-0.111943	-0.891351
P14625	Endoplasmin OS=Homo sapiens GN=HSP90B1 PE=1 SV=1 - [ENPL_HUMAN]	2.46473e+08	2.25736e+08	7	6	-0.110719	0.242293
Q9P2I0	Cleavage and polyadenylation specificity factor subunit 2 OS=Homo sapiens GN=CPSF2 PE=1 SV=2 - [CPSF2_HUMAN]	160832121	1.69916e+08	6	8	-0.110234	0.380595
A0A2R8Y425	Chromodomain-helicase-DNA-binding protein 4 (Fragment) OS=Homo sapiens OX=9606 GN=CHD4 PE=1 SV=1 - [A0A2R8Y425_HUMAN]	2.04403e+08	2.26735e+08	26	24	-0.10633	-0.136407
Q9Y3B9	RRP15-like protein OS=Homo sapiens GN=RRP15 PE=1 SV=2 - [RRP15_HUMAN]	60673741	1.06208e+08	3	5	-0.105679	-0.0231612
P42167	Lamina-associated polypeptide 2, isoforms beta/gamma OS=Homo sapiens GN=TMPO PE=1 SV=2 - [LAP2B_HUMAN]	1.23431e+09	1.26285e+09	14	15	-0.102137	-0.0655475
P37275	Zinc finger E-box-binding homeobox 1 OS=Homo sapiens GN=ZEB1 PE=1 SV=2 - [ZEB1_HUMAN]	1.02345e+08	9.17262e+07	8	9	-0.102073	0.0292588
P39687	Acidic leucine-rich nuclear phosphoprotein 32 family member A OS=Homo sapiens GN=ANP32A PE=1 SV=1 - [AN32A_HUMAN]	1.11427e+09	1.26732e+09	9	11	-0.101383	-0.406575
J3QSV6	Ribosomal L1 domain-containing protein 1 (Fragment) OS=Homo sapiens GN=RSL1D1 PE=4 SV=1 - [J3QSV6_HUMAN]	7.94727e+07	1.1119e+08	4	2	-0.099677	-0.391668
O95983	Methyl-CpG-binding domain protein 3 OS=Homo sapiens GN=MBD3 PE=1 SV=1 - [MBD3_HUMAN]	3.02966e+08	2.85333e+08	5	6	-0.0992454	-0.116196
Q09028	Histone-binding protein RBBP4 OS=Homo sapiens GN=RBBP4 PE=1 SV=3 - [RBBP4_HUMAN]	7.4927e+08	1.02871e+09	11	11	-0.0990384	-0.184619
Q5VTL8	Pre-mRNA-splicing factor 38B OS=Homo sapiens GN=PRPF38B PE=1 SV=1 - [PR38B_HUMAN]	1.19653e+08	1.06605e+08	2	3	-0.0972534	0.281243
G5EA36	Cell division cycle 27, isoform CRA_c OS=Homo sapiens GN=CDC27 PE=4 SV=1 - [G5EA36_HUMAN]	8.02055e+07	1.29561e+08	5	6	-0.0957763	-0.0340477
Q9BQ67	Glutamate-rich WD repeat-containing protein 1 OS=Homo sapiens GN=GRWD1 PE=1 SV=1 - [GRWD1_HUMAN]	2.24144e+08	2.46189e+08	5	7	-0.0956774	-0.147622
Q9P287	BRCA2 and CDKN1A-interacting protein OS=Homo sapiens GN=BCCIP PE=1 SV=1 - [BCCIP_HUMAN]	1.55901e+08	157617384	2	2	-0.0956051	-0.161744
B1AHC9	X-ray repair complementing defective repair in Chinese hamster cells 6 (Ku autoantigen, 70kDa) OS=Homo sapiens GN=XRCC6 PE=4 SV=1 - [B1AHC9_HUMAN]	3.38138e+08	3.60201e+08	14	16	-0.0949463	-0.0199786
E7ESY4	Metastasis-associated protein MTA1 OS=Homo sapiens GN=MTA1 PE=4 SV=1 - [E7ESY4_HUMAN]	117431932	2.3615e+08	5	7	-0.0943553	-0.0471193
P49588	Alanine--tRNA ligase, cytoplasmic OS=Homo sapiens GN=AARS PE=1 SV=2 - [SYAC_HUMAN]	7.36683e+07	9.29792e+07	3	3	-0.0937691	-0.635865
Q9HBE1	POZ-, AT hook-, and zinc finger-containing protein 1 OS=Homo sapiens GN=PATZ1 PE=1 SV=1 - [PATZ1_HUMAN]	5.36912e+07	9.56388e+07	4	4	-0.0929241	-0.53156
P52292	Importin subunit alpha-2 OS=Homo sapiens GN=KPNA2 PE=1 SV=1 - [IMA2_HUMAN]	2.54353e+08	2.47426e+08	8	7	-0.0920457	0.0162989
E7EM64	COP9 signalosome complex subunit 6 OS=Homo sapiens GN=COPS6 PE=4 SV=1 - [E7EM64_HUMAN]	7.36238e+07	6.34601e+07	4	3	-0.0906932	-0.363892
Q15424	Scaffold attachment factor B1 OS=Homo sapiens GN=SAFB PE=1 SV=4 - [SAFB1_HUMAN]	4.37675e+08	4.75212e+08	9	11	-0.0896358	-0.177174
Q9NRG9	Aladin OS=Homo sapiens GN=AAAS PE=1 SV=1 - [AAAS_HUMAN]	4.20472e+07	4.51823e+07	2	2	-0.0890829	0.314103
Q86T24	Transcriptional regulator Kaiso OS=Homo sapiens GN=ZBTB33 PE=1 SV=2 - [KAISO_HUMAN]	1.53845e+08	1.73987e+08	6	9	-0.0886518	0.0465696
P27816	Microtubule-associated protein 4 OS=Homo sapiens GN=MAP4 PE=1 SV=3 - [MAP4_HUMAN]	2.16719e+08	1.8626e+08	11	10	-0.086205	-0.333474
P61244	Protein max OS=Homo sapiens GN=MAX PE=1 SV=1 - [MAX_HUMAN]	1.97779e+08	1.51505e+08	4	3	-0.0860814	-0.144621
Q6PD62	RNA polymerase-associated protein CTR9 homolog OS=Homo sapiens GN=CTR9 PE=1 SV=1 - [CTR9_HUMAN]	1.31555e+08	1.49655e+08	7	10	-0.0842829	-0.253251
B8ZZQ6	Thymosin alpha-1 OS=Homo sapiens GN=PTMA PE=4 SV=1 - [B8ZZQ6_HUMAN]	1.00461e+09	6.97368e+08	6	6	-0.0820271	-0.198184
Q9Y3F4	Serine-threonine kinase receptor-associated protein OS=Homo sapiens GN=STRAP PE=1 SV=1 - [STRAP_HUMAN]	1.15862e+08	132416244	5	8	-0.0813543	-0.0270739
A0A087WVC1	ATP-dependent RNA helicase DDX50 OS=Homo sapiens GN=DDX50 PE=1 SV=1 - [A0A087WVC1_HUMAN]	8.07033e+08	8.37537e+08	6	5	-0.0798833	0.0588236
O14974	Protein phosphatase 1 regulatory subunit 12A OS=Homo sapiens GN=PPP1R12A PE=1 SV=1 - [MYPT1_HUMAN]	6.25208e+07	8.89443e+07	5	4	-0.0788069	-0.275245
P43243	Matrin-3 OS=Homo sapiens GN=MATR3 PE=1 SV=2 - [MATR3_HUMAN]	7.68984e+08	6.85976e+08	24	29	-0.0787437	0.00859331
F5H8F7	Set1/Ash2 histone methyltransferase complex subunit ASH2 OS=Homo sapiens GN=ASH2L PE=4 SV=1 - [F5H8F7_HUMAN]	7.78673e+07	1.06585e+08	3	3	-0.077957	0.230103
Q8NFC6	Biorientation of chromosomes in cell division protein 1-like 1 OS=Homo sapiens GN=BOD1L1 PE=1 SV=2 - [BD1L1_HUMAN]	4.52747e+07	1.01366e+08	8	18	-0.0779087	-0.176167
I3L2Z5	Myc-associated zinc finger protein (Fragment) OS=Homo sapiens GN=MAZ PE=4 SV=1 - [I3L2Z5_HUMAN]	2.35741e+08	2.13432e+08	4	5	-0.0776264	-0.0977905
O75400	Pre-mRNA-processing factor 40 homolog A OS=Homo sapiens GN=PRPF40A PE=1 SV=2 - [PR40A_HUMAN]	1.21295e+09	4.25941e+08	12	12	-0.0747616	-0.109255
P07237	Protein disulfide-isomerase OS=Homo sapiens GN=P4HB PE=1 SV=3 - [PDIA1_HUMAN]	8.81225e+07	9.18215e+07	7	5	-0.0747588	-0.0793093
Q14781	Chromobox protein homolog 2 OS=Homo sapiens GN=CBX2 PE=1 SV=2 - [CBX2_HUMAN]	1.15843e+08	9.19357e+07	3	6	-0.0745619	-0.0531794
Q96MU7	YTH domain-containing protein 1 OS=Homo sapiens GN=YTHDC1 PE=1 SV=3 - [YTDC1_HUMAN]	8.60444e+07	8.91939e+07	2	3	-0.0733031	-0.101856
O43913	Origin recognition complex subunit 5 OS=Homo sapiens GN=ORC5 PE=1 SV=1 - [ORC5_HUMAN]	5.52462e+07	70729598	3	5	-0.0717906	-0.0838158
P46060	Ran GTPase-activating protein 1 OS=Homo sapiens GN=RANGAP1 PE=1 SV=1 - [RAGP1_HUMAN]	1.13901e+09	1.21553e+09	17	22	-0.0667798	0.0185522
Q8IWX8	Calcium homeostasis endoplasmic reticulum protein OS=Homo sapiens GN=CHERP PE=1 SV=3 - [CHERP_HUMAN]	1.22154e+08	601160816	6	6	-0.0662768	-0.595636
G3V1A4	Cofilin 1 (Non-muscle), isoform CRA_a OS=Homo sapiens GN=CFL1 PE=4 SV=1 - [G3V1A4_HUMAN]	1.0824e+09	1217023412	7	8	-0.0655527	-0.0542369
O76071	Probable cytosolic iron-sulfur protein assembly protein CIAO1 OS=Homo sapiens GN=CIAO1 PE=1 SV=1 - [CIAO1_HUMAN]	4.27703e+07	7.10865e+07	2	4	-0.0649888	0.0542705
Q96DT7	Zinc finger and BTB domain-containing protein 10 OS=Homo sapiens GN=ZBTB10 PE=1 SV=2 - [ZBT10_HUMAN]	9.15572e+07	1.37722e+08	5	6	-0.0632124	-0.807922
Q8TDN6	Ribosome biogenesis protein BRX1 homolog OS=Homo sapiens GN=BRIX1 PE=1 SV=2 - [BRX1_HUMAN]	132199428	1.47362e+08	6	8	-0.06317	-0.0684689
O43491	Band 4.1-like protein 2 OS=Homo sapiens GN=EPB41L2 PE=1 SV=1 - [E41L2_HUMAN]	1.5414e+08	1.5738e+08	11	16	-0.0626421	-0.0262033
P24534	Elongation factor 1-beta OS=Homo sapiens GN=EEF1B2 PE=1 SV=3 - [EF1B_HUMAN]	1.02623e+09	1186385005	7	7	-0.0623997	-0.0915611
Q9UQR0	Sex comb on midleg-like protein 2 OS=Homo sapiens GN=SCML2 PE=1 SV=1 - [SCML2_HUMAN]	8.92431e+07	1.1017e+08	6	8	-0.0615949	0.309383
Q9Y2X3	Nucleolar protein 58 OS=Homo sapiens GN=NOP58 PE=1 SV=1 - [NOP58_HUMAN]	9.06732e+07	1.03081e+08	7	8	-0.0579845	0.20303
Q8N5C6	S1 RNA-binding domain-containing protein 1 OS=Homo sapiens GN=SRBD1 PE=1 SV=2 - [SRBD1_HUMAN]	9.90663e+07	1.06423e+08	11	9	-0.056975	-0.0628005
Q14966	Zinc finger protein 638 OS=Homo sapiens GN=ZNF638 PE=1 SV=2 - [ZN638_HUMAN]	5.86231e+07	6.67437e+07	3	3	-0.0564054	-0.130189
P14314	Glucosidase 2 subunit beta OS=Homo sapiens GN=PRKCSH PE=1 SV=2 - [GLU2B_HUMAN]	1.05292e+08	1.42761e+08	8	8	-0.0556088	-0.404938
Q9BQG0	Myb-binding protein 1A OS=Homo sapiens GN=MYBBP1A PE=1 SV=2 - [MBB1A_HUMAN]	2.03538e+08	2.44702e+08	18	24	-0.0534007	0.0394825
Q06830	Peroxiredoxin-1 OS=Homo sapiens GN=PRDX1 PE=1 SV=1 - [PRDX1_HUMAN]	1.34262e+09	1.67682e+09	11	13	-0.0528051	-0.0624775
P05387	60S acidic ribosomal protein P2 OS=Homo sapiens GN=RPLP2 PE=1 SV=1 - [RLA2_HUMAN]	546804481	519869659	3	3	-0.0520532	-0.364149
Q8WUA4	General transcription factor 3C polypeptide 2 OS=Homo sapiens GN=GTF3C2 PE=1 SV=2 - [TF3C2_HUMAN]	2.28317e+08	2.34379e+08	9	12	-0.0511021	-0.0346605
P49736	DNA replication licensing factor MCM2 OS=Homo sapiens GN=MCM2 PE=1 SV=4 - [MCM2_HUMAN]	4.55517e+08	4.54528e+08	17	20	-0.050362	0.068979
P49756	RNA-binding protein 25 OS=Homo sapiens GN=RBM25 PE=1 SV=3 - [RBM25_HUMAN]	8.03155e+08	786032083	22	24	-0.0445543	-0.0245071
Q12906	Interleukin enhancer-binding factor 3 OS=Homo sapiens GN=ILF3 PE=1 SV=3 - [ILF3_HUMAN]	5.208e+08	5.00396e+08	19	17	-0.0443553	0.124312
Q14008	Cytoskeleton-associated protein 5 OS=Homo sapiens GN=CKAP5 PE=1 SV=3 - [CKAP5_HUMAN]	4.50394e+07	5.73384e+07	3	3	-0.0442741	0.0738227
Q9H9A6	Leucine-rich repeat-containing protein 40 OS=Homo sapiens GN=LRRC40 PE=1 SV=1 - [LRC40_HUMAN]	9.17668e+07	7.53145e+07	4	6	-0.0422146	0.257901
P35579	Myosin-9 OS=Homo sapiens GN=MYH9 PE=1 SV=4 - [MYH9_HUMAN]	1.83524e+08	2.1376e+08	22	26	-0.0393837	-0.162404
A6NFI3	Zinc finger protein 316 OS=Homo sapiens GN=ZNF316 PE=1 SV=1 - [ZN316_HUMAN]	4.5616e+07	2.78202e+07	2	3	-0.0393418	-0.0823668
E9PKZ0	60S ribosomal protein L8 OS=Homo sapiens GN=RPL8 PE=4 SV=1 - [E9PKZ0_HUMAN]	1.06127e+08	1.29863e+08	3	4	-0.0346295	-0.208779
Q9UEE9	Craniofacial development protein 1 OS=Homo sapiens GN=CFDP1 PE=1 SV=1 - [CFDP1_HUMAN]	3.76588e+08	4.3498e+08	6	6	-0.0338117	-0.161676
O15344	Midline-1 OS=Homo sapiens GN=MID1 PE=1 SV=1 - [TRI18_HUMAN]	5.37629e+07	5.98107e+07	7	9	-0.0322117	-0.100707
Q9BWE0	Replication initiator 1 OS=Homo sapiens GN=REPIN1 PE=1 SV=1 - [REPI1_HUMAN]	1.06052e+08	1.02511e+08	5	3	-0.0279283	-0.110854
Q8N8A6	ATP-dependent RNA helicase DDX51 OS=Homo sapiens GN=DDX51 PE=1 SV=3 - [DDX51_HUMAN]	32832306	3.41553e+07	2	3	-0.025012	0.00225467
P46013	Antigen KI-67 OS=Homo sapiens GN=MKI67 PE=1 SV=2 - [KI67_HUMAN]	233012964	2.6659e+08	39	47	-0.0249159	-0.0719304
Q9BVP2	Guanine nucleotide-binding protein-like 3 OS=Homo sapiens GN=GNL3 PE=1 SV=2 - [GNL3_HUMAN]	3.26502e+08	3.51494e+08	10	9	-0.0234484	-0.0245104
P55010	Eukaryotic translation initiation factor 5 OS=Homo sapiens GN=EIF5 PE=1 SV=2 - [IF5_HUMAN]	2.10867e+08	2.05649e+08	4	4	-0.0193064	-0.101383
Q92922	SWI/SNF complex subunit SMARCC1 OS=Homo sapiens GN=SMARCC1 PE=1 SV=3 - [SMRC1_HUMAN]	2.87676e+08	2.97004e+08	15	15	-0.018175	0.13246
Q8IYB3	Serine/arginine repetitive matrix protein 1 OS=Homo sapiens GN=SRRM1 PE=1 SV=2 - [SRRM1_HUMAN]	1.07431e+08	1.51612e+08	4	6	-0.0170482	-0.299202
P35251	Replication factor C subunit 1 OS=Homo sapiens GN=RFC1 PE=1 SV=4 - [RFC1_HUMAN]	4.05543e+07	74710139	4	7	-0.0159732	0.178458
P50991	T-complex protein 1 subunit delta OS=Homo sapiens GN=CCT4 PE=1 SV=4 - [TCPD_HUMAN]	71270906	7.8025e+07	3	4	-0.0155936	0.172103
Q92688	Acidic leucine-rich nuclear phosphoprotein 32 family member B OS=Homo sapiens GN=ANP32B PE=1 SV=1 - [AN32B_HUMAN]	1.0353e+09	1.23589e+09	8	9	-0.0155484	-0.0126133
Q9ULW0	Targeting protein for Xklp2 OS=Homo sapiens GN=TPX2 PE=1 SV=2 - [TPX2_HUMAN]	164519968	1.59505e+08	8	9	-0.014746	-0.0458302
Q9Y4W2	Ribosomal biogenesis protein LAS1L OS=Homo sapiens GN=LAS1L PE=1 SV=2 - [LAS1L_HUMAN]	1.53094e+08	1.8514e+08	8	10	-0.0146935	-0.106191
F8WJN3	Cleavage and polyadenylation-specificity factor subunit 6 OS=Homo sapiens GN=CPSF6 PE=4 SV=1 - [F8WJN3_HUMAN]	3.93258e+07	1.01586e+08	3	3	-0.0111149	0.214493
Q9Y4X5	E3 ubiquitin-protein ligase ARIH1 OS=Homo sapiens GN=ARIH1 PE=1 SV=2 - [ARI1_HUMAN]	3.7739e+08	3.71139e+08	8	10	-0.010253	0.271613
O43719	HIV Tat-specific factor 1 OS=Homo sapiens GN=HTATSF1 PE=1 SV=1 - [HTSF1_HUMAN]	3.2454e+08	3.34506e+08	13	14	-0.00807183	-0.0659538
G3V4C1	Heterogeneous nuclear ribonucleoproteins C1/C2 OS=Homo sapiens GN=HNRNPC PE=4 SV=1 - [G3V4C1_HUMAN]	3.34411e+09	3.66779e+09	13	13	-0.00729498	-0.166238
Q8IYH5	ZZ-type zinc finger-containing protein 3 OS=Homo sapiens GN=ZZZ3 PE=1 SV=1 - [ZZZ3_HUMAN]	1.74098e+08	1.88367e+08	7	9	-0.00592957	-0.0837439
Q16576	Histone-binding protein RBBP7 OS=Homo sapiens GN=RBBP7 PE=1 SV=1 - [RBBP7_HUMAN]	8.89113e+08	1.11469e+09	11	11	-0.00478134	-0.0189273
P63165	Small ubiquitin-related modifier 1 OS=Homo sapiens GN=SUMO1 PE=1 SV=1 - [SUMO1_HUMAN]	3.96408e+08	4.32101e+08	3	3	-0.0044757	-0.364946
P68104	Elongation factor 1-alpha 1 OS=Homo sapiens GN=EEF1A1 PE=1 SV=1 - [EF1A1_HUMAN]	5813123445	5.63961e+09	17	17	-0.00228428	0.0056518
Q96KR1	Zinc finger RNA-binding protein OS=Homo sapiens GN=ZFR PE=1 SV=2 - [ZFR_HUMAN]	6.13312e+07	3.50965e+07	2	3	-0.000971623	-0.969798
C9JG87	39S ribosomal protein L39, mitochondrial (Fragment) OS=Homo sapiens GN=MRPL39 PE=4 SV=1 - [C9JG87_HUMAN]	3.04493e+07	3.96535e+07	2	2	0	0.0389199
Q07666	KH domain-containing, RNA-binding, signal transduction-associated protein 1 OS=Homo sapiens GN=KHDRBS1 PE=1 SV=1 - [KHDR1_HUMAN]	1.02133e+09	1.31021e+09	7	7	7.10221e-05	-0.00594949
Q13547	Histone deacetylase 1 OS=Homo sapiens GN=HDAC1 PE=1 SV=1 - [HDAC1_HUMAN]	1.20513e+09	1.25469e+09	13	16	0.00217545	-0.0867514
Q15185	Prostaglandin E synthase 3 OS=Homo sapiens GN=PTGES3 PE=1 SV=1 - [TEBP_HUMAN]	1.66388e+09	2.57243e+09	5	5	0.00264009	-0.089079
Q9NVP1	ATP-dependent RNA helicase DDX18 OS=Homo sapiens GN=DDX18 PE=1 SV=2 - [DDX18_HUMAN]	6.99751e+07	66356291	4	3	0.00324623	-0.845509
Q6PJT7	Zinc finger CCCH domain-containing protein 14 OS=Homo sapiens GN=ZC3H14 PE=1 SV=1 - [ZC3HE_HUMAN]	1.33333e+08	8.34649e+07	7	4	0.00661832	0.136843
P62241	40S ribosomal protein S8 OS=Homo sapiens GN=RPS8 PE=1 SV=2 - [RS8_HUMAN]	1.2218e+08	1.32125e+08	6	6	0.00823322	0.0452854
P06748	Nucleophosmin OS=Homo sapiens GN=NPM1 PE=1 SV=2 - [NPM_HUMAN]	18872125826	2.31569e+10	11	10	0.00868452	0.0436444
Q15691	Microtubule-associated protein RP/EB family member 1 OS=Homo sapiens GN=MAPRE1 PE=1 SV=3 - [MARE1_HUMAN]	9.40038e+07	5.86476e+07	4	2	0.00902548	0.887118
Q7L576	Cytoplasmic FMR1-interacting protein 1 OS=Homo sapiens GN=CYFIP1 PE=1 SV=1 - [CYFP1_HUMAN]	2.8822e+08	7.79468e+07	5	4	0.0122434	0.13797
Q12874	Splicing factor 3A subunit 3 OS=Homo sapiens GN=SF3A3 PE=1 SV=1 - [SF3A3_HUMAN]	542864936	5.79768e+08	10	10	0.0132365	-0.0860885
Q02880	DNA topoisomerase 2-beta OS=Homo sapiens GN=TOP2B PE=1 SV=3 - [TOP2B_HUMAN]	8.10067e+07	1.05804e+08	4	9	0.0142063	-0.00661357
Q96SB4	SRSF protein kinase 1 OS=Homo sapiens GN=SRPK1 PE=1 SV=2 - [SRPK1_HUMAN]	9.85901e+07	1.22119e+08	4	4	0.0143278	0.0744975
Q5T8P6	RNA-binding protein 26 OS=Homo sapiens GN=RBM26 PE=1 SV=3 - [RBM26_HUMAN]	4.29865e+07	6.03172e+07	3	5	0.0146105	0.0403612
P26368	Splicing factor U2AF 65 kDa subunit OS=Homo sapiens GN=U2AF2 PE=1 SV=4 - [U2AF2_HUMAN]	1.05672e+09	1.10167e+09	10	10	0.0158901	0
P28482	Mitogen-activated protein kinase 1 OS=Homo sapiens GN=MAPK1 PE=1 SV=3 - [MK01_HUMAN]	9.00162e+07	8.23581e+07	2	4	0.0165182	-0.0458832
Q06587	E3 ubiquitin-protein ligase RING1 OS=Homo sapiens GN=RING1 PE=1 SV=2 - [RING1_HUMAN]	2.35878e+08	2.47676e+08	4	6	0.0192145	-0.680451
Q14669	E3 ubiquitin-protein ligase TRIP12 OS=Homo sapiens GN=TRIP12 PE=1 SV=1 - [TRIPC_HUMAN]	3.56604e+07	2.24506e+07	5	4	0.0192926	-0.164009
Q8N163	DBIRD complex subunit KIAA1967 OS=Homo sapiens GN=KIAA1967 PE=1 SV=2 - [K1967_HUMAN]	1.04993e+08	126514547	5	6	0.0200763	-0.0127543
O15226	NF-kappa-B-repressing factor OS=Homo sapiens GN=NKRF PE=1 SV=2 - [NKRF_HUMAN]	1.457e+08	1.57216e+08	9	12	0.0216844	0.12423
B4DUR8	T-complex protein 1 subunit gamma OS=Homo sapiens GN=CCT3 PE=2 SV=1 - [B4DUR8_HUMAN]	1.60643e+08	211527226	8	10	0.0218595	0.189069
P39748	Flap endonuclease 1 OS=Homo sapiens GN=FEN1 PE=1 SV=1 - [FEN1_HUMAN]	1.29461e+08	1.68046e+08	4	6	0.0227318	0.294474
Q9NPI1	Bromodomain-containing protein 7 OS=Homo sapiens GN=BRD7 PE=1 SV=1 - [BRD7_HUMAN]	66943547	5.95715e+07	2	4	0.0230147	0.08299
P82979	SAP domain-containing ribonucleoprotein OS=Homo sapiens GN=SARNP PE=1 SV=3 - [SARNP_HUMAN]	4.11603e+08	3.83883e+08	4	4	0.0243651	0.123968
P55081	Microfibrillar-associated protein 1 OS=Homo sapiens GN=MFAP1 PE=1 SV=2 - [MFAP1_HUMAN]	1.79202e+08	1.53416e+08	5	6	0.0259331	0.160434
A0A0C4DFX4	Uncharacterized protein (Fragment) OS=Homo sapiens PE=4 SV=1 - [A0A0C4DFX4_HUMAN]	7.82038e+07	1.0547e+08	6	9	0.0285286	0.462223
E7EQY4	Metastasis-associated protein MTA3 OS=Homo sapiens GN=MTA3 PE=4 SV=1 - [E7EQY4_HUMAN]	4.31709e+07	2.23084e+08	2	4	0.0297346	-0.262237
O75152	Zinc finger CCCH domain-containing protein 11A OS=Homo sapiens GN=ZC3H11A PE=1 SV=3 - [ZC11A_HUMAN]	2.46622e+08	2.37932e+08	16	9	0.0302255	-0.116125
A0A2R8Y7S2	Transcription activator BRG1 OS=Homo sapiens OX=9606 GN=SMARCA4 PE=1 SV=1 - [A0A2R8Y7S2_HUMAN]	2.66358e+08	2.90143e+08	14	18	0.0308714	-0.0814751
Q9GZS1-2	Isoform 2 of DNA-directed RNA polymerase I subunit RPA49 OS=Homo sapiens GN=POLR1E - [RPA49_HUMAN]	8.57572e+07	1.16878e+08	4	6	0.0314811	-0.0512328
P49916	DNA ligase 3 OS=Homo sapiens GN=LIG3 PE=1 SV=2 - [DNLI3_HUMAN]	6.88769e+07	1.02847e+08	4	8	0.0334196	0.0470798
O95619	YEATS domain-containing protein 4 OS=Homo sapiens GN=YEATS4 PE=1 SV=1 - [YETS4_HUMAN]	127012225	1.52328e+08	5	5	0.0336349	-0.0402249
Q01664	Transcription factor AP-4 OS=Homo sapiens GN=TFAP4 PE=1 SV=2 - [TFAP4_HUMAN]	1.44022e+08	1.42976e+08	2	2	0.035943	-0.39723
Q9UHB6	LIM domain and actin-binding protein 1 OS=Homo sapiens GN=LIMA1 PE=1 SV=1 - [LIMA1_HUMAN]	3.17461e+07	5.64399e+07	2	7	0.037747	-0.151599
Q15648	Mediator of RNA polymerase II transcription subunit 1 OS=Homo sapiens GN=MED1 PE=1 SV=4 - [MED1_HUMAN]	1.58986e+07	1.46326e+07	2	3	0.0383662	-0.661767
P19338	Nucleolin OS=Homo sapiens GN=NCL PE=1 SV=3 - [NUCL_HUMAN]	5.53554e+09	6.05714e+09	22	19	0.0396755	0.0258441
Q9UBW7	Zinc finger MYM-type protein 2 OS=Homo sapiens GN=ZMYM2 PE=1 SV=1 - [ZMYM2_HUMAN]	3.94613e+07	9.80541e+07	4	6	0.0404275	-0.089277
Q9UHB7	AF4/FMR2 family member 4 OS=Homo sapiens GN=AFF4 PE=1 SV=1 - [AFF4_HUMAN]	38682097	1.50486e+07	3	2	0.0411328	-0.120849
P22626	Heterogeneous nuclear ribonucleoproteins A2/B1 OS=Homo sapiens GN=HNRNPA2B1 PE=1 SV=2 - [ROA2_HUMAN]	5.16576e+08	6.11281e+08	11	13	0.0414755	0.00448447
P34932	Heat shock 70 kDa protein 4 OS=Homo sapiens GN=HSPA4 PE=1 SV=4 - [HSP74_HUMAN]	1.08072e+08	178190572	9	7	0.0420567	0.403324
S4R3H4	Apoptotic chromatin condensation inducer in the nucleus OS=Homo sapiens GN=ACIN1 PE=1 SV=1 - [S4R3H4_HUMAN]	1.39913e+08	1.5575e+08	7	9	0.0430212	-0.126254
E7ETY2	Treacle protein OS=Homo sapiens GN=TCOF1 PE=4 SV=1 - [E7ETY2_HUMAN]	3.46e+09	3476481367	35	35	0.0430655	0.0618021
Q9UGP8	Translocation protein SEC63 homolog OS=Homo sapiens GN=SEC63 PE=1 SV=2 - [SEC63_HUMAN]	1.11603e+08	9.0079e+07	3	4	0.0435064	0.104234
Q01082	Spectrin beta chain, non-erythrocytic 1 OS=Homo sapiens GN=SPTBN1 PE=1 SV=2 - [SPTB2_HUMAN]	3.79746e+07	4.19114e+07	3	5	0.0435824	0.425787
H3BU16	Hematological and neurological-expressed 1-like protein (Fragment) OS=Homo sapiens GN=HN1L PE=4 SV=1 - [H3BU16_HUMAN]	2.46328e+08	1.79886e+08	4	4	0.044952	0.0959463
Q9BZK7	F-box-like/WD repeat-containing protein TBL1XR1 OS=Homo sapiens GN=TBL1XR1 PE=1 SV=1 - [TBL1R_HUMAN]	2.98826e+08	3.02051e+08	5	6	0.045173	0.0185484
A0A3B3IU45	DNA helicase OS=Homo sapiens OX=9606 GN=MCM4 PE=1 SV=1 - [A0A3B3IU45_HUMAN]	3.2845e+08	332946359	14	17	0.04545	-0.0665359
P55265	Double-stranded RNA-specific adenosine deaminase OS=Homo sapiens GN=ADAR PE=1 SV=4 - [DSRAD_HUMAN]	1.63239e+08	1.58506e+08	7	8	0.0470277	0.0958629
F5GYN4	Ubiquitin thioesterase OTUB1 OS=Homo sapiens GN=OTUB1 PE=4 SV=1 - [F5GYN4_HUMAN]	9.38976e+07	7.98368e+07	2	2	0.0477554	0.0740462
Q15717	ELAV-like protein 1 OS=Homo sapiens GN=ELAVL1 PE=1 SV=2 - [ELAV1_HUMAN]	2.12143e+08	2.0858e+08	9	6	0.0482212	0.094994
P12277	Creatine kinase B-type OS=Homo sapiens GN=CKB PE=1 SV=1 - [KCRB_HUMAN]	4.6635e+07	2.49652e+08	3	9	0.0493402	0.0633203
Q9NS91	E3 ubiquitin-protein ligase RAD18 OS=Homo sapiens GN=RAD18 PE=1 SV=2 - [RAD18_HUMAN]	1.39637e+08	1.23579e+08	7	9	0.0495362	-0.398054
Q92945	Far upstream element-binding protein 2 OS=Homo sapiens GN=KHSRP PE=1 SV=4 - [FUBP2_HUMAN]	2.75433e+09	2.69429e+09	26	27	0.0525962	0.277653
P17028	Zinc finger protein 24 OS=Homo sapiens GN=ZNF24 PE=1 SV=4 - [ZNF24_HUMAN]	167251872	183503096	8	9	0.052622	0.133614
P49915	GMP synthase [glutamine-hydrolyzing] OS=Homo sapiens GN=GMPS PE=1 SV=1 - [GUAA_HUMAN]	1.58106e+08	2.35097e+08	8	11	0.0537922	0.0426216
P63167	Dynein light chain 1, cytoplasmic OS=Homo sapiens GN=DYNLL1 PE=1 SV=1 - [DYL1_HUMAN]	2.51463e+08	3.72692e+08	3	3	0.0564069	0.261381
Q9BVJ6	U3 small nucleolar RNA-associated protein 14 homolog A OS=Homo sapiens GN=UTP14A PE=1 SV=1 - [UT14A_HUMAN]	4.36731e+07	4.4958e+07	2	4	0.059032	-0.461034
P04843	Dolichyl-diphosphooligosaccharide--protein glycosyltransferase subunit 1 OS=Homo sapiens GN=RPN1 PE=1 SV=1 - [RPN1_HUMAN]	1.44746e+08	1.55503e+08	9	8	0.0606011	-0.241435
P11387	DNA topoisomerase 1 OS=Homo sapiens GN=TOP1 PE=1 SV=2 - [TOP1_HUMAN]	6.12379e+08	6.28116e+08	16	20	0.0619034	0.0276254
Q13409	Cytoplasmic dynein 1 intermediate chain 2 OS=Homo sapiens GN=DYNC1I2 PE=1 SV=3 - [DC1I2_HUMAN]	1.44515e+08	1.51897e+08	5	3	0.0636876	-0.326226
Q9Y5Q9	General transcription factor 3C polypeptide 3 OS=Homo sapiens GN=GTF3C3 PE=1 SV=1 - [TF3C3_HUMAN]	1.29712e+08	1.46801e+08	5	7	0.064341	0.0455907
P46109	Crk-like protein OS=Homo sapiens GN=CRKL PE=1 SV=1 - [CRKL_HUMAN]	51429482	4.59244e+07	2	3	0.0664999	-0.0522321
Q9Y6G9	Cytoplasmic dynein 1 light intermediate chain 1 OS=Homo sapiens GN=DYNC1LI1 PE=1 SV=3 - [DC1L1_HUMAN]	2.34825e+08	2.45159e+08	8	6	0.0673919	0.0784203
Q15637	Splicing factor 1 OS=Homo sapiens GN=SF1 PE=1 SV=4 - [SF01_HUMAN]	102444050	1.02389e+08	3	3	0.0683108	-0.0460941
Q15029	116 kDa U5 small nuclear ribonucleoprotein component OS=Homo sapiens GN=EFTUD2 PE=1 SV=1 - [U5S1_HUMAN]	8.15779e+08	4.95935e+08	21	18	0.070013	0.00906048
O95218	Zinc finger Ran-binding domain-containing protein 2 OS=Homo sapiens GN=ZRANB2 PE=1 SV=2 - [ZRAB2_HUMAN]	5.44542e+08	5.9444e+08	8	8	0.0713791	0.029345
P49792	E3 SUMO-protein ligase RanBP2 OS=Homo sapiens GN=RANBP2 PE=1 SV=2 - [RBP2_HUMAN]	1.5439e+08	1.92038e+08	14	14	0.0741199	0.173638
Q69YN4	Protein virilizer homolog OS=Homo sapiens GN=KIAA1429 PE=1 SV=2 - [VIR_HUMAN]	1.31332e+07	1.13801e+08	3	2	0.0763318	1.09452
A0A2R8Y855	SWI/SNF-related matrix-associated actin-dependent regulator of chromatin subfamily E member 1 OS=Homo sapiens OX=9606 GN=SMARCE1 PE=1 SV=1 - [A0A2R8Y855_HUMAN]	501286077	1.09946e+09	12	14	0.0769453	0.0314109
Q9Y5Q8	General transcription factor 3C polypeptide 5 OS=Homo sapiens GN=GTF3C5 PE=1 SV=2 - [TF3C5_HUMAN]	1.0427e+08	1.09512e+08	6	10	0.0777083	-0.0629474
A6NLN1	Polypyrimidine tract binding protein 1, isoform CRA_b OS=Homo sapiens GN=PTBP1 PE=1 SV=4 - [A6NLN1_HUMAN]	2.08575e+09	2.0768e+09	11	12	0.0793821	-0.0259117
O43670	Zinc finger protein 207 OS=Homo sapiens GN=ZNF207 PE=1 SV=1 - [ZN207_HUMAN]	2.17388e+08	2.63754e+08	3	4	0.0795394	0.208205
P78371	T-complex protein 1 subunit beta OS=Homo sapiens GN=CCT2 PE=1 SV=4 - [TCPB_HUMAN]	1.03913e+08	8.62004e+07	6	9	0.079983	0.281975
P84103	Serine/arginine-rich splicing factor 3 OS=Homo sapiens GN=SRSF3 PE=1 SV=1 - [SRSF3_HUMAN]	5.76251e+08	6.22337e+08	3	6	0.0804298	-0.101993
B4DY09	Interleukin enhancer-binding factor 2 OS=Homo sapiens GN=ILF2 PE=1 SV=1 - [B4DY09_HUMAN]	4.58637e+08	4.73421e+08	7	8	0.0811149	0.175188
P26641	Elongation factor 1-gamma OS=Homo sapiens GN=EEF1G PE=1 SV=3 - [EF1G_HUMAN]	8.54305e+08	9.23145e+08	12	14	0.0812611	0.129745
P52948	Nuclear pore complex protein Nup98-Nup96 OS=Homo sapiens GN=NUP98 PE=1 SV=4 - [NUP98_HUMAN]	4.28914e+07	7.96367e+07	3	7	0.0844183	-0.0369157
P12081	Histidine--tRNA ligase, cytoplasmic OS=Homo sapiens GN=HARS PE=1 SV=2 - [SYHC_HUMAN]	122228069	1.42012e+08	4	7	0.0851585	-0.0179893
Q86UV5	Ubiquitin carboxyl-terminal hydrolase 48 OS=Homo sapiens GN=USP48 PE=1 SV=1 - [UBP48_HUMAN]	2.90405e+08	3.05453e+08	18	22	0.0853884	0.151581
Q06265	Exosome complex component RRP45 OS=Homo sapiens GN=EXOSC9 PE=1 SV=3 - [EXOS9_HUMAN]	166482934	1.59252e+08	4	4	0.0855914	0.219933
Q9BW71	HIRA-interacting protein 3 OS=Homo sapiens GN=HIRIP3 PE=1 SV=3 - [HIRP3_HUMAN]	4.03244e+08	4.68822e+08	10	9	0.0877046	-0.0178077
O95239	Chromosome-associated kinesin KIF4A OS=Homo sapiens GN=KIF4A PE=1 SV=3 - [KIF4A_HUMAN]	1.88743e+08	1.94167e+08	15	14	0.0906111	0.0952698
Q96I24	Far upstream element-binding protein 3 OS=Homo sapiens GN=FUBP3 PE=1 SV=2 - [FUBP3_HUMAN]	1.16549e+08	1.16271e+08	6	7	0.0926671	0.00355335
M0R3F6	SURP and G-patch domain-containing protein 2 OS=Homo sapiens GN=SUGP2 PE=1 SV=1 - [M0R3F6_HUMAN]	6.31454e+07	6.89869e+07	2	2	0.0953891	0.111502
Q5VZL5	Zinc finger MYM-type protein 4 OS=Homo sapiens GN=ZMYM4 PE=1 SV=1 - [ZMYM4_HUMAN]	7.65927e+07	8.12475e+07	5	6	0.0955079	-0.0443129
Q15459	Splicing factor 3A subunit 1 OS=Homo sapiens GN=SF3A1 PE=1 SV=1 - [SF3A1_HUMAN]	375757023	4.05189e+08	11	12	0.097594	-0.0371684
O60216	Double-strand-break repair protein rad21 homolog OS=Homo sapiens GN=RAD21 PE=1 SV=2 - [RAD21_HUMAN]	2.32376e+08	2.58544e+08	13	13	0.0985946	-0.00426995
Q16543	Hsp90 co-chaperone Cdc37 OS=Homo sapiens GN=CDC37 PE=1 SV=1 - [CDC37_HUMAN]	2.91853e+08	1.14949e+08	3	4	0.0994565	-0.0121808
P31689	DnaJ homolog subfamily A member 1 OS=Homo sapiens GN=DNAJA1 PE=1 SV=2 - [DNJA1_HUMAN]	9.00558e+07	106540177	4	4	0.10112	0.0412416
Q14247	Src substrate cortactin OS=Homo sapiens GN=CTTN PE=1 SV=2 - [SRC8_HUMAN]	3.54728e+07	4.26602e+07	3	2	0.101359	-0.0970247
P29692	Elongation factor 1-delta OS=Homo sapiens GN=EEF1D PE=1 SV=5 - [EF1D_HUMAN]	1.1574e+09	1.32448e+09	11	11	0.101447	-0.252685
P22314	Ubiquitin-like modifier-activating enzyme 1 OS=Homo sapiens GN=UBA1 PE=1 SV=3 - [UBA1_HUMAN]	9.13854e+07	1.01585e+08	7	7	0.102205	0.214313
P51991	Heterogeneous nuclear ribonucleoprotein A3 OS=Homo sapiens GN=HNRNPA3 PE=1 SV=2 - [ROA3_HUMAN]	6.38794e+08	6.6525e+08	15	14	0.103586	0.251701
Q9P258	Protein RCC2 OS=Homo sapiens GN=RCC2 PE=1 SV=2 - [RCC2_HUMAN]	3.54291e+09	3.60992e+09	23	23	0.105425	0.0417184
P52597	Heterogeneous nuclear ribonucleoprotein F OS=Homo sapiens GN=HNRNPF PE=1 SV=3 - [HNRPF_HUMAN]	7.41558e+08	680228070	9	9	0.105567	0.252999
Q96RL1	BRCA1-A complex subunit RAP80 OS=Homo sapiens GN=UIMC1 PE=1 SV=2 - [UIMC1_HUMAN]	1.10274e+08	1.52811e+08	4	6	0.109456	0.324631
H7C3T4	Peroxiredoxin-4 (Fragment) OS=Homo sapiens GN=PRDX4 PE=4 SV=1 - [H7C3T4_HUMAN]	3.43894e+08	2.90099e+08	2	4	0.110231	0.158928
Q96SI9	Spermatid perinuclear RNA-binding protein OS=Homo sapiens GN=STRBP PE=1 SV=1 - [STRBP_HUMAN]	1.61205e+08	189859332	5	6	0.111065	-0.108628
Q9Y383	Putative RNA-binding protein Luc7-like 2 OS=Homo sapiens GN=LUC7L2 PE=1 SV=2 - [LC7L2_HUMAN]	8.02313e+07	6.88638e+07	3	3	0.111183	0.100379
P13010	X-ray repair cross-complementing protein 5 OS=Homo sapiens GN=XRCC5 PE=1 SV=3 - [XRCC5_HUMAN]	518354442	5.43413e+08	16	19	0.11145	0.108865
Q08211	ATP-dependent RNA helicase A OS=Homo sapiens GN=DHX9 PE=1 SV=4 - [DHX9_HUMAN]	2.84974e+08	297931107	18	20	0.111874	0.352231
Q9H5H4	Zinc finger protein 768 OS=Homo sapiens GN=ZNF768 PE=1 SV=2 - [ZN768_HUMAN]	2.21861e+08	2.91255e+08	8	7	0.112081	0.215178
Q15654	Thyroid receptor-interacting protein 6 OS=Homo sapiens GN=TRIP6 PE=1 SV=3 - [TRIP6_HUMAN]	60221679	3.7553e+07	4	2	0.113573	0.760621
Q92769	Histone deacetylase 2 OS=Homo sapiens GN=HDAC2 PE=1 SV=2 - [HDAC2_HUMAN]	1.20513e+09	1.23368e+09	10	12	0.117152	0.0786324
O60264	SWI/SNF-related matrix-associated actin-dependent regulator of chromatin subfamily A member 5 OS=Homo sapiens GN=SMARCA5 PE=1 SV=1 - [SMCA5_HUMAN]	1.81594e+08	1.98798e+08	17	17	0.118743	0.00069091
Q86VP6	Cullin-associated NEDD8-dissociated protein 1 OS=Homo sapiens GN=CAND1 PE=1 SV=2 - [CAND1_HUMAN]	2.19712e+08	2.2948e+08	17	16	0.118947	0.191578
Q15366	Poly(rC)-binding protein 2 OS=Homo sapiens GN=PCBP2 PE=1 SV=1 - [PCBP2_HUMAN]	1488787284	1596880275	9	9	0.119027	0.0219404
Q5UIP0	Telomere-associated protein RIF1 OS=Homo sapiens GN=RIF1 PE=1 SV=2 - [RIF1_HUMAN]	3.12093e+08	3.64104e+08	21	26	0.11935	-0.0424125
A0A0U1RR22	Protein kinase C and casein kinase substrate in neurons protein 2 (Fragment) OS=Homo sapiens GN=PACSIN2 PE=4 SV=1 - [A0A0U1RR22_HUMAN]	1.05661e+08	96839338	4	3	0.120843	-0.110857
O43663	Protein regulator of cytokinesis 1 OS=Homo sapiens GN=PRC1 PE=1 SV=2 - [PRC1_HUMAN]	6.51629e+07	5.15146e+07	3	2	0.124324	0.0520565
Q13838	Spliceosome RNA helicase DDX39B OS=Homo sapiens GN=DDX39B PE=1 SV=1 - [DX39B_HUMAN]	9.71459e+08	1.11347e+09	16	16	0.127279	0.257513
Q99459	Cell division cycle 5-like protein OS=Homo sapiens GN=CDC5L PE=1 SV=2 - [CDC5L_HUMAN]	1.26906e+08	1.24521e+08	7	12	0.127375	-0.0665966
P62258	14-3-3 protein epsilon OS=Homo sapiens GN=YWHAE PE=1 SV=1 - [1433E_HUMAN]	6.30415e+08	7.1647e+08	6	8	0.130334	-0.0375255
Q9P013	Spliceosome-associated protein CWC15 homolog OS=Homo sapiens GN=CWC15 PE=1 SV=2 - [CWC15_HUMAN]	8.75337e+07	8.57342e+07	2	2	0.130797	0.137266
Q5SY16	Polynucleotide 5'-hydroxyl-kinase NOL9 OS=Homo sapiens GN=NOL9 PE=1 SV=1 - [NOL9_HUMAN]	6.1619e+07	5.39669e+07	2	4	0.132515	0.298031
Q9BUF5	Tubulin beta-6 chain OS=Homo sapiens GN=TUBB6 PE=1 SV=1 - [TBB6_HUMAN]	1.68296e+09	1.66243e+09	7	9	0.133052	-0.51482
O14980	Exportin-1 OS=Homo sapiens GN=XPO1 PE=1 SV=1 - [XPO1_HUMAN]	98127228	1.2369e+08	5	7	0.133198	0.278945
Q15181	Inorganic pyrophosphatase OS=Homo sapiens GN=PPA1 PE=1 SV=2 - [IPYR_HUMAN]	2.41129e+08	2.72163e+08	8	10	0.133681	0.28445
P52272	Heterogeneous nuclear ribonucleoprotein M OS=Homo sapiens GN=HNRNPM PE=1 SV=3 - [HNRPM_HUMAN]	3.07572e+08	3.76637e+08	10	16	0.136819	0.116411
Q15007	Pre-mRNA-splicing regulator WTAP OS=Homo sapiens GN=WTAP PE=1 SV=2 - [FL2D_HUMAN]	1.09851e+08	7.38574e+07	5	4	0.139717	0.476559
A0A087WY61	Nuclear mitotic apparatus protein 1 OS=Homo sapiens GN=NUMA1 PE=1 SV=1 - [A0A087WY61_HUMAN]	2.49648e+07	3.51255e+07	4	5	0.140099	0.301468
Q14683	Structural maintenance of chromosomes protein 1A OS=Homo sapiens GN=SMC1A PE=1 SV=2 - [SMC1A_HUMAN]	2.77468e+08	3.00361e+08	26	27	0.140281	0.173149
P26358	DNA (cytosine-5)-methyltransferase 1 OS=Homo sapiens GN=DNMT1 PE=1 SV=2 - [DNMT1_HUMAN]	3.08425e+08	2.80163e+08	30	29	0.140497	0.216111
Q9BXP5	Serrate RNA effector molecule homolog OS=Homo sapiens GN=SRRT PE=1 SV=1 - [SRRT_HUMAN]	1.86235e+08	2.10804e+08	14	15	0.140981	0.111797
Q8NFW8	N-acylneuraminate cytidylyltransferase OS=Homo sapiens GN=CMAS PE=1 SV=2 - [NEUA_HUMAN]	2.05356e+08	1.7577e+08	5	6	0.141022	0.0546495
B5MCF9	Pescadillo homolog OS=Homo sapiens GN=PES1 PE=4 SV=1 - [B5MCF9_HUMAN]	3.2475e+07	4.36427e+07	4	4	0.141461	0.116351
P67870	Casein kinase II subunit beta OS=Homo sapiens GN=CSNK2B PE=1 SV=1 - [CSK2B_HUMAN]	1.89334e+08	2.53891e+08	3	3	0.141828	-0.398798
O00567	Nucleolar protein 56 OS=Homo sapiens GN=NOP56 PE=1 SV=4 - [NOP56_HUMAN]	126757382	1.41061e+08	5	7	0.142551	-0.186244
E7ETZ4	Basic leucine zipper and W2 domain-containing protein 2 (Fragment) OS=Homo sapiens GN=BZW2 PE=4 SV=1 - [E7ETZ4_HUMAN]	1.87689e+08	2.16914e+08	6	6	0.144904	-0.0357652
Q9NPJ6	Mediator of RNA polymerase II transcription subunit 4 OS=Homo sapiens GN=MED4 PE=1 SV=1 - [MED4_HUMAN]	6.40139e+07	8.71325e+07	3	2	0.145501	0.111349
Q9H4L7	SWI/SNF-related matrix-associated actin-dependent regulator of chromatin subfamily A containing DEAD/H box 1 OS=Homo sapiens GN=SMARCAD1 PE=1 SV=2 - [SMRCD_HUMAN]	1.3205e+08	219973659	10	10	0.145896	0.0732344
J3QR09	Ribosomal protein L19 OS=Homo sapiens GN=RPL19 PE=3 SV=1 - [J3QR09_HUMAN]	4.68476e+08	4.67024e+08	2	2	0.146725	-0.995557
Q9UFW8	CGG triplet repeat-binding protein 1 OS=Homo sapiens GN=CGGBP1 PE=1 SV=2 - [CGBP1_HUMAN]	1.99971e+08	2.16665e+08	3	5	0.150168	0.191812
Q9ULV4	Coronin-1C OS=Homo sapiens GN=CORO1C PE=1 SV=1 - [COR1C_HUMAN]	2.86777e+08	358350827	10	11	0.150609	0.239193
Q8WYA6	Beta-catenin-like protein 1 OS=Homo sapiens GN=CTNNBL1 PE=1 SV=1 - [CTBL1_HUMAN]	6.53968e+07	8.06571e+07	4	3	0.151644	0.456036
E9PKG1	Protein arginine N-methyltransferase 1 OS=Homo sapiens GN=PRMT1 PE=4 SV=1 - [E9PKG1_HUMAN]	5.13328e+08	5.50041e+08	13	13	0.153432	0.229985
P62979	Ubiquitin-40S ribosomal protein S27a OS=Homo sapiens GN=RPS27A PE=1 SV=2 - [RS27A_HUMAN]	3.99892e+08	3.08928e+08	2	6	0.153676	-0.524381
Q9NX58	Cell growth-regulating nucleolar protein OS=Homo sapiens GN=LYAR PE=1 SV=2 - [LYAR_HUMAN]	9.21909e+07	9.05142e+07	2	3	0.155558	0.355705
Q92785	Zinc finger protein ubi-d4 OS=Homo sapiens GN=DPF2 PE=1 SV=2 - [REQU_HUMAN]	2.90883e+08	3.97664e+08	9	11	0.155684	0.235041
P85037	Forkhead box protein K1 OS=Homo sapiens GN=FOXK1 PE=1 SV=1 - [FOXK1_HUMAN]	1.44214e+08	145887220	4	4	0.157525	-0.0731057
Q00839	Heterogeneous nuclear ribonucleoprotein U OS=Homo sapiens GN=HNRNPU PE=1 SV=6 - [HNRPU_HUMAN]	1.98237e+09	2.06278e+09	22	20	0.159306	0.101532
P55072	Transitional endoplasmic reticulum ATPase OS=Homo sapiens GN=VCP PE=1 SV=4 - [TERA_HUMAN]	1.47554e+08	122281780	8	8	0.159635	0.387366
Q9NRL2	Bromodomain adjacent to zinc finger domain protein 1A OS=Homo sapiens GN=BAZ1A PE=1 SV=2 - [BAZ1A_HUMAN]	8.38426e+07	7.8714e+07	6	9	0.16304	0.153156
Q9BVA1	Tubulin beta-2B chain OS=Homo sapiens GN=TUBB2B PE=1 SV=1 - [TBB2B_HUMAN]	4.69814e+09	5.0277e+09	18	19	0.165997	-0.246853
P08107	Heat shock 70 kDa protein 1A/1B OS=Homo sapiens GN=HSPA1A PE=1 SV=5 - [HSP71_HUMAN]	695868718	853957375	13	15	0.166488	0.174442
O14654	Insulin receptor substrate 4 OS=Homo sapiens GN=IRS4 PE=1 SV=1 - [IRS4_HUMAN]	2.40647e+07	32240742	3	3	0.170473	-0.0921711
Q9BRX2	Protein pelota homolog OS=Homo sapiens GN=PELO PE=1 SV=2 - [PELO_HUMAN]	1.11288e+08	1.16878e+08	8	6	0.17163	0.416248
O75717	WD repeat and HMG-box DNA-binding protein 1 OS=Homo sapiens GN=WDHD1 PE=1 SV=1 - [WDHD1_HUMAN]	7.4342e+07	3.84715e+08	8	7	0.172375	0.0951767
P78347	General transcription factor II-I OS=Homo sapiens GN=GTF2I PE=1 SV=2 - [GTF2I_HUMAN]	6.61406e+08	4.33314e+08	19	23	0.17328	0.0834765
Q12888	Tumor suppressor p53-binding protein 1 OS=Homo sapiens GN=TP53BP1 PE=1 SV=2 - [TP53B_HUMAN]	2.36062e+08	2.39555e+08	20	26	0.173612	0.0640414
P49411	Elongation factor Tu, mitochondrial OS=Homo sapiens GN=TUFM PE=1 SV=2 - [EFTU_HUMAN]	2.25379e+08	2.02774e+08	11	10	0.175355	0.287823
Q14498	RNA-binding protein 39 OS=Homo sapiens GN=RBM39 PE=1 SV=2 - [RBM39_HUMAN]	2.54082e+08	3.03012e+08	4	8	0.177014	0.35196
P08621	U1 small nuclear ribonucleoprotein 70 kDa OS=Homo sapiens GN=SNRNP70 PE=1 SV=2 - [RU17_HUMAN]	2.4686e+08	2.79446e+08	6	7	0.179126	-0.0796109
Q92541	RNA polymerase-associated protein RTF1 homolog OS=Homo sapiens GN=RTF1 PE=1 SV=4 - [RTF1_HUMAN]	1.01503e+08	1.50184e+08	4	8	0.17979	-0.0535748
Q15233	Non-POU domain-containing octamer-binding protein OS=Homo sapiens GN=NONO PE=1 SV=4 - [NONO_HUMAN]	3.48705e+08	4.55437e+08	16	19	0.184889	0.266238
Q9Y6X8	Zinc fingers and homeoboxes protein 2 OS=Homo sapiens GN=ZHX2 PE=1 SV=1 - [ZHX2_HUMAN]	1.26772e+08	1.30408e+08	7	7	0.186969	-0.208124
P42166	Lamina-associated polypeptide 2, isoform alpha OS=Homo sapiens GN=TMPO PE=1 SV=2 - [LAP2A_HUMAN]	1.23431e+09	1.26285e+09	21	21	0.187479	0.180369
Q9Y265	RuvB-like 1 OS=Homo sapiens GN=RUVBL1 PE=1 SV=1 - [RUVB1_HUMAN]	122285815	623051321	8	7	0.187535	-0.177947
Q8N1G2	Cap-specific mRNA (nucleoside-2'-O-)-methyltransferase 1 OS=Homo sapiens GN=FTSJD2 PE=1 SV=1 - [MTR1_HUMAN]	1.1811e+08	1.152e+08	9	8	0.195971	0.288643
A0A0B4J1Z1	Serine/arginine-rich-splicing factor 7 OS=Homo sapiens GN=SRSF7 PE=1 SV=1 - [A0A0B4J1Z1_HUMAN]	7.27378e+08	6.81442e+08	5	4	0.197598	-0.0234007
Q15398	Disks large-associated protein 5 OS=Homo sapiens GN=DLGAP5 PE=1 SV=2 - [DLGP5_HUMAN]	2.56429e+08	2.70423e+08	14	12	0.199222	0.120285
P43246	DNA mismatch repair protein Msh2 OS=Homo sapiens GN=MSH2 PE=1 SV=1 - [MSH2_HUMAN]	1.14565e+08	1.61027e+08	8	11	0.199677	0.388772
O95232	Luc7-like protein 3 OS=Homo sapiens GN=LUC7L3 PE=1 SV=2 - [LC7L3_HUMAN]	3.4419e+08	3.34166e+08	6	6	0.201949	0.201403
Q9C0J8	pre-mRNA 3' end processing protein WDR33 OS=Homo sapiens GN=WDR33 PE=1 SV=2 - [WDR33_HUMAN]	9.40179e+06	8.84261e+06	2	2	0.20205	-0.367426
Q96JB3	Hypermethylated in cancer 2 protein OS=Homo sapiens GN=HIC2 PE=1 SV=2 - [HIC2_HUMAN]	1.10029e+08	1.00788e+08	3	3	0.202465	0.296441
F8W1R7	Myosin light polypeptide 6 OS=Homo sapiens GN=MYL6 PE=4 SV=1 - [F8W1R7_HUMAN]	1.50912e+08	2.15937e+08	5	6	0.203809	0.0606735
P27348	14-3-3 protein theta OS=Homo sapiens GN=YWHAQ PE=1 SV=1 - [1433T_HUMAN]	6.50478e+08	7.42241e+08	5	8	0.205929	0.31512
Q12789	General transcription factor 3C polypeptide 1 OS=Homo sapiens GN=GTF3C1 PE=1 SV=4 - [TF3C1_HUMAN]	1.28117e+08	1.24819e+08	10	12	0.208968	0.292782
A0A087WWS1	THO complex subunit 1 OS=Homo sapiens GN=THOC1 PE=1 SV=1 - [A0A087WWS1_HUMAN]	2.19707e+08	2.20301e+08	11	16	0.209658	0.02318
O96019	Actin-like protein 6A OS=Homo sapiens GN=ACTL6A PE=1 SV=1 - [ACL6A_HUMAN]	182275710	1.89632e+08	3	4	0.20966	0.561967
P43487	Ran-specific GTPase-activating protein OS=Homo sapiens GN=RANBP1 PE=1 SV=1 - [RANG_HUMAN]	3.45329e+08	3.85051e+08	3	5	0.210777	0.0564904
Q9Y6W5	Wiskott-Aldrich syndrome protein family member 2 OS=Homo sapiens GN=WASF2 PE=1 SV=3 - [WASF2_HUMAN]	43028035	1.11973e+08	2	2	0.211064	0.105321
P10809	60 kDa heat shock protein, mitochondrial OS=Homo sapiens GN=HSPD1 PE=1 SV=2 - [CH60_HUMAN]	1.29876e+08	1.27148e+08	8	11	0.211155	0.176454
Q15365	Poly(rC)-binding protein 1 OS=Homo sapiens GN=PCBP1 PE=1 SV=2 - [PCBP1_HUMAN]	2.02815e+09	2.27625e+09	15	14	0.212506	0.10485
P36873	Serine/threonine-protein phosphatase PP1-gamma catalytic subunit OS=Homo sapiens GN=PPP1CC PE=1 SV=1 - [PP1G_HUMAN]	2.22729e+08	2.72911e+08	10	10	0.214684	0.575226
F5H783	Stress-induced-phosphoprotein 1 OS=Homo sapiens GN=STIP1 PE=4 SV=1 - [F5H783_HUMAN]	4.60291e+07	1.00751e+08	3	4	0.217646	0.135496
P25205	DNA replication licensing factor MCM3 OS=Homo sapiens GN=MCM3 PE=1 SV=3 - [MCM3_HUMAN]	408999538	4.51132e+08	17	23	0.219249	-0.00836875
P41091	Eukaryotic translation initiation factor 2 subunit 3 OS=Homo sapiens GN=EIF2S3 PE=1 SV=3 - [IF2G_HUMAN]	3.59925e+07	4.55015e+07	3	3	0.220038	0.432769
O60934	Nibrin OS=Homo sapiens GN=NBN PE=1 SV=1 - [NBN_HUMAN]	7.97113e+07	129563950	8	9	0.223138	-0.0703035
P68366	Tubulin alpha-4A chain OS=Homo sapiens GN=TUBA4A PE=1 SV=1 - [TBA4A_HUMAN]	3.73128e+09	4.13664e+09	11	14	0.230011	0.0570429
O75131	Copine-3 OS=Homo sapiens GN=CPNE3 PE=1 SV=1 - [CPNE3_HUMAN]	1.18659e+08	1.40303e+08	4	5	0.230957	0.103065
Q92973	Transportin-1 OS=Homo sapiens GN=TNPO1 PE=1 SV=2 - [TNPO1_HUMAN]	7.26556e+07	6.12039e+07	5	2	0.235129	0.213153
Q14974	Importin subunit beta-1 OS=Homo sapiens GN=KPNB1 PE=1 SV=2 - [IMB1_HUMAN]	5.78105e+08	1.67207e+09	15	16	0.236971	0.101001
P63241	Eukaryotic translation initiation factor 5A-1 OS=Homo sapiens GN=EIF5A PE=1 SV=2 - [IF5A1_HUMAN]	1.19349e+09	1.49173e+09	7	7	0.237374	0.126449
P60709	Actin, cytoplasmic 1 OS=Homo sapiens GN=ACTB PE=1 SV=1 - [ACTB_HUMAN]	3.10602e+09	3227898619	16	18	0.240501	0.0885805
P07355	Annexin A2 OS=Homo sapiens GN=ANXA2 PE=1 SV=2 - [ANXA2_HUMAN]	221415909	2.11744e+08	8	8	0.240819	0.0819792
P13639	Elongation factor 2 OS=Homo sapiens GN=EEF2 PE=1 SV=4 - [EF2_HUMAN]	1129023969	1.19121e+09	29	30	0.241435	0.269245
O43390	Heterogeneous nuclear ribonucleoprotein R OS=Homo sapiens GN=HNRNPR PE=1 SV=1 - [HNRPR_HUMAN]	309362101	3.80477e+08	12	14	0.242781	0.0467627
P60174	Triosephosphate isomerase OS=Homo sapiens GN=TPI1 PE=1 SV=3 - [TPIS_HUMAN]	2.75995e+08	9.2311e+07	8	6	0.243037	0.324139
P17987	T-complex protein 1 subunit alpha OS=Homo sapiens GN=TCP1 PE=1 SV=1 - [TCPA_HUMAN]	2.18023e+08	235136236	11	12	0.243245	0.233133
H0YDJ3	Serine/threonine-protein kinase PRP4 homolog (Fragment) OS=Homo sapiens GN=PRPF4B PE=4 SV=1 - [H0YDJ3_HUMAN]	4.53401e+07	49877770	3	3	0.244053	-0.415236
Q15393	Splicing factor 3B subunit 3 OS=Homo sapiens GN=SF3B3 PE=1 SV=4 - [SF3B3_HUMAN]	3.33411e+08	3.83241e+08	14	12	0.247792	0.109098
Q10570	Cleavage and polyadenylation specificity factor subunit 1 OS=Homo sapiens GN=CPSF1 PE=1 SV=2 - [CPSF1_HUMAN]	1.66772e+07	4.09074e+07	3	2	0.247814	0.141385
Q29RF7	Sister chromatid cohesion protein PDS5 homolog A OS=Homo sapiens GN=PDS5A PE=1 SV=1 - [PDS5A_HUMAN]	1.71165e+08	1.94407e+08	16	17	0.247835	0.170428
O15042	U2 snRNP-associated SURP motif-containing protein OS=Homo sapiens GN=U2SURP PE=1 SV=2 - [SR140_HUMAN]	9.31539e+07	1.09289e+08	4	7	0.24897	0.182486
P22087	rRNA 2'-O-methyltransferase fibrillarin OS=Homo sapiens GN=FBL PE=1 SV=2 - [FBRL_HUMAN]	7.14575e+07	3.72144e+07	2	2	0.24963	0.152892
J3QT28	Mitotic checkpoint protein BUB3 (Fragment) OS=Homo sapiens GN=BUB3 PE=4 SV=1 - [J3QT28_HUMAN]	3.08267e+08	3.75509e+08	9	11	0.249906	0.414976
Q12996	Cleavage stimulation factor subunit 3 OS=Homo sapiens GN=CSTF3 PE=1 SV=1 - [CSTF3_HUMAN]	1.32248e+08	1.14117e+08	7	6	0.252428	-0.308256
Q92576	PHD finger protein 3 OS=Homo sapiens GN=PHF3 PE=1 SV=3 - [PHF3_HUMAN]	9.66875e+07	1.02133e+08	6	9	0.256174	0.407444
O43929	Origin recognition complex subunit 4 OS=Homo sapiens GN=ORC4 PE=1 SV=2 - [ORC4_HUMAN]	4.51397e+07	3.71637e+07	2	3	0.256337	0.273343
A0A494C1G8	Transcription factor Sp3 (Fragment) OS=Homo sapiens OX=9606 GN=SP3 PE=1 SV=1 - [A0A494C1G8_HUMAN]	1.14973e+08	4.80687e+07	2	2	0.257463	-0.0392704
Q13123	Protein Red OS=Homo sapiens GN=IK PE=1 SV=3 - [RED_HUMAN]	3.15432e+07	39251985	2	3	0.257916	0.211171
Q8N3X1	Formin-binding protein 4 OS=Homo sapiens GN=FNBP4 PE=1 SV=3 - [FNBP4_HUMAN]	1.407e+08	1.50056e+08	7	5	0.259786	0.33996
Q9NW13	RNA-binding protein 28 OS=Homo sapiens GN=RBM28 PE=1 SV=3 - [RBM28_HUMAN]	2.05702e+08	1.80302e+08	6	4	0.263056	-0.251043
Q8TAQ2	SWI/SNF complex subunit SMARCC2 OS=Homo sapiens GN=SMARCC2 PE=1 SV=1 - [SMRC2_HUMAN]	2.24616e+08	2.37222e+08	9	11	0.263058	0.0840798
A0A3B3IRI2	CTP synthase OS=Homo sapiens OX=9606 GN=CTPS1 PE=1 SV=1 - [A0A3B3IRI2_HUMAN]	1.29945e+08	1.34811e+08	8	8	0.271637	0.17503
Q14566	DNA replication licensing factor MCM6 OS=Homo sapiens GN=MCM6 PE=1 SV=1 - [MCM6_HUMAN]	4.74832e+08	4.88266e+08	18	23	0.27395	0.258025
Q9HB71	Calcyclin-binding protein OS=Homo sapiens GN=CACYBP PE=1 SV=2 - [CYBP_HUMAN]	1.8744e+08	2.29553e+08	3	4	0.273998	0.119705
Q9UHD1	Cysteine and histidine-rich domain-containing protein 1 OS=Homo sapiens GN=CHORDC1 PE=1 SV=2 - [CHRD1_HUMAN]	59588494	5.98306e+07	3	2	0.277821	0.0931454
Q9BSD7	Cancer-related nucleoside-triphosphatase OS=Homo sapiens GN=NTPCR PE=1 SV=1 - [NTPCR_HUMAN]	5.63648e+07	1.52789e+08	3	3	0.277998	0.201802
P78527	DNA-dependent protein kinase catalytic subunit OS=Homo sapiens GN=PRKDC PE=1 SV=3 - [PRKDC_HUMAN]	2.33048e+08	2.77316e+08	35	38	0.279002	0.29674
P25398	40S ribosomal protein S12 OS=Homo sapiens GN=RPS12 PE=1 SV=3 - [RS12_HUMAN]	1.73091e+08	124104471	3	3	0.281792	0.255492
P30041	Peroxiredoxin-6 OS=Homo sapiens GN=PRDX6 PE=1 SV=3 - [PRDX6_HUMAN]	9.42885e+07	1.50755e+08	3	5	0.28428	0.377831
P61978	Heterogeneous nuclear ribonucleoprotein K OS=Homo sapiens GN=HNRNPK PE=1 SV=1 - [HNRPK_HUMAN]	6.77725e+09	6.52435e+09	19	20	0.287401	0.263117
Q96T88	E3 ubiquitin-protein ligase UHRF1 OS=Homo sapiens GN=UHRF1 PE=1 SV=1 - [UHRF1_HUMAN]	9.85696e+07	1.13152e+08	9	11	0.287669	0.0668709
E9PG73	Peptidyl-prolyl cis-trans isomerase G OS=Homo sapiens GN=PPIG PE=4 SV=1 - [E9PG73_HUMAN]	3.0144e+07	4.62207e+07	2	2	0.287954	-0.669036
P11586	C-1-tetrahydrofolate synthase, cytoplasmic OS=Homo sapiens GN=MTHFD1 PE=1 SV=3 - [C1TC_HUMAN]	1.18909e+08	121820210	9	9	0.289331	-0.128342
Q9Y3I0	tRNA-splicing ligase RtcB homolog OS=Homo sapiens GN=C22orf28 PE=1 SV=1 - [RTCB_HUMAN]	9.6217e+07	87200427	2	3	0.289589	0.34835
Q9UKN8	General transcription factor 3C polypeptide 4 OS=Homo sapiens GN=GTF3C4 PE=1 SV=2 - [TF3C4_HUMAN]	77059699	1.03952e+08	5	4	0.291523	0.474057
B7ZAR1	T-complex protein 1 subunit epsilon OS=Homo sapiens GN=CCT5 PE=2 SV=1 - [B7ZAR1_HUMAN]	1.01329e+08	1.10814e+08	7	8	0.291678	0.437299
P14618	Pyruvate kinase isozymes M1/M2 OS=Homo sapiens GN=PKM PE=1 SV=4 - [KPYM_HUMAN]	4.18658e+08	511937811	14	19	0.292915	0.338863
Q9HC35	Echinoderm microtubule-associated protein-like 4 OS=Homo sapiens GN=EML4 PE=1 SV=3 - [EMAL4_HUMAN]	6.26826e+07	8.36423e+07	3	4	0.293026	0.46728
Q14204	Cytoplasmic dynein 1 heavy chain 1 OS=Homo sapiens GN=DYNC1H1 PE=1 SV=5 - [DYHC1_HUMAN]	7.37702e+07	9.09842e+07	14	25	0.294579	0.359949
P52701	DNA mismatch repair protein Msh6 OS=Homo sapiens GN=MSH6 PE=1 SV=2 - [MSH6_HUMAN]	4.11815e+08	2.79633e+08	21	23	0.296437	0.166566
P11142	Heat shock cognate 71 kDa protein OS=Homo sapiens GN=HSPA8 PE=1 SV=1 - [HSP7C_HUMAN]	5.95792e+08	7.45543e+08	12	14	0.297894	0.331163
P30101	Protein disulfide-isomerase A3 OS=Homo sapiens GN=PDIA3 PE=1 SV=4 - [PDIA3_HUMAN]	1.58604e+08	1.868e+08	6	7	0.298337	0.211255
B7Z7P8	Eukaryotic peptide chain release factor subunit 1 OS=Homo sapiens GN=ETF1 PE=2 SV=1 - [B7Z7P8_HUMAN]	5.7809e+07	8.13654e+07	3	4	0.303198	0.39224
O96028	Histone-lysine N-methyltransferase NSD2 OS=Homo sapiens GN=WHSC1 PE=1 SV=1 - [NSD2_HUMAN]	3.08906e+07	3.87082e+07	3	3	0.30434	0.236899
A0A0B4J2E5	Protein LOC102724159 OS=Homo sapiens GN=LOC102724159 PE=1 SV=1 - [A0A0B4J2E5_HUMAN]	6.37383e+07	69967114	2	4	0.304345	0.267302
E9PJD9	60S ribosomal protein L27a OS=Homo sapiens GN=RPL27A PE=3 SV=1 - [E9PJD9_HUMAN]	1.39744e+08	1.4908e+08	2	2	0.306746	-0.0831839
Q9NQW6	Actin-binding protein anillin OS=Homo sapiens GN=ANLN PE=1 SV=2 - [ANLN_HUMAN]	6.50412e+07	7.03899e+07	3	7	0.307519	0.625989
Q13263	Transcription intermediary factor 1-beta OS=Homo sapiens GN=TRIM28 PE=1 SV=5 - [TIF1B_HUMAN]	8.03948e+08	7.18717e+08	18	19	0.314809	0.261861
A0A087WUK2	Heterogeneous nuclear ribonucleoprotein D-like OS=Homo sapiens GN=HNRNPDL PE=1 SV=1 - [A0A087WUK2_HUMAN]	3.4204e+08	4.27762e+08	4	4	0.31672	0.28353
B5MDQ0	DNA excision repair protein ERCC-6-like OS=Homo sapiens GN=ERCC6L PE=4 SV=1 - [B5MDQ0_HUMAN]	66998152	3.61014e+07	4	5	0.321284	0.0864674
I3L0M3	MYC-associated zinc finger protein (Purine-binding transcription factor), isoform CRA_e OS=Homo sapiens GN=MAZ PE=4 SV=1 - [I3L0M3_HUMAN]	1.71134e+08	1.15916e+08	2	3	0.323369	-0.120779
Q07955	Serine/arginine-rich splicing factor 1 OS=Homo sapiens GN=SRSF1 PE=1 SV=2 - [SRSF1_HUMAN]	1.18849e+09	1.28171e+09	10	11	0.326636	0.00577649
A0A1X7SBZ2	Probable ATP-dependent RNA helicase DDX17 OS=Homo sapiens OX=9606 GN=DDX17 PE=1 SV=1 - [A0A1X7SBZ2_HUMAN]	1.83082e+09	2213444428	28	31	0.328413	0.285842
Q9UBD5	Origin recognition complex subunit 3 OS=Homo sapiens GN=ORC3 PE=1 SV=1 - [ORC3_HUMAN]	1.15383e+08	1.47356e+08	5	4	0.332527	0.209322
O94906	Pre-mRNA-processing factor 6 OS=Homo sapiens GN=PRPF6 PE=1 SV=1 - [PRP6_HUMAN]	57956261	7.35511e+07	5	6	0.334043	-0.237892
D6R9P3	Heterogeneous nuclear ribonucleoprotein A/B OS=Homo sapiens GN=HNRNPAB PE=4 SV=1 - [D6R9P3_HUMAN]	4.96869e+08	6.2101e+08	3	5	0.335433	-0.0568595
Q9NSD9	Phenylalanine--tRNA ligase beta subunit OS=Homo sapiens GN=FARSB PE=1 SV=3 - [SYFB_HUMAN]	1.0984e+08	91976460	5	4	0.337303	-0.235444
Q9UQ80	Proliferation-associated protein 2G4 OS=Homo sapiens GN=PA2G4 PE=1 SV=3 - [PA2G4_HUMAN]	2.23904e+08	2.67142e+08	6	7	0.3379	0.347544
P33993	DNA replication licensing factor MCM7 OS=Homo sapiens GN=MCM7 PE=1 SV=4 - [MCM7_HUMAN]	3.39782e+08	3.495e+08	19	20	0.34158	0.35995
P63104	14-3-3 protein zeta/delta OS=Homo sapiens GN=YWHAZ PE=1 SV=1 - [1433Z_HUMAN]	4.77124e+08	5.86715e+08	5	6	0.342139	0.028064
P60842	Eukaryotic initiation factor 4A-I OS=Homo sapiens GN=EIF4A1 PE=1 SV=1 - [IF4A1_HUMAN]	1.88419e+08	231233465	5	6	0.347966	0.452296
P23526	Adenosylhomocysteinase OS=Homo sapiens GN=AHCY PE=1 SV=4 - [SAHH_HUMAN]	2.90332e+07	5.18732e+07	3	2	0.348071	0.532569
A0A1W2PQ90	Uncharacterized protein OS=Homo sapiens OX=9606 PE=4 SV=2 - [A0A1W2PQ90_HUMAN]	78711635	9.70896e+07	7	9	0.348075	0.478698
Q16531	DNA damage-binding protein 1 OS=Homo sapiens GN=DDB1 PE=1 SV=1 - [DDB1_HUMAN]	5.83917e+07	6.6492e+07	5	5	0.349789	0.212004
A0A087WX29	TAR DNA-binding protein 43 (Fragment) OS=Homo sapiens GN=TARDBP PE=1 SV=1 - [A0A087WX29_HUMAN]	5.9928e+08	6.88366e+08	7	7	0.350531	0.355587
B1AK87	Capping protein (Actin filament) muscle Z-line, beta OS=Homo sapiens GN=CAPZB PE=4 SV=1 - [B1AK87_HUMAN]	2.59426e+08	279866968	6	9	0.352812	0.318328
P22102	Trifunctional purine biosynthetic protein adenosine-3 OS=Homo sapiens GN=GART PE=1 SV=1 - [PUR2_HUMAN]	6.29429e+07	5.94012e+07	2	3	0.357153	0.146458
P50990	T-complex protein 1 subunit theta OS=Homo sapiens GN=CCT8 PE=1 SV=4 - [TCPQ_HUMAN]	1.46185e+08	2.00457e+08	6	10	0.357617	0.349218
Q1KMD3	Heterogeneous nuclear ribonucleoprotein U-like protein 2 OS=Homo sapiens GN=HNRNPUL2 PE=1 SV=1 - [HNRL2_HUMAN]	1.58924e+08	2.39279e+08	6	9	0.357703	0.162271
Q86UE8	Serine/threonine-protein kinase tousled-like 2 OS=Homo sapiens GN=TLK2 PE=1 SV=2 - [TLK2_HUMAN]	8.35063e+07	7.62046e+07	4	4	0.35856	-0.425542
E9PCY7	Heterogeneous nuclear ribonucleoprotein H OS=Homo sapiens GN=HNRNPH1 PE=4 SV=1 - [E9PCY7_HUMAN]	7.73493e+08	7.83018e+08	9	8	0.360067	0.307795
O43776	Asparagine--tRNA ligase, cytoplasmic OS=Homo sapiens GN=NARS PE=1 SV=1 - [SYNC_HUMAN]	9.25888e+07	167839736	2	6	0.362027	0.563859
A0A286YF22	D-3-phosphoglycerate dehydrogenase OS=Homo sapiens OX=9606 GN=PHGDH PE=1 SV=1 - [A0A286YF22_HUMAN]	3.14171e+08	3.36564e+08	8	8	0.366693	0.41083
Q52LJ0-2	Isoform 2 of Protein FAM98B OS=Homo sapiens GN=FAM98B - [FA98B_HUMAN]	29611784	1.41214e+08	2	5	0.367748	-0.204979
Q9BWF3	RNA-binding protein 4 OS=Homo sapiens GN=RBM4 PE=1 SV=1 - [RBM4_HUMAN]	2.20244e+08	2.71772e+08	11	13	0.370625	0.146339
P56545	C-terminal-binding protein 2 OS=Homo sapiens GN=CTBP2 PE=1 SV=1 - [CTBP2_HUMAN]	2.04542e+08	2.59332e+08	6	8	0.373914	0.421164
Q99661	Kinesin-like protein KIF2C OS=Homo sapiens GN=KIF2C PE=1 SV=2 - [KIF2C_HUMAN]	7.28842e+07	8.07107e+07	3	6	0.376713	0.280151
Q5T760	Serine/arginine-rich-splicing factor 11 (Fragment) OS=Homo sapiens GN=SFRS11 PE=2 SV=1 - [Q5T760_HUMAN]	3.14475e+08	3.52466e+08	5	4	0.380066	0.295886
Q08170	Serine/arginine-rich splicing factor 4 OS=Homo sapiens GN=SRSF4 PE=1 SV=2 - [SRSF4_HUMAN]	6.07439e+08	7.10791e+08	5	5	0.383144	-0.146041
P09936	Ubiquitin carboxyl-terminal hydrolase isozyme L1 OS=Homo sapiens GN=UCHL1 PE=1 SV=2 - [UCHL1_HUMAN]	6.96645e+07	8.74415e+07	2	3	0.383723	0.405537
P07195	L-lactate dehydrogenase B chain OS=Homo sapiens GN=LDHB PE=1 SV=2 - [LDHB_HUMAN]	2.7103e+08	2.93424e+08	5	5	0.385841	0.306527
P35249	Replication factor C subunit 4 OS=Homo sapiens GN=RFC4 PE=1 SV=2 - [RFC4_HUMAN]	1.52228e+08	1.39811e+08	7	10	0.400539	0.370711
P35637	RNA-binding protein FUS OS=Homo sapiens GN=FUS PE=1 SV=1 - [FUS_HUMAN]	7.17182e+07	8.70992e+07	3	2	0.401133	0.47249
Q01081	Splicing factor U2AF 35 kDa subunit OS=Homo sapiens GN=U2AF1 PE=1 SV=3 - [U2AF1_HUMAN]	3.60585e+08	5.4689e+08	7	6	0.402145	0.415909
P62140	Serine/threonine-protein phosphatase PP1-beta catalytic subunit OS=Homo sapiens GN=PPP1CB PE=1 SV=3 - [PP1B_HUMAN]	1.98609e+08	2.47075e+08	8	8	0.404049	-0.0157542
Q96J01	THO complex subunit 3 OS=Homo sapiens GN=THOC3 PE=1 SV=1 - [THOC3_HUMAN]	1.30042e+08	2.45899e+08	3	5	0.406685	0.0301443
P62826	GTP-binding nuclear protein Ran OS=Homo sapiens GN=RAN PE=1 SV=3 - [RAN_HUMAN]	5.1637e+08	5.71466e+08	7	7	0.409631	0.447774
Q9Y2L1	Exosome complex exonuclease RRP44 OS=Homo sapiens GN=DIS3 PE=1 SV=2 - [RRP44_HUMAN]	1.29549e+08	1.63096e+08	12	14	0.410918	0.356924
F8VRQ1	Heterogeneous nuclear ribonucleoprotein A1 OS=Homo sapiens GN=HNRNPA1 PE=4 SV=1 - [F8VRQ1_HUMAN]	3.50823e+08	4.42661e+08	10	12	0.412354	0.315975
Q13243	Serine/arginine-rich splicing factor 5 OS=Homo sapiens GN=SRSF5 PE=1 SV=1 - [SRSF5_HUMAN]	5.44506e+08	6.40627e+08	3	3	0.413213	-0.0539813
P29401	Transketolase OS=Homo sapiens GN=TKT PE=1 SV=3 - [TKT_HUMAN]	121507532	1.39195e+08	5	5	0.418971	0.362595
Q13618	Cullin-3 OS=Homo sapiens GN=CUL3 PE=1 SV=2 - [CUL3_HUMAN]	4.36495e+07	3.82877e+07	4	4	0.420352	0.19592
P33992	DNA replication licensing factor MCM5 OS=Homo sapiens GN=MCM5 PE=1 SV=5 - [MCM5_HUMAN]	1.12753e+08	1.23961e+08	6	6	0.425894	0.401551
P26639	Threonine--tRNA ligase, cytoplasmic OS=Homo sapiens GN=TARS PE=1 SV=3 - [SYTC_HUMAN]	1.37642e+08	1.5329e+08	7	6	0.428485	0.53578
Q99496	E3 ubiquitin-protein ligase RING2 OS=Homo sapiens GN=RNF2 PE=1 SV=1 - [RING2_HUMAN]	2.6645e+08	2.95061e+08	2	2	0.429104	0.268582
Q13769	THO complex subunit 5 homolog OS=Homo sapiens GN=THOC5 PE=1 SV=2 - [THOC5_HUMAN]	5.56923e+07	1.19827e+08	5	4	0.434682	0.17769
O43143	Putative pre-mRNA-splicing factor ATP-dependent RNA helicase DHX15 OS=Homo sapiens GN=DHX15 PE=1 SV=2 - [DHX15_HUMAN]	1.71458e+08	1.71191e+08	11	11	0.440158	0.438723
E7EUT5	Glyceraldehyde-3-phosphate dehydrogenase OS=Homo sapiens GN=GAPDH PE=3 SV=1 - [E7EUT5_HUMAN]	2.94805e+08	3.34851e+08	4	5	0.447938	0.43419
Q09161	Nuclear cap-binding protein subunit 1 OS=Homo sapiens GN=NCBP1 PE=1 SV=1 - [NCBP1_HUMAN]	1.17123e+08	1.37788e+08	5	7	0.450214	0.200613
H0YIZ0	Serine hydroxymethyltransferase (Fragment) OS=Homo sapiens GN=SHMT2 PE=3 SV=1 - [H0YIZ0_HUMAN]	39010124	4.09081e+07	3	3	0.450769	0.42864
Q12824	SWI/SNF-related matrix-associated actin-dependent regulator of chromatin subfamily B member 1 OS=Homo sapiens GN=SMARCB1 PE=1 SV=2 - [SNF5_HUMAN]	173790235	217023756	2	2	0.465232	0.33533
B0UZY3	Euchromatic histone-lysine N-methyltransferase 2 OS=Homo sapiens GN=EHMT2 PE=3 SV=1 - [B0UZY3_HUMAN]	37159586	3.62361e+07	2	2	0.468105	0.241835
Q86W42	THO complex subunit 6 homolog OS=Homo sapiens GN=THOC6 PE=1 SV=1 - [THOC6_HUMAN]	9.88695e+07	9.89948e+07	4	4	0.471426	0.543702
A0A087WWY3	Filamin-A OS=Homo sapiens GN=FLNA PE=1 SV=1 - [A0A087WWY3_HUMAN]	1.95712e+07	2.6394e+07	3	5	0.472842	0.536442
Q6SPF0	Atherin OS=Homo sapiens GN=SAMD1 PE=1 SV=1 - [SAMD1_HUMAN]	3.72194e+07	4.15165e+07	2	4	0.481443	0.185512
O00148	ATP-dependent RNA helicase DDX39A OS=Homo sapiens GN=DDX39A PE=1 SV=2 - [DX39A_HUMAN]	9.71459e+08	1.11347e+09	14	14	0.482033	0.589332
H7C3I1	Hsc70-interacting protein (Fragment) OS=Homo sapiens GN=ST13 PE=4 SV=1 - [H7C3I1_HUMAN]	9.62822e+07	7.98987e+07	3	3	0.484822	0.130693
Q9UMS4	Pre-mRNA-processing factor 19 OS=Homo sapiens GN=PRPF19 PE=1 SV=1 - [PRP19_HUMAN]	3.80518e+08	4.1414e+08	8	10	0.492895	0.507949
P54886	Delta-1-pyrroline-5-carboxylate synthase OS=Homo sapiens GN=ALDH18A1 PE=1 SV=2 - [P5CS_HUMAN]	1.49928e+08	4.15912e+08	12	14	0.495791	0.0784723
P14174	Macrophage migration inhibitory factor OS=Homo sapiens GN=MIF PE=1 SV=4 - [MIF_HUMAN]	3.93812e+08	6.10579e+08	2	2	0.496806	0.340167
J3KTA4	Probable ATP-dependent RNA helicase DDX5 OS=Homo sapiens GN=DDX5 PE=3 SV=1 - [J3KTA4_HUMAN]	1426467723	1.63175e+09	21	23	0.500312	0.505898
A0A0C4DG98	THO complex subunit 2 OS=Homo sapiens GN=THOC2 PE=1 SV=1 - [A0A0C4DG98_HUMAN]	5.345e+07	7.61772e+07	5	6	0.500887	0.212395
P42285	Superkiller viralicidic activity 2-like 2 OS=Homo sapiens GN=SKIV2L2 PE=1 SV=3 - [SK2L2_HUMAN]	8.12179e+07	99226134	4	4	0.501975	0.175524
Q8IWS0	PHD finger protein 6 OS=Homo sapiens GN=PHF6 PE=1 SV=1 - [PHF6_HUMAN]	8.94028e+07	1.29651e+08	5	5	0.506694	0.265424
P09874	Poly [ADP-ribose] polymerase 1 OS=Homo sapiens GN=PARP1 PE=1 SV=4 - [PARP1_HUMAN]	1689949710	1.80675e+09	38	38	0.512327	0.436519
Q9BR76	Coronin-1B OS=Homo sapiens GN=CORO1B PE=1 SV=1 - [COR1B_HUMAN]	4.72343e+07	7.3309e+07	5	4	0.513653	0.299246
Q9UFC0	Leucine-rich repeat and WD repeat-containing protein 1 OS=Homo sapiens GN=LRWD1 PE=1 SV=2 - [LRWD1_HUMAN]	2.1602e+08	1.86763e+08	10	11	0.516262	0.61217
P12004	Proliferating cell nuclear antigen OS=Homo sapiens GN=PCNA PE=1 SV=1 - [PCNA_HUMAN]	1.21692e+08	2.36544e+08	4	6	0.518757	0.408208
Q14739	Lamin-B receptor OS=Homo sapiens GN=LBR PE=1 SV=2 - [LBR_HUMAN]	1.47557e+08	1.79092e+08	5	6	0.519159	0.187292
Q9H4L4	Sentrin-specific protease 3 OS=Homo sapiens GN=SENP3 PE=1 SV=2 - [SENP3_HUMAN]	96116949	1.08652e+08	5	6	0.520047	0.265278
P30153	Serine/threonine-protein phosphatase 2A 65 kDa regulatory subunit A alpha isoform OS=Homo sapiens GN=PPP2R1A PE=1 SV=4 - [2AAA_HUMAN]	2.106e+08	2.66866e+08	8	9	0.524474	0.287832
P06733	Alpha-enolase OS=Homo sapiens GN=ENO1 PE=1 SV=2 - [ENOA_HUMAN]	1.70413e+08	204003922	6	5	0.528027	0.42071
P27695	DNA-(apurinic or apyrimidinic site) lyase OS=Homo sapiens GN=APEX1 PE=1 SV=2 - [APEX1_HUMAN]	3.00438e+08	3.26437e+08	8	8	0.53679	0.486889
Q9Y230	RuvB-like 2 OS=Homo sapiens GN=RUVBL2 PE=1 SV=3 - [RUVB2_HUMAN]	1.38257e+08	1.45015e+08	7	4	0.54738	0.512559
A0A0A0MR02	Voltage-dependent anion-selective channel protein 2 (Fragment) OS=Homo sapiens GN=VDAC2 PE=1 SV=1 - [A0A0A0MR02_HUMAN]	2.17418e+08	2.51835e+08	6	7	0.548824	0.284492
Q14103	Heterogeneous nuclear ribonucleoprotein D0 OS=Homo sapiens GN=HNRNPD PE=1 SV=1 - [HNRPD_HUMAN]	6.82651e+08	8.34455e+08	7	7	0.548939	0.436324
Q2TAY7	WD40 repeat-containing protein SMU1 OS=Homo sapiens GN=SMU1 PE=1 SV=2 - [SMU1_HUMAN]	3.93847e+07	1.02289e+08	4	5	0.551172	0.729752
Q01780	Exosome component 10 OS=Homo sapiens GN=EXOSC10 PE=1 SV=2 - [EXOSX_HUMAN]	1.29695e+08	1.5146e+08	8	9	0.555096	-0.00228434
Q05BQ5	MBT domain-containing protein 1 OS=Homo sapiens GN=MBTD1 PE=1 SV=2 - [MBTD1_HUMAN]	1.10008e+08	1.25664e+08	5	5	0.555908	0.708369
Q8TEX9	Importin-4 OS=Homo sapiens GN=IPO4 PE=1 SV=2 - [IPO4_HUMAN]	4.45856e+07	89370944	3	4	0.556449	0.149192
A6NHR9	Structural maintenance of chromosomes flexible hinge domain-containing protein 1 OS=Homo sapiens GN=SMCHD1 PE=1 SV=2 - [SMHD1_HUMAN]	4.90882e+07	70104300	5	6	0.563643	-0.344653
Q99986	Serine/threonine-protein kinase VRK1 OS=Homo sapiens GN=VRK1 PE=1 SV=1 - [VRK1_HUMAN]	5.15931e+07	5.17028e+07	3	3	0.564697	0.571951
Q8NE71	ATP-binding cassette sub-family F member 1 OS=Homo sapiens GN=ABCF1 PE=1 SV=2 - [ABCF1_HUMAN]	6.05675e+07	6.46859e+07	3	4	0.56483	-0.219127
P78316	Nucleolar protein 14 OS=Homo sapiens GN=NOP14 PE=1 SV=3 - [NOP14_HUMAN]	3.37278e+07	2.75161e+07	2	3	0.564897	1.52698
E9PBS1	Phosphoribosylaminoimidazole carboxylase (Fragment) OS=Homo sapiens GN=PAICS PE=4 SV=1 - [E9PBS1_HUMAN]	1.6501e+08	1.78962e+08	4	7	0.56588	0.498067
K7EJT5	60S ribosomal protein L22 (Fragment) OS=Homo sapiens GN=RPL22 PE=4 SV=1 - [K7EJT5_HUMAN]	2.56911e+08	2.71873e+08	2	2	0.581654	0.331307
P18754	Regulator of chromosome condensation OS=Homo sapiens GN=RCC1 PE=1 SV=1 - [RCC1_HUMAN]	3.44162e+08	4.43717e+08	9	8	0.599917	0.639099
P40926	Malate dehydrogenase, mitochondrial OS=Homo sapiens GN=MDH2 PE=1 SV=3 - [MDHM_HUMAN]	5.67493e+08	6.6881e+08	10	11	0.600316	0.596239
Q92879	CUGBP Elav-like family member 1 OS=Homo sapiens GN=CELF1 PE=1 SV=2 - [CELF1_HUMAN]	4.5052e+07	6.70379e+07	2	3	0.609345	0.361225
P63244	Guanine nucleotide-binding protein subunit beta-2-like 1 OS=Homo sapiens GN=GNB2L1 PE=1 SV=3 - [GBLP_HUMAN]	121517407	1.37349e+08	5	6	0.611013	0.700979
P00338	L-lactate dehydrogenase A chain OS=Homo sapiens GN=LDHA PE=1 SV=2 - [LDHA_HUMAN]	1.70354e+08	2.03223e+08	6	6	0.618473	0.576249
Q96AE4	Far upstream element-binding protein 1 OS=Homo sapiens GN=FUBP1 PE=1 SV=3 - [FUBP1_HUMAN]	5.66918e+08	6.38249e+08	10	12	0.622401	0.529515
P04075	Fructose-bisphosphate aldolase A OS=Homo sapiens GN=ALDOA PE=1 SV=2 - [ALDOA_HUMAN]	3.29938e+08	3.43665e+08	10	8	0.623204	0.610835
P40227	T-complex protein 1 subunit zeta OS=Homo sapiens GN=CCT6A PE=1 SV=3 - [TCPZ_HUMAN]	161392714	1.63778e+08	5	4	0.635093	0.541097
P50395	Rab GDP dissociation inhibitor beta OS=Homo sapiens GN=GDI2 PE=1 SV=2 - [GDIB_HUMAN]	7.3857e+07	9.94776e+07	3	7	0.636551	0.164858
E7ES33	Septin-7 OS=Homo sapiens GN=SEPT7 PE=1 SV=3 - [E7ES33_HUMAN]	9.69837e+07	1.42868e+08	4	5	0.642754	0.562048
P48059	LIM and senescent cell antigen-like-containing domain protein 1 OS=Homo sapiens GN=LIMS1 PE=1 SV=4 - [LIMS1_HUMAN]	117898220	1.00726e+08	2	3	0.650038	0.180162
K7EIU8	Mothers against decapentaplegic homolog 4 OS=Homo sapiens GN=SMAD4 PE=4 SV=1 - [K7EIU8_HUMAN]	3.94763e+07	4.87045e+07	3	3	0.656992	0.599345
P62937	Peptidyl-prolyl cis-trans isomerase A OS=Homo sapiens GN=PPIA PE=1 SV=2 - [PPIA_HUMAN]	1.97847e+09	2.53245e+09	8	7	0.661094	0.688438
P38646	Stress-70 protein, mitochondrial OS=Homo sapiens GN=HSPA9 PE=1 SV=2 - [GRP75_HUMAN]	5.67072e+07	8.05913e+07	3	2	0.673445	0.718389
A0A0C4DG89	Probable ATP-dependent RNA helicase DDX46 OS=Homo sapiens GN=DDX46 PE=1 SV=1 - [A0A0C4DG89_HUMAN]	1.19912e+08	8.98692e+07	4	6	0.68329	0.600251
Q06546	GA-binding protein alpha chain OS=Homo sapiens GN=GABPA PE=1 SV=1 - [GABPA_HUMAN]	65117041	4.73773e+07	4	3	0.693718	0.28335
P41240	Tyrosine-protein kinase CSK OS=Homo sapiens GN=CSK PE=1 SV=1 - [CSK_HUMAN]	6.19603e+07	6.75717e+07	4	3	0.69687	-0.0665884
P62136	Serine/threonine-protein phosphatase PP1-alpha catalytic subunit OS=Homo sapiens GN=PPP1CA PE=1 SV=1 - [PP1A_HUMAN]	2.08605e+08	4.33293e+08	9	11	0.697242	0.644991
P61081	NEDD8-conjugating enzyme Ubc12 OS=Homo sapiens GN=UBE2M PE=1 SV=1 - [UBC12_HUMAN]	7.527e+07	9.25478e+07	4	4	0.711881	0.503972
P40938	Replication factor C subunit 3 OS=Homo sapiens GN=RFC3 PE=1 SV=2 - [RFC3_HUMAN]	6.28928e+07	108091573	3	2	0.717889	1.48592
Q5JXI8	Four and a half LIM domains 1 (Fragment) OS=Homo sapiens GN=FHL1 PE=2 SV=1 - [Q5JXI8_HUMAN]	1.19465e+08	1.85182e+08	5	5	0.722132	0.544342
Q9H0C8	Integrin-linked kinase-associated serine/threonine phosphatase 2C OS=Homo sapiens GN=ILKAP PE=1 SV=1 - [ILKAP_HUMAN]	8.68977e+07	9.35855e+07	3	5	0.723777	0.43403
P09234	U1 small nuclear ribonucleoprotein C OS=Homo sapiens GN=SNRPC PE=1 SV=1 - [RU1C_HUMAN]	1.66202e+08	1.84685e+08	2	2	0.734763	0.814253
P62633	Cellular nucleic acid-binding protein OS=Homo sapiens GN=CNBP PE=1 SV=1 - [CNBP_HUMAN]	1.38427e+08	1.49846e+08	2	2	0.738446	0.484951
A0A087X2G1	ATP-dependent RNA helicase DDX1 OS=Homo sapiens GN=DDX1 PE=1 SV=1 - [A0A087X2G1_HUMAN]	8.32997e+07	9.18917e+07	5	6	0.744349	0.849343
E5RJR5	S-phase kinase-associated protein 1 OS=Homo sapiens GN=SKP1 PE=4 SV=1 - [E5RJR5_HUMAN]	6.54742e+07	1.05271e+08	2	2	0.752439	0.63507
E9PF10	Nuclear pore complex protein Nup155 OS=Homo sapiens GN=NUP155 PE=4 SV=1 - [E9PF10_HUMAN]	4.35506e+07	3.98633e+07	5	4	0.75254	-1.3641
E9PID8	Cleavage stimulation factor subunit 2 OS=Homo sapiens GN=CSTF2 PE=4 SV=1 - [E9PID8_HUMAN]	3.1447e+07	3.0795e+07	3	3	0.779848	0.390602
O95456	Proteasome assembly chaperone 1 OS=Homo sapiens GN=PSMG1 PE=1 SV=1 - [PSMG1_HUMAN]	4.12085e+07	3.55366e+07	3	2	0.78362	0.767266
P24468	COUP transcription factor 2 OS=Homo sapiens GN=NR2F2 PE=1 SV=1 - [COT2_HUMAN]	1.75879e+08	1.11115e+08	4	3	0.790381	0.872247
P00558	Phosphoglycerate kinase 1 OS=Homo sapiens GN=PGK1 PE=1 SV=3 - [PGK1_HUMAN]	1.74882e+08	2.117e+08	6	5	0.790647	0.78238
C9JFR7	Cytochrome c (Fragment) OS=Homo sapiens GN=CYCS PE=3 SV=1 - [C9JFR7_HUMAN]	9.30356e+07	1.16337e+08	3	3	0.793005	0.722561
P62318	Small nuclear ribonucleoprotein Sm D3 OS=Homo sapiens GN=SNRPD3 PE=1 SV=1 - [SMD3_HUMAN]	1.42512e+08	1.78234e+08	2	2	0.83871	0.926792
J3QLE5	Small nuclear ribonucleoprotein-associated protein N (Fragment) OS=Homo sapiens GN=SNRPN PE=4 SV=1 - [J3QLE5_HUMAN]	5.36769e+07	6.86354e+07	2	2	0.861212	0.769164
Q05048	Cleavage stimulation factor subunit 1 OS=Homo sapiens GN=CSTF1 PE=1 SV=1 - [CSTF1_HUMAN]	1.50568e+08	195307562	7	7	0.86534	0.644725
K7EQ02	DAZ-associated protein 1 (Fragment) OS=Homo sapiens GN=DAZAP1 PE=1 SV=2 - [K7EQ02_HUMAN]	149657544	1.39915e+08	3	3	0.86748	1.09206
A0A2R8Y5G6	ATP-dependent RNA helicase DDX3X OS=Homo sapiens OX=9606 GN=DDX3X PE=1 SV=1 - [A0A2R8Y5G6_HUMAN]	1.01052e+08	1.69861e+08	4	4	0.869903	0.119362
P38919	Eukaryotic initiation factor 4A-III OS=Homo sapiens GN=EIF4A3 PE=1 SV=4 - [IF4A3_HUMAN]	1.58753e+08	1.71698e+08	8	5	0.873664	0.581696
P31930	Cytochrome b-c1 complex subunit 1, mitochondrial OS=Homo sapiens GN=UQCRC1 PE=1 SV=3 - [QCR1_HUMAN]	4.2889e+07	6.31709e+07	3	4	0.940541	0.86447
Q96L73	Histone-lysine N-methyltransferase, H3 lysine-36 and H4 lysine-20 specific OS=Homo sapiens GN=NSD1 PE=1 SV=1 - [NSD1_HUMAN]	1.6519e+07	2.72196e+07	2	3	0.942088	-0.685211
P45973	Chromobox protein homolog 5 OS=Homo sapiens GN=CBX5 PE=1 SV=1 - [CBX5_HUMAN]	1.20019e+08	1.33788e+08	5	5	0.94392	1.15515
A8MXL6	Protein SEC13 homolog OS=Homo sapiens GN=SEC13 PE=4 SV=1 - [A8MXL6_HUMAN]	4.00179e+07	27842749	2	2	1.00636	1.56172
E7EV99	Alpha-adducin OS=Homo sapiens GN=ADD1 PE=4 SV=1 - [E7EV99_HUMAN]	5.2331e+07	5.76379e+07	2	4	1.02205	0.786263
Q96EY7	Pentatricopeptide repeat domain-containing protein 3, mitochondrial OS=Homo sapiens GN=PTCD3 PE=1 SV=3 - [PTCD3_HUMAN]	7.87573e+07	5.44712e+07	4	3	1.14342	0.405095
Q9Y617	Phosphoserine aminotransferase OS=Homo sapiens GN=PSAT1 PE=1 SV=2 - [SERC_HUMAN]	3.48411e+07	2.88107e+07	3	2	1.23241	0.913376
O43395	U4/U6 small nuclear ribonucleoprotein Prp3 OS=Homo sapiens GN=PRPF3 PE=1 SV=2 - [PRPF3_HUMAN]	8.28436e+07	8.58078e+07	2	4	1.25414	0.502225
Q16527	Cysteine and glycine-rich protein 2 OS=Homo sapiens GN=CSRP2 PE=1 SV=3 - [CSRP2_HUMAN]	156574186	1.26105e+08	2	4	1.26273	0.770993
Q16658	Fascin OS=Homo sapiens GN=FSCN1 PE=1 SV=3 - [FSCN1_HUMAN]	6.88019e+07	5.32423e+07	2	2	1.42822	0.714957
Q6VMQ6	Activating transcription factor 7-interacting protein 1 OS=Homo sapiens GN=ATF7IP PE=1 SV=3 - [MCAF1_HUMAN]	5.05564e+07	7.5714e+07	3	3	1.49551	-0.0495238
O43865	Putative adenosylhomocysteinase 2 OS=Homo sapiens GN=AHCYL1 PE=1 SV=2 - [SAHH2_HUMAN]	2.23267e+09	1.08761e+08	4	2	1.53546	-0.315718
Q13185	Chromobox protein homolog 3 OS=Homo sapiens GN=CBX3 PE=1 SV=4 - [CBX3_HUMAN]	5.45582e+08	6.31269e+08	6	6	1.7014	1.81958
Q96EK7	Constitutive coactivator of peroxisome proliferator-activated receptor gamma OS=Homo sapiens GN=FAM120B PE=1 SV=1 - [F120B_HUMAN]	3.8491e+07	4.78716e+07	2	2	1.78803	0.023899
P83916	Chromobox protein homolog 1 OS=Homo sapiens GN=CBX1 PE=1 SV=1 - [CBX1_HUMAN]	163252310	1.80834e+08	2	2	3.0479	2.61006
Q969R5	Lethal(3)malignant brain tumor-like protein 2 OS=Homo sapiens GN=L3MBTL2 PE=1 SV=1 - [LMBL2_HUMAN]	1.20211e+08	128948483	4	4	3.75456	2.74671

## Sheet: H4K5acK8ac
Accession	Description	A6: Area	B6: Area	# Peptides A2	# Peptides B2	A6 log2 (H4K5ac8ac/H4K5)	B6 log2 (H4K5ac8ac/H4K5)
Q14978	Nucleolar and coiled-body phosphoprotein 1 OS=Homo sapiens GN=NOLC1 PE=1 SV=2 - [NOLC1_HUMAN]	2.70841e+09	9.76718e+08	8	5	-1.99158	-3.81719
Q86VM9	Zinc finger CCCH domain-containing protein 18 OS=Homo sapiens GN=ZC3H18 PE=1 SV=2 - [ZCH18_HUMAN]	149859263	171840195	2	2	-2.42337	-3.56169
Q00796	Sorbitol dehydrogenase OS=Homo sapiens GN=SORD PE=1 SV=4 - [DHSO_HUMAN]	2.24904e+08	1.85685e+08	4	4	-0.780979	-3.1825
H3BPG5	RNA binding protein S1, serine-rich domain, isoform CRA_c OS=Homo sapiens GN=RNPS1 PE=4 SV=1 - [H3BPG5_HUMAN]	2.23739e+09	1.07658e+09	4	3	-2.60854	-2.83209
Q8IZL8	Proline-, glutamic acid- and leucine-rich protein 1 OS=Homo sapiens GN=PELP1 PE=1 SV=2 - [PELP1_HUMAN]	1.98578e+08	1.67903e+08	3	3	-2.16023	-2.80922
CON_00019359.3	SWISS-PROT:P35527 Tax_Id=9606 Gene_Symbol=KRT9 Keratin, type I cytoskeletal 9	4.22015e+08	4.8521e+08	9	8	0.734502	-2.74076
P05387	60S acidic ribosomal protein P2 OS=Homo sapiens GN=RPLP2 PE=1 SV=1 - [RLA2_HUMAN]	1.4476e+08	8.81364e+07	2	3	-1.91011	-2.7248
E9PM92	Small acidic protein OS=Homo sapiens GN=C11orf58 PE=1 SV=2 - [E9PM92_HUMAN]	4.65338e+08	4.57293e+08	3	3	-1.32929	-2.62867
E9PKP7	Nucleolar transcription factor 1 OS=Homo sapiens GN=UBTF PE=4 SV=1 - [E9PKP7_HUMAN]	9.67932e+08	8.60561e+08	6	6	-2.20097	-2.61844
P39687	Acidic leucine-rich nuclear phosphoprotein 32 family member A OS=Homo sapiens GN=ANP32A PE=1 SV=1 - [AN32A_HUMAN]	7.35115e+08	5.50877e+08	4	3	-2.391	-2.50787
Q9UEE9	Craniofacial development protein 1 OS=Homo sapiens GN=CFDP1 PE=1 SV=1 - [CFDP1_HUMAN]	1.287e+09	1.34873e+09	4	4	-2.34917	-2.42635
Q8WVC0	RNA polymerase-associated protein LEO1 OS=Homo sapiens GN=LEO1 PE=1 SV=1 - [LEO1_HUMAN]	7.30067e+08	6.10109e+08	7	4	-1.22661	-2.3626
Q9H307	Pinin OS=Homo sapiens OX=9606 GN=PNN PE=1 SV=5 - [PININ_HUMAN]	8.79366e+08	1.00483e+09	5	9	-1.88834	-2.07733
Q13428	Treacle protein OS=Homo sapiens GN=TCOF1 PE=1 SV=3 - [TCOF_HUMAN]	6.97971e+09	7.97726e+09	29	27	-1.87761	-2.07112
Q15459	Splicing factor 3A subunit 1 OS=Homo sapiens GN=SF3A1 PE=1 SV=1 - [SF3A1_HUMAN]	3.52407e+08	4.30764e+08	8	7	-1.82106	-2.05876
Q14781	Chromobox protein homolog 2 OS=Homo sapiens GN=CBX2 PE=1 SV=2 - [CBX2_HUMAN]	1.2233e+08	1.02193e+08	3	2	-0.0146687	-2.05131
Q01105	Protein SET OS=Homo sapiens GN=SET PE=1 SV=3 - [SET_HUMAN]	5.75789e+09	5.31145e+09	7	6	-1.87886	-2.02281
Q8NBY1	Serine/threonine-protein kinase MST4 OS=Homo sapiens GN=MST4 PE=2 SV=1 - [Q8NBY1_HUMAN]	6.43752e+08	2.00843e+08	5	2	-1.37146	-1.99926
Q9BRX2	Protein pelota homolog OS=Homo sapiens GN=PELO PE=1 SV=2 - [PELO_HUMAN]	6.49409e+08	9.70815e+07	4	4	-0.968045	-1.98245
Q9UQ35	Serine/arginine repetitive matrix protein 2 OS=Homo sapiens GN=SRRM2 PE=1 SV=2 - [SRRM2_HUMAN]	2.87796e+09	2.81865e+09	19	19	-1.7059	-1.98202
Q86T24	Transcriptional regulator Kaiso OS=Homo sapiens GN=ZBTB33 PE=1 SV=2 - [KAISO_HUMAN]	277269474	1.67507e+08	8	6	-0.62855	-1.98087
Q99733	Nucleosome assembly protein 1-like 4 OS=Homo sapiens GN=NAP1L4 PE=1 SV=1 - [NP1L4_HUMAN]	3.74971e+08	3.1755e+08	4	4	-1.603	-1.9272
P30153	Serine/threonine-protein phosphatase 2A 65 kDa regulatory subunit A alpha isoform OS=Homo sapiens GN=PPP2R1A PE=1 SV=4 - [2AAA_HUMAN]	1.66498e+08	7.30774e+07	5	2	-0.00224936	-1.91741
B8ZZQ6	Thymosin alpha-1 OS=Homo sapiens GN=PTMA PE=4 SV=1 - [B8ZZQ6_HUMAN]	1.65551e+09	1.7183e+09	6	5	-1.74077	-1.90242
P67809	Nuclease-sensitive element-binding protein 1 OS=Homo sapiens GN=YBX1 PE=1 SV=3 - [YBOX1_HUMAN]	1.72073e+07	1.6821e+07	2	3	-1.8547	-1.89729
Q7Z5U6	WD repeat-containing protein 53 OS=Homo sapiens GN=WDR53 PE=2 SV=1 - [WDR53_HUMAN]	163112920	1.34119e+08	4	2	-1.74975	-1.88501
Q6UN15	Pre-mRNA 3'-end-processing factor FIP1 OS=Homo sapiens GN=FIP1L1 PE=1 SV=1 - [FIP1_HUMAN]	1437413217	1.43887e+09	8	5	-1.64232	-1.86655
A0A2R8Y765	SWI/SNF-related matrix-associated actin-dependent regulator of chromatin subfamily E member 1 OS=Homo sapiens OX=9606 GN=SMARCE1 PE=1 SV=1 - [A0A2R8Y765_HUMAN]	1.4443e+09	1.28614e+09	11	11	-1.76804	-1.86505
Q7Z4V5	Hepatoma-derived growth factor-related protein 2 OS=Homo sapiens GN=HDGFRP2 PE=1 SV=1 - [HDGR2_HUMAN]	1197766999	1.24895e+09	7	6	-1.95797	-1.85778
Q9H1E3	Nuclear ubiquitous casein and cyclin-dependent kinase substrate 1 OS=Homo sapiens GN=NUCKS1 PE=1 SV=1 - [NUCKS_HUMAN]	1.24142e+09	5.91355e+08	6	7	-1.39319	-1.85637
Q13435	Splicing factor 3B subunit 2 OS=Homo sapiens GN=SF3B2 PE=1 SV=2 - [SF3B2_HUMAN]	1.37171e+09	1.04868e+09	18	15	-1.61569	-1.83623
Q8N7H5	RNA polymerase II-associated factor 1 homolog OS=Homo sapiens GN=PAF1 PE=1 SV=2 - [PAF1_HUMAN]	1.29118e+09	1.30424e+09	15	14	-1.62507	-1.80594
Q9HCK8	Chromodomain-helicase-DNA-binding protein 8 OS=Homo sapiens GN=CHD8 PE=1 SV=5 - [CHD8_HUMAN]	2.67413e+08	3.16665e+08	12	11	-0.976908	-1.80519
P55081	Microfibrillar-associated protein 1 OS=Homo sapiens GN=MFAP1 PE=1 SV=2 - [MFAP1_HUMAN]	2.91835e+08	3.42622e+08	4	5	-1.72143	-1.79651
P61981	14-3-3 protein gamma OS=Homo sapiens GN=YWHAG PE=1 SV=2 - [1433G_HUMAN]	1.18827e+09	6.88918e+08	3	4	-3.74577	-1.78327
Q9NW82	WD repeat-containing protein 70 OS=Homo sapiens GN=WDR70 PE=1 SV=1 - [WDR70_HUMAN]	300927692	2.25714e+08	7	3	-1.38571	-1.77741
O95218	Zinc finger Ran-binding domain-containing protein 2 OS=Homo sapiens GN=ZRANB2 PE=1 SV=2 - [ZRAB2_HUMAN]	667981799	628555349	10	8	-1.54725	-1.76975
Q8N9T8	Protein KRI1 homolog OS=Homo sapiens GN=KRI1 PE=1 SV=3 - [KRI1_HUMAN]	256889162	1.91953e+08	8	7	-1.80552	-1.76846
Q9UKD2	mRNA turnover protein 4 homolog OS=Homo sapiens GN=MRTO4 PE=1 SV=2 - [MRT4_HUMAN]	2.97993e+08	2.26437e+08	2	2	-2.24472	-1.76693
E7ETY2	Treacle protein OS=Homo sapiens GN=TCOF1 PE=4 SV=1 - [E7ETY2_HUMAN]	6.97971e+09	7.97726e+09	29	26	-1.54267	-1.76173
C9J6K3	Chromobox protein homolog 8 (Fragment) OS=Homo sapiens GN=CBX8 PE=4 SV=1 - [C9J6K3_HUMAN]	1.75279e+08	104594360	2	2	-1.95351	-1.7442
P19338	Nucleolin OS=Homo sapiens GN=NCL PE=1 SV=3 - [NUCL_HUMAN]	8.26423e+09	7.61572e+09	11	11	-1.56942	-1.72905
Q15047	Histone-lysine N-methyltransferase SETDB1 OS=Homo sapiens GN=SETDB1 PE=1 SV=1 - [SETB1_HUMAN]	5.86091e+07	7.47551e+07	3	2	-1.335	-1.69734
G3V5L1	Protein max OS=Homo sapiens GN=MAX PE=4 SV=1 - [G3V5L1_HUMAN]	269763312	212142918	2	2	-1.85589	-1.6814
P06748	Nucleophosmin OS=Homo sapiens GN=NPM1 PE=1 SV=2 - [NPM_HUMAN]	8.54034e+09	3.96731e+09	10	8	-1.66908	-1.6739
A0A3B3ITZ9	Thyroid hormone receptor-associated protein 3 OS=Homo sapiens OX=9606 GN=THRAP3 PE=1 SV=1 - [A0A3B3ITZ9_HUMAN]	3.27636e+08	3.40452e+08	8	6	-1.49882	-1.65826
O43159	Ribosomal RNA-processing protein 8 OS=Homo sapiens GN=RRP8 PE=1 SV=2 - [RRP8_HUMAN]	1.83485e+08	1.1744e+08	6	3	-1.25257	-1.60653
Q12874	Splicing factor 3A subunit 3 OS=Homo sapiens GN=SF3A3 PE=1 SV=1 - [SF3A3_HUMAN]	8.34644e+08	8.64437e+08	6	6	-1.54464	-1.58441
Q9NS91	E3 ubiquitin-protein ligase RAD18 OS=Homo sapiens GN=RAD18 PE=1 SV=2 - [RAD18_HUMAN]	2.41373e+08	1.70937e+08	7	4	-0.811233	-1.57624
P35269	General transcription factor IIF subunit 1 OS=Homo sapiens GN=GTF2F1 PE=1 SV=2 - [T2FA_HUMAN]	5.11871e+08	4.77856e+08	8	6	-1.65532	-1.54656
J3KN32	REST corepressor 1 OS=Homo sapiens GN=RCOR1 PE=4 SV=1 - [J3KN32_HUMAN]	4.79865e+08	4.35747e+08	3	3	-0.757765	-1.52984
Q9NYF8	Bcl-2-associated transcription factor 1 OS=Homo sapiens GN=BCLAF1 PE=1 SV=2 - [BCLF1_HUMAN]	5.00022e+08	6.03158e+08	8	7	-1.31838	-1.52291
Q16555	Dihydropyrimidinase-related protein 2 OS=Homo sapiens GN=DPYSL2 PE=1 SV=1 - [DPYL2_HUMAN]	1.49932e+08	3.68683e+08	4	4	0.187025	-1.52168
F5GYV5	ADP-ribosylation factor-like protein 6-interacting protein 4 (Fragment) OS=Homo sapiens GN=ARL6IP4 PE=4 SV=1 - [F5GYV5_HUMAN]	1.88573e+08	88672659	3	3	-0.458663	-1.51695
Q9Y2W2	WW domain-binding protein 11 OS=Homo sapiens GN=WBP11 PE=1 SV=1 - [WBP11_HUMAN]	2.72015e+08	1.93251e+08	9	4	-1.34993	-1.49038
G3V4C1	Heterogeneous nuclear ribonucleoproteins C1/C2 OS=Homo sapiens GN=HNRNPC PE=4 SV=1 - [G3V4C1_HUMAN]	4.89157e+09	4465586820	8	6	-1.18067	-1.48504
Q7L7X3	Serine/threonine-protein kinase TAO1 OS=Homo sapiens GN=TAOK1 PE=1 SV=1 - [TAOK1_HUMAN]	5.78932e+07	1.14824e+08	3	3	-1.22556	-1.46673
Q9UHB7	AF4/FMR2 family member 4 OS=Homo sapiens GN=AFF4 PE=1 SV=1 - [AFF4_HUMAN]	1.37899e+08	1.52319e+08	4	4	-1.36654	-1.46641
O14974	Protein phosphatase 1 regulatory subunit 12A OS=Homo sapiens GN=PPP1R12A PE=1 SV=1 - [MYPT1_HUMAN]	2.64487e+08	3.13388e+08	7	5	-1.39894	-1.43082
Q92541	RNA polymerase-associated protein RTF1 homolog OS=Homo sapiens GN=RTF1 PE=1 SV=4 - [RTF1_HUMAN]	3.92012e+08	4.23231e+08	8	7	-1.3615	-1.42507
O15047	Histone-lysine N-methyltransferase SETD1A OS=Homo sapiens GN=SETD1A PE=1 SV=3 - [SET1A_HUMAN]	4.19333e+08	3.49887e+08	10	10	-1.00079	-1.37604
Q8IY81	pre-rRNA processing protein FTSJ3 OS=Homo sapiens GN=FTSJ3 PE=1 SV=2 - [RRMJ3_HUMAN]	4.42104e+08	415475239	11	8	-1.21182	-1.36188
B7ZM87	SLIT-ROBO Rho GTPase-activating protein 2 OS=Homo sapiens GN=SRGAP2 PE=1 SV=1 - [B7ZM87_HUMAN]	4.99931e+07	3.7706e+07	2	2	-0.39781	-1.35048
Q9NYB0	Telomeric repeat-binding factor 2-interacting protein 1 OS=Homo sapiens GN=TERF2IP PE=1 SV=1 - [TE2IP_HUMAN]	441535279	2.55407e+08	12	9	-1.4812	-1.34753
Q92733	Proline-rich protein PRCC OS=Homo sapiens GN=PRCC PE=1 SV=1 - [PRCC_HUMAN]	408149250	3.97902e+08	4	3	-1.37544	-1.3391
Q96C57	Uncharacterized protein C12orf43 OS=Homo sapiens GN=C12orf43 PE=1 SV=2 - [CL043_HUMAN]	296604237	2.42988e+08	4	4	-1.26258	-1.33694
H3BQQ6	Protein FAM192A (Fragment) OS=Homo sapiens GN=FAM192A PE=4 SV=1 - [H3BQQ6_HUMAN]	2.45164e+08	1.72956e+08	2	2	-1.03524	-1.33667
P62995	Transformer-2 protein homolog beta OS=Homo sapiens GN=TRA2B PE=1 SV=1 - [TRA2B_HUMAN]	7.12421e+08	3.79906e+08	4	5	-1.30557	-1.32632
P05388	60S acidic ribosomal protein P0 OS=Homo sapiens GN=RPLP0 PE=1 SV=1 - [RLA0_HUMAN]	3.33229e+08	2.11952e+08	5	4	-1.41368	-1.31827
Q96EY7	Pentatricopeptide repeat domain-containing protein 3, mitochondrial OS=Homo sapiens GN=PTCD3 PE=1 SV=3 - [PTCD3_HUMAN]	1.92504e+08	1.79919e+08	3	3	-1.46735	-1.31561
Q9BXP5	Serrate RNA effector molecule homolog OS=Homo sapiens GN=SRRT PE=1 SV=1 - [SRRT_HUMAN]	2.8734e+08	3.08736e+08	6	5	-0.539332	-1.30305
J3QR09	Ribosomal protein L19 OS=Homo sapiens GN=RPL19 PE=3 SV=1 - [J3QR09_HUMAN]	1639225021	6.83311e+08	2	2	-1.24066	-1.29633
B4DE93	NADH dehydrogenase [ubiquinone] flavoprotein 1, mitochondrial OS=Homo sapiens GN=NDUFV1 PE=2 SV=1 - [B4DE93_HUMAN]	1.04601e+08	97946923	2	2	0.265907	-1.2946
Q53F19	Uncharacterized protein C17orf85 OS=Homo sapiens GN=C17orf85 PE=1 SV=2 - [CQ085_HUMAN]	2.70388e+08	2.84283e+08	3	4	-1.38699	-1.27404
Q08945	FACT complex subunit SSRP1 OS=Homo sapiens GN=SSRP1 PE=1 SV=1 - [SSRP1_HUMAN]	163040758	1.6585e+08	3	2	-1.46912	-1.27306
Q5JRI1	FUS interacting protein (Serine/arginine-rich) 1 OS=Homo sapiens GN=FUSIP1 PE=2 SV=1 - [Q5JRI1_HUMAN]	321243282	2.7247e+08	2	2	-0.974108	-1.27251
Q96KM6	Zinc finger protein 512B OS=Homo sapiens GN=ZNF512B PE=1 SV=1 - [Z512B_HUMAN]	9.10113e+07	190193430	3	5	-0.237213	-1.26989
O00567	Nucleolar protein 56 OS=Homo sapiens GN=NOP56 PE=1 SV=4 - [NOP56_HUMAN]	1.92544e+08	1.55748e+08	4	5	-1.24627	-1.25712
Q99856	AT-rich interactive domain-containing protein 3A OS=Homo sapiens GN=ARID3A PE=1 SV=2 - [ARI3A_HUMAN]	2.28775e+08	2.6606e+08	3	2	-0.618203	-1.2504
Q13416	Origin recognition complex subunit 2 OS=Homo sapiens GN=ORC2 PE=1 SV=2 - [ORC2_HUMAN]	1.10777e+08	1.29402e+08	2	2	-1.47296	-1.24862
O00178	GTP-binding protein 1 OS=Homo sapiens GN=GTPBP1 PE=1 SV=3 - [GTPB1_HUMAN]	1.54132e+08	1.46315e+08	3	2	-0.838599	-1.24031
P27824	Calnexin OS=Homo sapiens GN=CANX PE=1 SV=2 - [CALX_HUMAN]	3.97153e+08	2.93232e+08	3	4	-1.10934	-1.23641
Q86XP3	ATP-dependent RNA helicase DDX42 OS=Homo sapiens GN=DDX42 PE=1 SV=1 - [DDX42_HUMAN]	260502839	1.76669e+08	3	4	0.283901	-1.22744
B0QZK4	Heterochromatin protein 1, binding protein 3 (Fragment) OS=Homo sapiens GN=HP1BP3 PE=3 SV=1 - [B0QZK4_HUMAN]	3.01907e+08	2.46037e+08	2	3	-1.5051	-1.22467
P46087	Putative ribosomal RNA methyltransferase NOP2 OS=Homo sapiens GN=NOP2 PE=1 SV=2 - [NOP2_HUMAN]	8.18984e+08	6.99519e+08	11	12	-1.62582	-1.22302
Q9BW85	Coiled-coil domain-containing protein 94 OS=Homo sapiens GN=CCDC94 PE=1 SV=1 - [CCD94_HUMAN]	6.12533e+07	5.19642e+07	2	2	-0.859948	-1.21423
Q8IYB3	Serine/arginine repetitive matrix protein 1 OS=Homo sapiens GN=SRRM1 PE=1 SV=2 - [SRRM1_HUMAN]	3.22928e+08	3.09471e+08	5	4	-1.3126	-1.21344
O43491	Band 4.1-like protein 2 OS=Homo sapiens GN=EPB41L2 PE=1 SV=1 - [E41L2_HUMAN]	5.05571e+08	5.87527e+08	18	15	-1.098	-1.20758
F8VY35	Nucleosome assembly protein 1-like 1 (Fragment) OS=Homo sapiens GN=NAP1L1 PE=3 SV=1 - [F8VY35_HUMAN]	2.90811e+08	2.29473e+08	3	4	-1.62354	-1.19237
Q6P2E9	Enhancer of mRNA-decapping protein 4 OS=Homo sapiens GN=EDC4 PE=1 SV=1 - [EDC4_HUMAN]	1.21381e+08	6.78573e+07	5	4	-1.18176	-1.18885
Q06587	E3 ubiquitin-protein ligase RING1 OS=Homo sapiens GN=RING1 PE=1 SV=2 - [RING1_HUMAN]	2.73712e+08	6.93986e+07	4	2	-0.61558	-1.18105
A0A2R8Y880	E3 ubiquitin-protein ligase RBBP6 (Fragment) OS=Homo sapiens OX=9606 GN=RBBP6 PE=1 SV=1 - [A0A2R8Y880_HUMAN]	92408378	9.59687e+07	2	3	-0.395582	-1.1385
Q07021	Complement component 1 Q subcomponent-binding protein, mitochondrial OS=Homo sapiens GN=C1QBP PE=1 SV=1 - [C1QBP_HUMAN]	6.25722e+09	7.19764e+09	7	7	-1.28829	-1.13823
Q99848	Probable rRNA-processing protein EBP2 OS=Homo sapiens GN=EBNA1BP2 PE=1 SV=2 - [EBP2_HUMAN]	7.31746e+08	7.28826e+08	3	4	-1.69081	-1.11826
F8VZJ2	Nascent polypeptide-associated complex subunit alpha OS=Homo sapiens GN=NACA PE=4 SV=1 - [F8VZJ2_HUMAN]	7.66317e+08	9.01475e+08	4	3	-0.880831	-1.11533
Q5BKZ1	DBIRD complex subunit ZNF326 OS=Homo sapiens GN=ZNF326 PE=1 SV=2 - [ZN326_HUMAN]	1.57448e+08	1.24816e+08	5	3	-1.07694	-1.11449
Q9BW71	HIRA-interacting protein 3 OS=Homo sapiens GN=HIRIP3 PE=1 SV=3 - [HIRP3_HUMAN]	3.85304e+08	4.19469e+08	4	5	-1.74535	-1.11193
Q8IWX8	Calcium homeostasis endoplasmic reticulum protein OS=Homo sapiens GN=CHERP PE=1 SV=3 - [CHERP_HUMAN]	2.50385e+08	2.13526e+08	5	4	-0.965273	-1.08891
Q15061	WD repeat-containing protein 43 OS=Homo sapiens GN=WDR43 PE=1 SV=3 - [WDR43_HUMAN]	2.59549e+08	411892414	3	2	-1.06469	-1.08707
P04844	Dolichyl-diphosphooligosaccharide--protein glycosyltransferase subunit 2 OS=Homo sapiens GN=RPN2 PE=1 SV=3 - [RPN2_HUMAN]	2.15639e+08	2.22844e+08	3	2	-0.674035	-1.08513
B4DP61	Survival motor neuron protein OS=Homo sapiens GN=SMN1 PE=2 SV=1 - [B4DP61_HUMAN]	1.3096e+08	9.83633e+07	2	2	-1.48145	-1.07915
P54198	Protein HIRA OS=Homo sapiens GN=HIRA PE=1 SV=2 - [HIRA_HUMAN]	5.81168e+07	7.999e+07	3	4	-0.899446	-1.07802
O00267	Transcription elongation factor SPT5 OS=Homo sapiens GN=SUPT5H PE=1 SV=1 - [SPT5H_HUMAN]	2.03054e+08	2.14216e+08	9	7	-1.1763	-1.07787
O60341	Lysine-specific histone demethylase 1A OS=Homo sapiens GN=KDM1A PE=1 SV=2 - [KDM1A_HUMAN]	2.07073e+08	1.64001e+08	3	3	-1.78301	-1.07442
P46060	Ran GTPase-activating protein 1 OS=Homo sapiens GN=RANGAP1 PE=1 SV=1 - [RAGP1_HUMAN]	621110252	4.92946e+08	6	5	-1.0206	-1.06841
O76071	Probable cytosolic iron-sulfur protein assembly protein CIAO1 OS=Homo sapiens GN=CIAO1 PE=1 SV=1 - [CIAO1_HUMAN]	2.1073e+08	1.91402e+08	3	4	-0.553322	-1.067
P14314	Glucosidase 2 subunit beta OS=Homo sapiens GN=PRKCSH PE=1 SV=2 - [GLU2B_HUMAN]	330614157	4.29763e+08	4	2	-1.28637	-1.04218
P13667	Protein disulfide-isomerase A4 OS=Homo sapiens GN=PDIA4 PE=1 SV=2 - [PDIA4_HUMAN]	4.1733e+08	4.15036e+08	8	7	-0.821304	-1.03926
A0A494C1F2	Nuclear pore complex protein Nup214 OS=Homo sapiens OX=9606 GN=NUP214 PE=1 SV=1 - [A0A494C1F2_HUMAN]	1.38337e+08	181481431	3	2	-0.302341	-1.03222
P53350	Serine/threonine-protein kinase PLK1 OS=Homo sapiens GN=PLK1 PE=1 SV=1 - [PLK1_HUMAN]	4.39633e+08	3.37476e+08	6	5	-0.956002	-1.03092
A0A087WVC1	ATP-dependent RNA helicase DDX50 OS=Homo sapiens GN=DDX50 PE=1 SV=1 - [A0A087WVC1_HUMAN]	3.03843e+08	414842662	7	3	-0.419001	-1.01456
Q9Y3B9	RRP15-like protein OS=Homo sapiens GN=RRP15 PE=1 SV=2 - [RRP15_HUMAN]	1.21658e+08	1.16918e+08	3	2	-0.836116	-1.00621
E5RJU4	Transforming acidic coiled-coil-containing protein 1 (Fragment) OS=Homo sapiens GN=TACC1 PE=4 SV=1 - [E5RJU4_HUMAN]	4.08633e+07	2.52405e+07	2	2	-0.411044	-0.997374
A0A087WUT6	Eukaryotic translation initiation factor 5B OS=Homo sapiens GN=EIF5B PE=1 SV=1 - [A0A087WUT6_HUMAN]	5.05849e+08	4.13713e+08	6	6	-0.898659	-0.995213
Q5C9Z4	Nucleolar MIF4G domain-containing protein 1 OS=Homo sapiens GN=NOM1 PE=1 SV=1 - [NOM1_HUMAN]	2.38802e+08	1.97683e+08	2	2	-0.801307	-0.988118
Q14919	Dr1-associated corepressor OS=Homo sapiens GN=DRAP1 PE=1 SV=3 - [NC2A_HUMAN]	2.57447e+08	2.48045e+08	3	2	-1.52461	-0.986641
X1WI28	60S ribosomal protein L10 (Fragment) OS=Homo sapiens OX=9606 GN=RPL10 PE=1 SV=7 - [X1WI28_HUMAN]	1.10459e+09	7.45033e+08	5	4	-1.1246	-0.969211
Q9H0D6	5'-3' exoribonuclease 2 OS=Homo sapiens GN=XRN2 PE=1 SV=1 - [XRN2_HUMAN]	4.33503e+08	2.8779e+08	8	5	-0.359394	-0.967776
Q1ED39	Protein C16orf88 OS=Homo sapiens GN=C16orf88 PE=1 SV=1 - [CP088_HUMAN]	2.51907e+08	2.1433e+08	3	2	-1.05547	-0.967391
O15355	Protein phosphatase 1G OS=Homo sapiens GN=PPM1G PE=1 SV=1 - [PPM1G_HUMAN]	4.29591e+08	3.5834e+08	9	6	-0.875977	-0.963969
P32780	General transcription factor IIH subunit 1 OS=Homo sapiens GN=GTF2H1 PE=1 SV=1 - [TF2H1_HUMAN]	2.02511e+08	1.31808e+08	2	2	-0.768799	-0.962187
P49756	RNA-binding protein 25 OS=Homo sapiens GN=RBM25 PE=1 SV=3 - [RBM25_HUMAN]	695436462	5.90191e+08	14	15	-0.891604	-0.954151
Q96SB4	SRSF protein kinase 1 OS=Homo sapiens GN=SRPK1 PE=1 SV=2 - [SRPK1_HUMAN]	1.34095e+08	1.01866e+08	4	3	-0.737006	-0.935648
O75607	Nucleoplasmin-3 OS=Homo sapiens GN=NPM3 PE=1 SV=3 - [NPM3_HUMAN]	1066078357	1.36247e+09	3	3	-0.879223	-0.931402
Q14807	Kinesin-like protein KIF22 OS=Homo sapiens GN=KIF22 PE=1 SV=5 - [KIF22_HUMAN]	4.50924e+08	154855957	8	3	-0.825	-0.930209
F5H8F7	Set1/Ash2 histone methyltransferase complex subunit ASH2 OS=Homo sapiens GN=ASH2L PE=4 SV=1 - [F5H8F7_HUMAN]	79728578	4.70496e+07	2	2	-0.0213631	-0.926624
Q7L014	Probable ATP-dependent RNA helicase DDX46 OS=Homo sapiens GN=DDX46 PE=1 SV=2 - [DDX46_HUMAN]	1.01575e+08	2.13338e+08	3	5	-1.22514	-0.926316
O95983	Methyl-CpG-binding domain protein 3 OS=Homo sapiens GN=MBD3 PE=1 SV=1 - [MBD3_HUMAN]	190308278	2.03078e+08	4	3	-1.00397	-0.925601
Q5VT52	Regulation of nuclear pre-mRNA domain-containing protein 2 OS=Homo sapiens GN=RPRD2 PE=1 SV=1 - [RPRD2_HUMAN]	9.41007e+07	5.94488e+07	2	2	0.404954	-0.912707
O75683	Surfeit locus protein 6 OS=Homo sapiens GN=SURF6 PE=1 SV=3 - [SURF6_HUMAN]	155488803	8.85234e+07	2	2	-1.42497	-0.905977
P11388	DNA topoisomerase 2-alpha OS=Homo sapiens GN=TOP2A PE=1 SV=3 - [TOP2A_HUMAN]	1.9965e+08	1.67719e+08	7	6	-0.289207	-0.892992
Q9H3P7	Golgi resident protein GCP60 OS=Homo sapiens GN=ACBD3 PE=1 SV=4 - [GCP60_HUMAN]	7.92344e+07	5.82514e+07	2	2	-0.813177	-0.891999
G5EA36	Cell division cycle 27, isoform CRA_c OS=Homo sapiens GN=CDC27 PE=4 SV=1 - [G5EA36_HUMAN]	2.56034e+08	1.88368e+08	4	3	-0.25101	-0.891734
Q9NU22	Midasin OS=Homo sapiens GN=MDN1 PE=1 SV=2 - [MDN1_HUMAN]	2.63471e+07	56274010	3	3	-0.259951	-0.888141
A0A087WXM6	60S ribosomal protein L17 (Fragment) OS=Homo sapiens GN=RPL17 PE=3 SV=1 - [A0A087WXM6_HUMAN]	7.71544e+08	607850869	4	2	-0.255542	-0.885688
P08240	Signal recognition particle receptor subunit alpha OS=Homo sapiens GN=SRPR PE=1 SV=2 - [SRPR_HUMAN]	8.65579e+07	5.43119e+07	2	2	-0.938243	-0.884245
A0A0U1RQZ9	Probable global transcription activator SNF2L2 OS=Homo sapiens GN=SMARCA2 PE=4 SV=1 - [A0A0U1RQZ9_HUMAN]	4.04587e+08	3.65143e+08	9	5	-0.619303	-0.882147
P98175	RNA-binding protein 10 OS=Homo sapiens GN=RBM10 PE=1 SV=3 - [RBM10_HUMAN]	1.94386e+08	191569909	5	8	-0.281454	-0.881858
Q7LBC6	Lysine-specific demethylase 3B OS=Homo sapiens GN=KDM3B PE=1 SV=2 - [KDM3B_HUMAN]	8.07263e+07	3.54123e+07	5	3	-0.367189	-0.872599
Q14684	Ribosomal RNA processing protein 1 homolog B OS=Homo sapiens GN=RRP1B PE=1 SV=3 - [RRP1B_HUMAN]	8.48479e+08	5.74863e+08	12	12	-1.07999	-0.866879
Q8N3X1	Formin-binding protein 4 OS=Homo sapiens GN=FNBP4 PE=1 SV=3 - [FNBP4_HUMAN]	1.13455e+08	50087340	6	2	-0.358708	-0.860377
Q15185	Prostaglandin E synthase 3 OS=Homo sapiens GN=PTGES3 PE=1 SV=1 - [TEBP_HUMAN]	2.39287e+09	2.57687e+09	5	4	-0.675769	-0.85093
K7EJB9	Calreticulin (Fragment) OS=Homo sapiens GN=CALR PE=4 SV=1 - [K7EJB9_HUMAN]	8.05611e+08	4.23305e+08	5	6	-2.36601	-0.849823
Q13595	Transformer-2 protein homolog alpha OS=Homo sapiens GN=TRA2A PE=1 SV=1 - [TRA2A_HUMAN]	5.2518e+08	3.96507e+08	4	4	-2.2183	-0.843634
K4DI93	Cullin 4B, isoform CRA_e OS=Homo sapiens GN=CUL4B PE=3 SV=1 - [K4DI93_HUMAN]	44423085	48424293	2	2	-0.13694	-0.836504
Q9Y4W2	Ribosomal biogenesis protein LAS1L OS=Homo sapiens GN=LAS1L PE=1 SV=2 - [LAS1L_HUMAN]	2.79495e+08	2.28946e+08	5	4	-0.60794	-0.81815
P18583	Protein SON OS=Homo sapiens GN=SON PE=1 SV=4 - [SON_HUMAN]	1.72066e+08	3.48223e+08	4	5	-0.886694	-0.816971
Q5T8P6	RNA-binding protein 26 OS=Homo sapiens GN=RBM26 PE=1 SV=3 - [RBM26_HUMAN]	9.37207e+07	35179499	4	2	0.051052	-0.810799
H0YEN2	Serine/threonine-protein phosphatase 6 regulatory subunit 3 (Fragment) OS=Homo sapiens GN=PPP6R3 PE=4 SV=1 - [H0YEN2_HUMAN]	7.3989e+07	1.23155e+08	3	2	-0.279218	-0.805698
E9PMI6	Methylosome subunit pICln OS=Homo sapiens GN=CLNS1A PE=4 SV=1 - [E9PMI6_HUMAN]	278843924	1.49809e+08	5	4	-0.495197	-0.803896
Q8TAQ2	SWI/SNF complex subunit SMARCC2 OS=Homo sapiens GN=SMARCC2 PE=1 SV=1 - [SMRC2_HUMAN]	1.76507e+08	1.22327e+08	8	7	-0.0993612	-0.799112
P60468	Protein transport protein Sec61 subunit beta OS=Homo sapiens GN=SEC61B PE=1 SV=2 - [SC61B_HUMAN]	141121167	7.4772e+07	2	2	-0.665995	-0.795251
B4DY09	Interleukin enhancer-binding factor 2 OS=Homo sapiens GN=ILF2 PE=1 SV=1 - [B4DY09_HUMAN]	8.91262e+08	8.18911e+08	4	3	-0.721091	-0.793954
Q6PD62	RNA polymerase-associated protein CTR9 homolog OS=Homo sapiens GN=CTR9 PE=1 SV=1 - [CTR9_HUMAN]	2.48197e+08	1.87115e+08	4	5	-1.22763	-0.79176
O75400	Pre-mRNA-processing factor 40 homolog A OS=Homo sapiens GN=PRPF40A PE=1 SV=2 - [PR40A_HUMAN]	4.03311e+08	2.51843e+08	8	5	-0.509408	-0.78109
Q09666	Neuroblast differentiation-associated protein AHNAK OS=Homo sapiens GN=AHNAK PE=1 SV=2 - [AHNK_HUMAN]	3.1752e+08	1.0732e+08	8	4	-0.000513821	-0.778918
P38432	Coilin OS=Homo sapiens GN=COIL PE=1 SV=1 - [COIL_HUMAN]	84592264	5.08437e+07	2	2	-0.807861	-0.777312
E7EVZ1	Zinc finger homeobox protein 4 OS=Homo sapiens GN=ZFHX4 PE=3 SV=1 - [E7EVZ1_HUMAN]	1.96661e+07	6.48808e+06	2	2	0.559581	-0.774904
A0A0A0MS59	Helicase SRCAP OS=Homo sapiens GN=SRCAP PE=1 SV=1 - [A0A0A0MS59_HUMAN]	2.40384e+08	365610046	6	6	-0.555287	-0.774501
P49321	Nuclear autoantigenic sperm protein OS=Homo sapiens GN=NASP PE=1 SV=2 - [NASP_HUMAN]	3.49543e+08	2.75538e+08	8	7	-0.382827	-0.77334
Q07955	Serine/arginine-rich splicing factor 1 OS=Homo sapiens GN=SRSF1 PE=1 SV=2 - [SRSF1_HUMAN]	2.1965e+09	1.21878e+09	7	6	-0.78096	-0.764187
E9PCY5	DNA topoisomerase 2 (Fragment) OS=Homo sapiens GN=TOP2B PE=3 SV=1 - [E9PCY5_HUMAN]	1.61915e+08	1.42088e+08	3	4	-0.309325	-0.759317
O95551	Tyrosyl-DNA phosphodiesterase 2 OS=Homo sapiens GN=TDP2 PE=1 SV=1 - [TYDP2_HUMAN]	1.89437e+08	1.6615e+08	3	2	-0.584024	-0.750979
Q9Y678	Coatomer subunit gamma-1 OS=Homo sapiens GN=COPG1 PE=1 SV=1 - [COPG1_HUMAN]	5.49226e+08	485398104	13	11	-0.755306	-0.736176
E9PG73	Peptidyl-prolyl cis-trans isomerase G OS=Homo sapiens GN=PPIG PE=4 SV=1 - [E9PG73_HUMAN]	3.25812e+08	3.29657e+08	2	2	-0.257725	-0.730758
D6RB01	Soluble lamin-associated protein of 75 kDa OS=Homo sapiens GN=FAM169A PE=4 SV=1 - [D6RB01_HUMAN]	8.45754e+07	6.68092e+07	6	3	-0.267247	-0.726605
S4R3H4	Apoptotic chromatin condensation inducer in the nucleus OS=Homo sapiens GN=ACIN1 PE=1 SV=1 - [S4R3H4_HUMAN]	459947873	4.71267e+08	11	10	-0.467945	-0.724112
E7EVX8	U4/U6 small nuclear ribonucleoprotein Prp31 OS=Homo sapiens GN=PRPF31 PE=4 SV=1 - [E7EVX8_HUMAN]	1.35189e+08	1.96805e+08	3	3	-0.742101	-0.723398
Q14676	Mediator of DNA damage checkpoint protein 1 OS=Homo sapiens GN=MDC1 PE=1 SV=3 - [MDC1_HUMAN]	549851897	5.89656e+08	10	11	-0.386518	-0.710709
P82970	High mobility group nucleosome-binding domain-containing protein 5 OS=Homo sapiens GN=HMGN5 PE=1 SV=1 - [HMGN5_HUMAN]	9.56205e+07	9.36472e+07	5	4	-0.46079	-0.702419
Q9BQG0	Myb-binding protein 1A OS=Homo sapiens GN=MYBBP1A PE=1 SV=2 - [MBB1A_HUMAN]	3.91905e+08	1.6074e+08	11	7	-0.233807	-0.702348
O75533	Splicing factor 3B subunit 1 OS=Homo sapiens GN=SF3B1 PE=1 SV=3 - [SF3B1_HUMAN]	2.75111e+08	3.57631e+08	4	6	-0.38581	-0.695598
M0R366	Fibronectin type III and SPRY domain-containing protein 1 OS=Homo sapiens GN=FSD1 PE=1 SV=1 - [M0R366_HUMAN]	1.36361e+08	201663292	6	2	0.0550137	-0.693246
P50402	Emerin OS=Homo sapiens GN=EMD PE=1 SV=1 - [EMD_HUMAN]	144115320	9.16897e+07	5	4	-0.911562	-0.692064
Q9UNX4	WD repeat-containing protein 3 OS=Homo sapiens GN=WDR3 PE=1 SV=1 - [WDR3_HUMAN]	5.89231e+07	7.65297e+07	2	2	0.288731	-0.686422
A0A590UJK4	Serine/arginine-rich-splicing factor 6 OS=Homo sapiens OX=9606 GN=SRSF6 PE=1 SV=1 - [A0A590UJK4_HUMAN]	6.6311e+08	2.17281e+08	4	3	-0.722861	-0.686282
P35659	Protein DEK OS=Homo sapiens GN=DEK PE=1 SV=1 - [DEK_HUMAN]	3.74846e+09	1.95137e+09	6	5	-0.600454	-0.683251
J3KSZ8	Male-specific lethal 1 homolog OS=Homo sapiens GN=MSL1 PE=4 SV=1 - [J3KSZ8_HUMAN]	192912417	69775885	4	3	-0.363378	-0.680423
P39023	60S ribosomal protein L3 OS=Homo sapiens GN=RPL3 PE=1 SV=2 - [RL3_HUMAN]	3.9527e+08	2.03733e+08	7	3	-0.973309	-0.678156
Q9BQA1	Methylosome protein 50 OS=Homo sapiens GN=WDR77 PE=1 SV=1 - [MEP50_HUMAN]	7.50159e+07	1.14457e+08	2	2	-0.433021	-0.678043
P62917	60S ribosomal protein L8 OS=Homo sapiens GN=RPL8 PE=1 SV=2 - [RL8_HUMAN]	4.71775e+08	3.98613e+08	4	3	-0.658324	-0.677814
Q9ULX6	A-kinase anchor protein 8-like OS=Homo sapiens OX=9606 GN=AKAP8L PE=1 SV=4 - [AKP8L_HUMAN]	2.71133e+07	2.1946e+07	2	3	-0.585834	-0.674043
Q9BZZ5	Apoptosis inhibitor 5 OS=Homo sapiens GN=API5 PE=1 SV=3 - [API5_HUMAN]	2.61998e+09	2.46485e+09	9	7	-0.714166	-0.670362
Q9P013	Spliceosome-associated protein CWC15 homolog OS=Homo sapiens GN=CWC15 PE=1 SV=2 - [CWC15_HUMAN]	1.97326e+08	1.22675e+08	3	3	-0.322884	-0.665736
Q15059	Bromodomain-containing protein 3 OS=Homo sapiens GN=BRD3 PE=1 SV=1 - [BRD3_HUMAN]	3.26768e+08	1.88697e+08	6	7	-0.785335	-0.663886
Q8N163	DBIRD complex subunit KIAA1967 OS=Homo sapiens GN=KIAA1967 PE=1 SV=2 - [K1967_HUMAN]	2.4495e+08	143292994	7	5	-0.10574	-0.657771
A8MQ02	Afadin OS=Homo sapiens GN=MLLT4 PE=1 SV=2 - [A8MQ02_HUMAN]	4.37529e+07	3.44119e+07	3	4	-0.274688	-0.655867
Q96IZ0	PRKC apoptosis WT1 regulator protein OS=Homo sapiens GN=PAWR PE=1 SV=1 - [PAWR_HUMAN]	272448231	1.6975e+08	6	5	-0.38866	-0.654408
Q9Y2X3	Nucleolar protein 58 OS=Homo sapiens GN=NOP58 PE=1 SV=1 - [NOP58_HUMAN]	3.14788e+08	211487549	6	4	-0.462964	-0.652487
P46821	Microtubule-associated protein 1B OS=Homo sapiens GN=MAP1B PE=1 SV=2 - [MAP1B_HUMAN]	2.83627e+08	314951843	24	21	-0.176093	-0.642729
P45973	Chromobox protein homolog 5 OS=Homo sapiens GN=CBX5 PE=1 SV=1 - [CBX5_HUMAN]	147124430	1.58327e+08	2	2	-0.220405	-0.640518
Q9GZS1-2	Isoform 2 of DNA-directed RNA polymerase I subunit RPA49 OS=Homo sapiens GN=POLR1E - [RPA49_HUMAN]	1.36353e+08	1.08817e+08	4	5	-0.33231	-0.63796
E9PLT0	Cold shock domain-containing protein E1 OS=Homo sapiens GN=CSDE1 PE=4 SV=1 - [E9PLT0_HUMAN]	7.09237e+07	5.97681e+07	2	3	0.2731	-0.637409
E9PLK3	Puromycin-sensitive aminopeptidase OS=Homo sapiens GN=NPEPPS PE=4 SV=1 - [E9PLK3_HUMAN]	1.35148e+08	2.34768e+08	4	6	-0.36327	-0.627589
P43243	Matrin-3 OS=Homo sapiens GN=MATR3 PE=1 SV=2 - [MATR3_HUMAN]	1.68829e+09	1.35797e+09	20	17	-0.35197	-0.622184
Q9ULU4	Protein kinase C-binding protein 1 OS=Homo sapiens GN=ZMYND8 PE=1 SV=2 - [PKCB1_HUMAN]	3.3015e+08	3.4553e+08	9	10	-0.644574	-0.607603
C9JR56	DNA-binding protein SATB2 OS=Homo sapiens GN=SATB2 PE=3 SV=1 - [C9JR56_HUMAN]	3.8187e+08	2.82021e+08	5	5	-0.380946	-0.600902
Q8N1G0	Zinc finger protein 687 OS=Homo sapiens GN=ZNF687 PE=1 SV=1 - [ZN687_HUMAN]	1.52136e+08	1.18847e+08	6	5	-0.415895	-0.597882
P55072	Transitional endoplasmic reticulum ATPase OS=Homo sapiens GN=VCP PE=1 SV=4 - [TERA_HUMAN]	3.06623e+08	2.50334e+08	9	7	-0.563602	-0.582021
Q15942	Zyxin OS=Homo sapiens GN=ZYX PE=1 SV=1 - [ZYX_HUMAN]	1.71575e+08	1.89286e+08	5	5	-0.0366812	-0.580649
Q8NFC6	Biorientation of chromosomes in cell division protein 1-like 1 OS=Homo sapiens GN=BOD1L1 PE=1 SV=2 - [BD1L1_HUMAN]	2.16802e+08	1.95839e+08	28	17	-0.129196	-0.580466
O43719	HIV Tat-specific factor 1 OS=Homo sapiens GN=HTATSF1 PE=1 SV=1 - [HTSF1_HUMAN]	369215520	3.04701e+08	7	4	-1.05634	-0.579003
Q02878	60S ribosomal protein L6 OS=Homo sapiens GN=RPL6 PE=1 SV=3 - [RL6_HUMAN]	1.11462e+08	9.32536e+07	3	4	-0.551394	-0.571449
Q96FW1	Ubiquitin thioesterase OTUB1 OS=Homo sapiens GN=OTUB1 PE=1 SV=2 - [OTUB1_HUMAN]	1.48253e+08	6.50647e+07	2	2	-0.132948	-0.570843
F5H669	Cleavage and polyadenylation-specificity factor subunit 7 (Fragment) OS=Homo sapiens GN=CPSF7 PE=4 SV=1 - [F5H669_HUMAN]	83957300	1.20038e+08	3	3	-0.394897	-0.564943
Q03701	CCAAT/enhancer-binding protein zeta OS=Homo sapiens GN=CEBPZ PE=1 SV=3 - [CEBPZ_HUMAN]	5.43801e+07	8.7357e+07	3	3	-0.632401	-0.564846
A0A2R8Y595	Transcriptional repressor CTCF OS=Homo sapiens OX=9606 GN=CTCF PE=1 SV=1 - [A0A2R8Y595_HUMAN]	8.43258e+08	6.63425e+08	3	5	-0.488073	-0.563934
Q92769	Histone deacetylase 2 OS=Homo sapiens GN=HDAC2 PE=1 SV=2 - [HDAC2_HUMAN]	1.20885e+09	6.86408e+08	4	4	-0.336638	-0.560845
A0A494C1T6	FAD_binding_2 domain-containing protein OS=Homo sapiens OX=9606 PE=4 SV=1 - [A0A494C1T6_HUMAN]	90629704	9.87457e+07	2	2	0.256222	-0.557577
P00367	Glutamate dehydrogenase 1, mitochondrial OS=Homo sapiens GN=GLUD1 PE=1 SV=2 - [DHE3_HUMAN]	1.39506e+08	9.78765e+07	4	3	-0.17115	-0.556041
P36578	60S ribosomal protein L4 OS=Homo sapiens GN=RPL4 PE=1 SV=5 - [RL4_HUMAN]	6.57023e+08	487452789	8	5	-0.946189	-0.553958
Q9Y4X5	E3 ubiquitin-protein ligase ARIH1 OS=Homo sapiens GN=ARIH1 PE=1 SV=2 - [ARI1_HUMAN]	3.10908e+08	1.7818e+08	3	3	-0.838219	-0.549206
A6NHN7	Zinc finger MYM-type protein 3 OS=Homo sapiens GN=ZMYM3 PE=4 SV=1 - [A6NHN7_HUMAN]	2.09707e+08	2.00491e+08	5	4	-0.242264	-0.544126
Q9P0U4	CpG-binding protein OS=Homo sapiens GN=CXXC1 PE=1 SV=2 - [CXXC1_HUMAN]	3.55348e+08	1.41773e+08	8	6	-0.163408	-0.543753
O15371	Eukaryotic translation initiation factor 3 subunit D OS=Homo sapiens GN=EIF3D PE=1 SV=1 - [EIF3D_HUMAN]	1.57358e+08	1.40348e+08	5	5	-0.921486	-0.541018
Q9H2P0	Activity-dependent neuroprotector homeobox protein OS=Homo sapiens GN=ADNP PE=1 SV=1 - [ADNP_HUMAN]	9.82926e+07	9.30572e+07	5	4	-0.421534	-0.540716
Q01082	Spectrin beta chain, non-erythrocytic 1 OS=Homo sapiens GN=SPTBN1 PE=1 SV=2 - [SPTB2_HUMAN]	1.17399e+08	1.20555e+08	8	8	-0.562737	-0.540121
P84103	Serine/arginine-rich splicing factor 3 OS=Homo sapiens GN=SRSF3 PE=1 SV=1 - [SRSF3_HUMAN]	8.10259e+08	7.12723e+08	6	4	-0.482409	-0.532398
A0A2R8YGG3	Transcription activator BRG1 (Fragment) OS=Homo sapiens OX=9606 GN=SMARCA4 PE=1 SV=1 - [A0A2R8YGG3_HUMAN]	414729464	3.73933e+08	13	8	-0.354938	-0.527386
P60983	Glia maturation factor beta OS=Homo sapiens GN=GMFB PE=1 SV=2 - [GMFB_HUMAN]	114189535	1.44213e+08	2	2	-0.402547	-0.526412
F8VX55	Alpha-globin transcription factor CP2 OS=Homo sapiens GN=TFCP2 PE=4 SV=1 - [F8VX55_HUMAN]	3.857e+08	85802403	3	3	-0.218732	-0.525611
Q9BZK7	F-box-like/WD repeat-containing protein TBL1XR1 OS=Homo sapiens GN=TBL1XR1 PE=1 SV=1 - [TBL1R_HUMAN]	1.21643e+08	1.67188e+08	3	2	-0.623886	-0.523093
Q8WYP5	Protein ELYS OS=Homo sapiens GN=AHCTF1 PE=1 SV=3 - [ELYS_HUMAN]	120921323	7.11956e+07	6	4	-0.910633	-0.51793
Q8TDN6	Ribosome biogenesis protein BRX1 homolog OS=Homo sapiens GN=BRIX1 PE=1 SV=2 - [BRX1_HUMAN]	5.04117e+08	2.88546e+08	8	4	-0.969658	-0.515965
Q15424	Scaffold attachment factor B1 OS=Homo sapiens GN=SAFB PE=1 SV=4 - [SAFB1_HUMAN]	1338927754	9.04254e+08	15	14	-0.148017	-0.515486
Q15654	Thyroid receptor-interacting protein 6 OS=Homo sapiens GN=TRIP6 PE=1 SV=3 - [TRIP6_HUMAN]	2.91354e+08	2.05977e+08	6	4	-0.068735	-0.513122
P67870	Casein kinase II subunit beta OS=Homo sapiens GN=CSNK2B PE=1 SV=1 - [CSK2B_HUMAN]	2.62779e+08	2.3447e+08	2	3	-1.06743	-0.512726
Q14151	Scaffold attachment factor B2 OS=Homo sapiens GN=SAFB2 PE=1 SV=1 - [SAFB2_HUMAN]	1338927754	9.04254e+08	11	10	-0.575584	-0.503564
P51858	Hepatoma-derived growth factor OS=Homo sapiens GN=HDGF PE=1 SV=1 - [HDGF_HUMAN]	6.7204e+09	4880358285	16	11	-0.327238	-0.502686
C9JBT4	Cyclic AMP-responsive element-binding protein 1 (Fragment) OS=Homo sapiens GN=CREB1 PE=4 SV=1 - [C9JBT4_HUMAN]	3.75926e+08	192173918	2	2	-0.278227	-0.501036
P82979	SAP domain-containing ribonucleoprotein OS=Homo sapiens GN=SARNP PE=1 SV=3 - [SARNP_HUMAN]	3.40843e+08	3.75973e+08	3	3	-0.446745	-0.498344
A0A2R8Y611	AP-3 complex subunit delta-1 (Fragment) OS=Homo sapiens OX=9606 GN=AP3D1 PE=1 SV=1 - [A0A2R8Y611_HUMAN]	5.41276e+07	5.40372e+07	2	2	-0.41183	-0.493562
P08621	U1 small nuclear ribonucleoprotein 70 kDa OS=Homo sapiens GN=SNRNP70 PE=1 SV=2 - [RU17_HUMAN]	3.41673e+08	3.08721e+08	5	3	-0.451816	-0.491602
Q15029	116 kDa U5 small nuclear ribonucleoprotein component OS=Homo sapiens GN=EFTUD2 PE=1 SV=1 - [U5S1_HUMAN]	7.16252e+08	7.85187e+08	11	12	-0.631258	-0.489612
Q9UEY8	Gamma-adducin OS=Homo sapiens GN=ADD3 PE=1 SV=1 - [ADDG_HUMAN]	8.02567e+07	73268612	2	2	0.109395	-0.485714
Q9NR30	Nucleolar RNA helicase 2 OS=Homo sapiens GN=DDX21 PE=1 SV=5 - [DDX21_HUMAN]	2.21692e+09	1.67785e+09	25	20	-0.748294	-0.48466
Q14814	Myocyte-specific enhancer factor 2D OS=Homo sapiens GN=MEF2D PE=1 SV=1 - [MEF2D_HUMAN]	1.02437e+08	7.34568e+07	3	3	0.250856	-0.482818
Q8NEM2	SHC SH2 domain-binding protein 1 OS=Homo sapiens GN=SHCBP1 PE=1 SV=3 - [SHCBP_HUMAN]	1.68673e+08	139508624	3	2	-0.827516	-0.479769
O75475	PC4 and SFRS1-interacting protein OS=Homo sapiens GN=PSIP1 PE=1 SV=1 - [PSIP1_HUMAN]	1.61185e+09	1.02745e+09	11	7	-0.285195	-0.47831
Q9BYG3	MKI67 FHA domain-interacting nucleolar phosphoprotein OS=Homo sapiens GN=MKI67IP PE=1 SV=1 - [MK67I_HUMAN]	1.63257e+08	1.33576e+08	4	4	-0.687343	-0.473315
Q15007	Pre-mRNA-splicing regulator WTAP OS=Homo sapiens GN=WTAP PE=1 SV=2 - [FL2D_HUMAN]	1.33645e+08	1.0526e+08	3	4	-0.389245	-0.472233
P62280	40S ribosomal protein S11 OS=Homo sapiens GN=RPS11 PE=1 SV=3 - [RS11_HUMAN]	167382622	131119873	2	2	-0.205525	-0.470825
Q9BPX3	Condensin complex subunit 3 OS=Homo sapiens GN=NCAPG PE=1 SV=1 - [CND3_HUMAN]	1.04753e+08	6.15017e+07	2	2	-0.236171	-0.448893
B7Z645	Heterogeneous nuclear ribonucleoprotein Q OS=Homo sapiens GN=SYNCRIP PE=1 SV=1 - [B7Z645_HUMAN]	3.05225e+08	4.8261e+08	3	4	-0.73703	-0.444044
K7EJT5	60S ribosomal protein L22 (Fragment) OS=Homo sapiens GN=RPL22 PE=4 SV=1 - [K7EJT5_HUMAN]	387126842	409574684	2	2	-0.707648	-0.438724
G8JLG1	Structural maintenance of chromosomes protein OS=Homo sapiens GN=SMC1A PE=1 SV=2 - [G8JLG1_HUMAN]	6.74459e+08	3.99347e+08	18	9	-0.207436	-0.435447
P30040	Endoplasmic reticulum resident protein 29 OS=Homo sapiens GN=ERP29 PE=1 SV=4 - [ERP29_HUMAN]	106878074	1.55624e+08	2	2	0.00749022	-0.435067
Q9H4L7	SWI/SNF-related matrix-associated actin-dependent regulator of chromatin subfamily A containing DEAD/H box 1 OS=Homo sapiens GN=SMARCAD1 PE=1 SV=2 - [SMRCD_HUMAN]	2.34285e+08	1.58045e+08	6	4	-0.732332	-0.431808
Q12765	Secernin-1 OS=Homo sapiens GN=SCRN1 PE=1 SV=2 - [SCRN1_HUMAN]	212704466	1.10396e+08	4	3	-0.375983	-0.43045
Q92621	Nuclear pore complex protein Nup205 OS=Homo sapiens GN=NUP205 PE=1 SV=3 - [NU205_HUMAN]	8.81416e+07	2.6551e+07	3	2	-0.123021	-0.429566
A0A2R8Y6J3	60S ribosomal protein L5 (Fragment) OS=Homo sapiens OX=9606 GN=RPL5 PE=1 SV=1 - [A0A2R8Y6J3_HUMAN]	1.76079e+08	185128054	3	2	-0.347781	-0.422115
P62753	40S ribosomal protein S6 OS=Homo sapiens GN=RPS6 PE=1 SV=1 - [RS6_HUMAN]	683185344	3.24948e+08	3	3	-0.578308	-0.414315
E9PCS8	Metastasis-associated protein MTA3 OS=Homo sapiens GN=MTA3 PE=4 SV=1 - [E9PCS8_HUMAN]	1.69658e+08	1.55175e+08	4	2	-0.843375	-0.412185
Q6I9Y2	THO complex subunit 7 homolog OS=Homo sapiens GN=THOC7 PE=1 SV=3 - [THOC7_HUMAN]	1.12622e+08	6.39433e+07	2	2	0.159418	-0.404416
O15226	NF-kappa-B-repressing factor OS=Homo sapiens GN=NKRF PE=1 SV=2 - [NKRF_HUMAN]	343688532	3.89979e+08	9	5	-0.0189533	-0.392685
P54577	Tyrosine--tRNA ligase, cytoplasmic OS=Homo sapiens GN=YARS PE=1 SV=4 - [SYYC_HUMAN]	2.43015e+08	2.66208e+08	5	3	-0.40979	-0.392511
P25440	Bromodomain-containing protein 2 OS=Homo sapiens GN=BRD2 PE=1 SV=2 - [BRD2_HUMAN]	1.4431e+09	1.19383e+09	13	11	-0.282846	-0.392123
Q92558	Wiskott-Aldrich syndrome protein family member 1 OS=Homo sapiens GN=WASF1 PE=1 SV=1 - [WASF1_HUMAN]	244445648	280491704	2	2	-0.137119	-0.38658
Q14149	MORC family CW-type zinc finger protein 3 OS=Homo sapiens GN=MORC3 PE=1 SV=3 - [MORC3_HUMAN]	5.95171e+07	5.97719e+07	3	2	0.403235	-0.3846
H0YEU2	40S ribosomal protein S3 (Fragment) OS=Homo sapiens GN=RPS3 PE=3 SV=1 - [H0YEU2_HUMAN]	1.13548e+09	7.43193e+08	5	4	-0.520613	-0.383544
A0A087WYB4	Stomatin-like protein 2, mitochondrial OS=Homo sapiens GN=STOML2 PE=1 SV=1 - [A0A087WYB4_HUMAN]	5.68516e+07	74962344	2	2	-0.196629	-0.383272
Q13200	26S proteasome non-ATPase regulatory subunit 2 OS=Homo sapiens GN=PSMD2 PE=1 SV=3 - [PSMD2_HUMAN]	9.84373e+07	8.3706e+07	5	3	-0.860227	-0.380549
Q5T760	Serine/arginine-rich-splicing factor 11 (Fragment) OS=Homo sapiens GN=SFRS11 PE=2 SV=1 - [Q5T760_HUMAN]	1.35543e+08	6.62103e+07	5	3	-0.175336	-0.37955
A0A494C1G8	Transcription factor Sp3 (Fragment) OS=Homo sapiens OX=9606 GN=SP3 PE=1 SV=1 - [A0A494C1G8_HUMAN]	1.08343e+08	1.40097e+08	2	2	-0.337325	-0.379068
O75643	U5 small nuclear ribonucleoprotein 200 kDa helicase OS=Homo sapiens GN=SNRNP200 PE=1 SV=2 - [U520_HUMAN]	2.67486e+08	3.07858e+08	12	10	-0.431859	-0.377756
G3XAG1	Zinc finger protein 512 OS=Homo sapiens GN=ZNF512 PE=4 SV=1 - [G3XAG1_HUMAN]	268721775	1.64426e+08	4	3	-1.07209	-0.376404
Q96CX2	BTB/POZ domain-containing protein KCTD12 OS=Homo sapiens GN=KCTD12 PE=1 SV=1 - [KCD12_HUMAN]	6.51675e+08	4.72774e+08	6	7	0.305028	-0.372303
J3QSV6	Ribosomal L1 domain-containing protein 1 (Fragment) OS=Homo sapiens GN=RSL1D1 PE=4 SV=1 - [J3QSV6_HUMAN]	2.44127e+08	337153679	6	5	-0.367741	-0.365441
Q96MG7	Melanoma-associated antigen G1 OS=Homo sapiens GN=NDNL2 PE=1 SV=1 - [MAGG1_HUMAN]	3.01678e+07	2.59446e+07	2	2	-0.301398	-0.363609
P46013	Antigen KI-67 OS=Homo sapiens GN=MKI67 PE=1 SV=2 - [KI67_HUMAN]	3.9316e+08	3.99348e+08	36	26	-0.284536	-0.353087
B1AHC9	X-ray repair complementing defective repair in Chinese hamster cells 6 (Ku autoantigen, 70kDa) OS=Homo sapiens GN=XRCC6 PE=4 SV=1 - [B1AHC9_HUMAN]	6.61106e+08	7.22563e+08	7	7	-0.204096	-0.351274
Q99459	Cell division cycle 5-like protein OS=Homo sapiens GN=CDC5L PE=1 SV=2 - [CDC5L_HUMAN]	4.13659e+08	4.21069e+08	14	12	-0.327186	-0.350968
Q16576	Histone-binding protein RBBP7 OS=Homo sapiens GN=RBBP7 PE=1 SV=1 - [RBBP7_HUMAN]	2.00208e+09	1.99191e+09	8	8	-0.401768	-0.34612
Q9UPP1	Histone lysine demethylase PHF8 OS=Homo sapiens GN=PHF8 PE=1 SV=3 - [PHF8_HUMAN]	2.02961e+08	1.47348e+08	7	6	-0.226325	-0.345878
Q9H6Z4	Ran-binding protein 3 OS=Homo sapiens GN=RANBP3 PE=1 SV=1 - [RANB3_HUMAN]	3.15584e+08	2.28805e+08	6	4	-0.221219	-0.343631
A2IDA3	DNA-3-methyladenine glycosylase (Fragment) OS=Homo sapiens GN=MPG PE=3 SV=1 - [A2IDA3_HUMAN]	4.98221e+08	382534950	6	5	-0.406766	-0.338562
O43390	Heterogeneous nuclear ribonucleoprotein R OS=Homo sapiens GN=HNRNPR PE=1 SV=1 - [HNRPR_HUMAN]	7.94054e+08	8.44885e+08	9	10	-0.416009	-0.337012
H7BZ94	Protein disulfide-isomerase OS=Homo sapiens GN=P4HB PE=3 SV=2 - [H7BZ94_HUMAN]	229439081	2.24156e+08	2	3	-0.187266	-0.336148
A0A3B3ITJ4	Heterogeneous nuclear ribonucleoprotein L (Fragment) OS=Homo sapiens OX=9606 GN=HNRNPL PE=1 SV=1 - [A0A3B3ITJ4_HUMAN]	3.03306e+09	2649341792	16	13	-0.0790404	-0.335167
Q12830	Nucleosome-remodeling factor subunit BPTF OS=Homo sapiens GN=BPTF PE=1 SV=3 - [BPTF_HUMAN]	1.96123e+08	2.10936e+08	12	15	-0.0429475	-0.334758
Q8N0X7	Spartin OS=Homo sapiens GN=SPG20 PE=1 SV=1 - [SPG20_HUMAN]	1.12578e+08	4.00189e+07	4	2	0.479445	-0.332757
A0A2R8YD40	Chromodomain-helicase-DNA-binding protein 4 (Fragment) OS=Homo sapiens OX=9606 GN=CHD4 PE=1 SV=1 - [A0A2R8YD40_HUMAN]	2.85576e+08	288108832	17	18	-0.306022	-0.331701
P62979	Ubiquitin-40S ribosomal protein S27a OS=Homo sapiens GN=RPS27A PE=1 SV=2 - [RS27A_HUMAN]	1.02088e+09	5.99921e+08	4	3	-0.200296	-0.331214
A0A2R8Y5G6	ATP-dependent RNA helicase DDX3X OS=Homo sapiens OX=9606 GN=DDX3X PE=1 SV=1 - [A0A2R8Y5G6_HUMAN]	5.77815e+08	356677902	5	3	-0.161624	-0.331104
C9IYN3	Heterogeneous nuclear ribonucleoprotein L-like OS=Homo sapiens GN=HNRNPLL PE=1 SV=2 - [C9IYN3_HUMAN]	824405931	6.97048e+08	11	8	-0.302187	-0.330237
P32121	Beta-arrestin-2 OS=Homo sapiens GN=ARRB2 PE=1 SV=2 - [ARRB2_HUMAN]	9.89527e+07	6.05024e+07	3	3	-0.332992	-0.329422
P26640	Valine--tRNA ligase OS=Homo sapiens GN=VARS PE=1 SV=4 - [SYVC_HUMAN]	1.88337e+08	2.17992e+08	8	8	-0.449872	-0.328406
A0A0B4J1Z1	Serine/arginine-rich-splicing factor 7 OS=Homo sapiens GN=SRSF7 PE=1 SV=1 - [A0A0B4J1Z1_HUMAN]	8.6785e+08	5.14969e+08	4	3	-1.12191	-0.325859
P35251	Replication factor C subunit 1 OS=Homo sapiens GN=RFC1 PE=1 SV=4 - [RFC1_HUMAN]	1.07515e+08	8.62036e+07	6	3	-0.575722	-0.32572
Q5JRX3	Presequence protease, mitochondrial OS=Homo sapiens GN=PITRM1 PE=1 SV=3 - [PREP_HUMAN]	1.15503e+08	1.26368e+08	3	4	0.210998	-0.322317
Q52LJ0-2	Isoform 2 of Protein FAM98B OS=Homo sapiens GN=FAM98B - [FA98B_HUMAN]	3.50438e+08	3.94661e+08	4	3	-0.275119	-0.321091
P04350	Tubulin beta-4A chain OS=Homo sapiens GN=TUBB4A PE=1 SV=2 - [TBB4A_HUMAN]	4.34391e+09	2.65675e+09	14	9	0.303037	-0.320296
Q9NRL2	Bromodomain adjacent to zinc finger domain protein 1A OS=Homo sapiens GN=BAZ1A PE=1 SV=2 - [BAZ1A_HUMAN]	2.20553e+08	7.83515e+07	6	4	-0.342884	-0.318888
O60216	Double-strand-break repair protein rad21 homolog OS=Homo sapiens GN=RAD21 PE=1 SV=2 - [RAD21_HUMAN]	9.97535e+08	7.31392e+08	9	5	-0.0792319	-0.317997
Q8WWK9	Cytoskeleton-associated protein 2 OS=Homo sapiens GN=CKAP2 PE=1 SV=1 - [CKAP2_HUMAN]	2.44715e+08	4.87404e+07	2	3	0.600559	-0.314217
J3QLL0	Importin subunit alpha-2 (Fragment) OS=Homo sapiens GN=KPNA2 PE=4 SV=1 - [J3QLL0_HUMAN]	5.26739e+08	5.06147e+08	3	3	-0.408387	-0.312892
Q9UKY1	Zinc fingers and homeoboxes protein 1 OS=Homo sapiens GN=ZHX1 PE=1 SV=1 - [ZHX1_HUMAN]	4.72715e+07	3.98069e+07	2	5	0.401956	-0.312846
Q12789	General transcription factor 3C polypeptide 1 OS=Homo sapiens GN=GTF3C1 PE=1 SV=4 - [TF3C1_HUMAN]	2.77957e+08	3.50607e+08	10	10	0.105647	-0.307101
A0A0U1RQH7	RNA-binding protein 39 (Fragment) OS=Homo sapiens GN=RBM39 PE=4 SV=1 - [A0A0U1RQH7_HUMAN]	5.42098e+08	4.30814e+08	4	3	-0.0936456	-0.306951
A0A1W2PQV2	Glycine cleavage system H protein, mitochondrial (Fragment) OS=Homo sapiens OX=9606 GN=GCSH PE=1 SV=1 - [A0A1W2PQV2_HUMAN]	4.20371e+08	238149976	2	2	-0.589076	-0.306639
O43776	Asparagine--tRNA ligase, cytoplasmic OS=Homo sapiens GN=NARS PE=1 SV=1 - [SYNC_HUMAN]	693566741	6.37192e+08	6	7	-0.012897	-0.306481
Q14966	Zinc finger protein 638 OS=Homo sapiens GN=ZNF638 PE=1 SV=2 - [ZN638_HUMAN]	2.21079e+08	2.27108e+08	10	8	-0.0703071	-0.303262
C9JJ34	Ran-specific GTPase-activating protein (Fragment) OS=Homo sapiens GN=RANBP1 PE=4 SV=1 - [C9JJ34_HUMAN]	2.67806e+09	2.34468e+09	3	3	0.506649	-0.301761
K7ENG2	Splicing factor U2AF 65 kDa subunit OS=Homo sapiens GN=U2AF2 PE=4 SV=1 - [K7ENG2_HUMAN]	1.12556e+09	8.86895e+08	5	4	-0.195336	-0.301158
P11387	DNA topoisomerase 1 OS=Homo sapiens GN=TOP1 PE=1 SV=2 - [TOP1_HUMAN]	9.84935e+08	7.36194e+08	8	6	-0.425566	-0.300781
G3V203	60S ribosomal protein L18 OS=Homo sapiens GN=RPL18 PE=3 SV=1 - [G3V203_HUMAN]	5.44185e+08	3.93799e+08	5	3	-0.819122	-0.299201
E7EX73	Eukaryotic translation initiation factor 4 gamma 1 OS=Homo sapiens GN=EIF4G1 PE=4 SV=1 - [E7EX73_HUMAN]	1.44888e+08	6.74457e+07	6	5	-0.0645858	-0.296385
Q13263	Transcription intermediary factor 1-beta OS=Homo sapiens GN=TRIM28 PE=1 SV=5 - [TIF1B_HUMAN]	2.81888e+09	2.27744e+09	18	18	-0.264636	-0.294783
B5MCW3	Bromodomain-containing protein 8 OS=Homo sapiens GN=BRD8 PE=4 SV=1 - [B5MCW3_HUMAN]	2.26344e+08	119005181	4	6	-0.152974	-0.293832
H3BQZ7	HCG2044799 OS=Homo sapiens GN=hCG_2044799 PE=4 SV=1 - [H3BQZ7_HUMAN]	349885688	222843445	9	7	-0.245785	-0.291532
Q9BY77	Polymerase delta-interacting protein 3 OS=Homo sapiens GN=POLDIP3 PE=1 SV=2 - [PDIP3_HUMAN]	3.07899e+08	3.39776e+08	6	6	-0.313205	-0.288941
Q86UY6	N-alpha-acetyltransferase 40 OS=Homo sapiens GN=NAA40 PE=2 SV=1 - [NAA40_HUMAN]	1.6902e+08	5.02412e+07	2	2	-0.087105	-0.285582
H3BR35	Eukaryotic peptide chain release factor GTP-binding subunit ERF3A (Fragment) OS=Homo sapiens GN=GSPT1 PE=4 SV=1 - [H3BR35_HUMAN]	6.64719e+08	3.99099e+08	5	5	-0.308842	-0.284968
P29692	Elongation factor 1-delta OS=Homo sapiens GN=EEF1D PE=1 SV=5 - [EF1D_HUMAN]	2.42322e+09	3.50485e+09	12	14	-0.0713213	-0.284668
Q15910	Histone-lysine N-methyltransferase EZH2 OS=Homo sapiens GN=EZH2 PE=1 SV=2 - [EZH2_HUMAN]	258003633	1.53541e+08	2	3	-0.642621	-0.282689
P49116	Nuclear receptor subfamily 2 group C member 2 OS=Homo sapiens GN=NR2C2 PE=1 SV=1 - [NR2C2_HUMAN]	4.90407e+07	92710747	3	2	0.217808	-0.282627
Q8WUB8	PHD finger protein 10 OS=Homo sapiens GN=PHF10 PE=1 SV=3 - [PHF10_HUMAN]	1.53885e+08	57016697	6	3	-0.300048	-0.281304
O43660	Pleiotropic regulator 1 OS=Homo sapiens GN=PLRG1 PE=1 SV=1 - [PLRG1_HUMAN]	1.36014e+08	1.4831e+08	3	5	-0.0565142	-0.276923
O75152	Zinc finger CCCH domain-containing protein 11A OS=Homo sapiens GN=ZC3H11A PE=1 SV=3 - [ZC11A_HUMAN]	8.43397e+08	6.69359e+08	18	14	-0.0799202	-0.273705
A6NIH7	Protein unc-119 homolog B OS=Homo sapiens GN=UNC119B PE=1 SV=1 - [U119B_HUMAN]	1.41285e+08	9.14823e+07	2	3	-0.179864	-0.27012
Q96PU8	Protein quaking OS=Homo sapiens GN=QKI PE=1 SV=1 - [QKI_HUMAN]	5.35822e+08	3.19242e+08	6	4	0.258505	-0.266895
A6NJA2	Ubiquitin carboxyl-terminal hydrolase OS=Homo sapiens GN=USP14 PE=3 SV=2 - [A6NJA2_HUMAN]	3.47829e+07	3.03824e+07	2	2	0.344246	-0.266469
Q15003	Condensin complex subunit 2 OS=Homo sapiens GN=NCAPH PE=1 SV=3 - [CND2_HUMAN]	4.85037e+08	3.10898e+08	14	10	-0.0461066	-0.265431
O96017	Serine/threonine-protein kinase Chk2 OS=Homo sapiens GN=CHEK2 PE=1 SV=1 - [CHK2_HUMAN]	1.10764e+08	7.40703e+07	2	2	0.0468866	-0.256825
A0A087WU64	DNA polymerase OS=Homo sapiens GN=POLA1 PE=1 SV=1 - [A0A087WU64_HUMAN]	8.00066e+07	4.99218e+07	4	2	-0.382697	-0.255794
F6UT28	Guanine nucleotide-binding protein G(I)/G(S)/G(T) subunit beta-1 (Fragment) OS=Homo sapiens GN=GNB1 PE=4 SV=1 - [F6UT28_HUMAN]	1.8207e+08	195469855	2	2	-0.168919	-0.255493
Q13242	Serine/arginine-rich splicing factor 9 OS=Homo sapiens GN=SRSF9 PE=1 SV=1 - [SRSF9_HUMAN]	3.81181e+08	3.46683e+08	4	5	-0.293678	-0.255311
O15446	DNA-directed RNA polymerase I subunit RPA34 OS=Homo sapiens GN=CD3EAP PE=1 SV=1 - [RPA34_HUMAN]	5.77407e+08	4.2104e+08	8	5	-0.239682	-0.254548
J3KMX1	Nuclear pore complex protein Nup88 (Fragment) OS=Homo sapiens GN=NUP88 PE=4 SV=1 - [J3KMX1_HUMAN]	315846266	2.26686e+08	7	4	-0.294902	-0.248513
Q14008	Cytoskeleton-associated protein 5 OS=Homo sapiens GN=CKAP5 PE=1 SV=3 - [CKAP5_HUMAN]	3.11433e+08	3.69493e+08	5	4	0.245603	-0.246218
Q8NE71	ATP-binding cassette sub-family F member 1 OS=Homo sapiens GN=ABCF1 PE=1 SV=2 - [ABCF1_HUMAN]	3.01459e+08	2.14706e+08	9	8	-0.168159	-0.245518
P13489	Ribonuclease inhibitor OS=Homo sapiens GN=RNH1 PE=1 SV=2 - [RINI_HUMAN]	1321981965	9.54586e+08	11	9	-0.368278	-0.244567
Q9BVJ6	U3 small nucleolar RNA-associated protein 14 homolog A OS=Homo sapiens GN=UTP14A PE=1 SV=1 - [UT14A_HUMAN]	6.91202e+07	43944588	2	2	-0.263263	-0.241018
Q9P2I0	Cleavage and polyadenylation specificity factor subunit 2 OS=Homo sapiens GN=CPSF2 PE=1 SV=2 - [CPSF2_HUMAN]	1.7515e+08	1.97697e+08	4	3	-0.724379	-0.240626
H0Y8S8	Ubiquitin-like modifier-activating enzyme 6 (Fragment) OS=Homo sapiens GN=UBA6 PE=4 SV=1 - [H0Y8S8_HUMAN]	8.48133e+07	6.04907e+07	3	2	0.229629	-0.237774
Q06330	Recombining binding protein suppressor of hairless OS=Homo sapiens GN=RBPJ PE=1 SV=3 - [SUH_HUMAN]	6.19735e+08	2.87047e+08	8	6	0.475221	-0.233803
Q15019	Septin-2 OS=Homo sapiens GN=SEPT2 PE=1 SV=1 - [SEPT2_HUMAN]	5.91455e+08	7.44458e+08	5	5	-0.567014	-0.230182
P31689	DnaJ homolog subfamily A member 1 OS=Homo sapiens GN=DNAJA1 PE=1 SV=2 - [DNJA1_HUMAN]	2.40358e+08	1.04612e+08	5	4	0.226117	-0.229454
A0A087WZ13	Ribonucleoprotein PTB-binding 1 OS=Homo sapiens GN=RAVER1 PE=1 SV=1 - [A0A087WZ13_HUMAN]	227464301	2.61551e+08	6	5	-0.191391	-0.228977
P37275	Zinc finger E-box-binding homeobox 1 OS=Homo sapiens GN=ZEB1 PE=1 SV=2 - [ZEB1_HUMAN]	1.72444e+08	1.21583e+08	6	3	-0.561718	-0.226782
Q8N5C6	S1 RNA-binding domain-containing protein 1 OS=Homo sapiens GN=SRBD1 PE=1 SV=2 - [SRBD1_HUMAN]	5.12576e+08	1.51532e+08	7	2	-0.380975	-0.226011
Q9Y5Q8	General transcription factor 3C polypeptide 5 OS=Homo sapiens GN=GTF3C5 PE=1 SV=2 - [TF3C5_HUMAN]	2.76037e+08	2.50168e+08	6	4	0.109027	-0.222613
Q12888	Tumor suppressor p53-binding protein 1 OS=Homo sapiens GN=TP53BP1 PE=1 SV=2 - [TP53B_HUMAN]	4.42918e+08	495587422	30	28	-0.147247	-0.219716
B4DIH5	COP9 signalosome complex subunit 2 OS=Homo sapiens GN=COPS2 PE=2 SV=1 - [B4DIH5_HUMAN]	2.21329e+08	140590045	2	2	-0.382006	-0.215576
F5H6D8	N6-adenosine-methyltransferase 70 kDa subunit OS=Homo sapiens GN=METTL3 PE=4 SV=1 - [F5H6D8_HUMAN]	9.3703e+07	7.83258e+07	2	3	-0.182845	-0.215566
P35580	Myosin-10 OS=Homo sapiens GN=MYH10 PE=1 SV=3 - [MYH10_HUMAN]	4.03196e+08	421296608	28	31	0.0581889	-0.21503
Q9H9B1	Histone-lysine N-methyltransferase EHMT1 OS=Homo sapiens GN=EHMT1 PE=1 SV=4 - [EHMT1_HUMAN]	1.38269e+08	1.29096e+08	8	7	0.275132	-0.213393
P54687	Branched-chain-amino-acid aminotransferase, cytosolic OS=Homo sapiens GN=BCAT1 PE=1 SV=3 - [BCAT1_HUMAN]	1.86352e+07	1.53471e+07	2	2	-0.123798	-0.212426
Q93009	Ubiquitin carboxyl-terminal hydrolase 7 OS=Homo sapiens GN=USP7 PE=1 SV=2 - [UBP7_HUMAN]	2.82625e+08	1.63693e+08	9	3	-0.179727	-0.211349
Q92785	Zinc finger protein ubi-d4 OS=Homo sapiens GN=DPF2 PE=1 SV=2 - [REQU_HUMAN]	1.31567e+09	1.40629e+09	11	10	-0.0678424	-0.204595
Q00839	Heterogeneous nuclear ribonucleoprotein U OS=Homo sapiens GN=HNRNPU PE=1 SV=6 - [HNRPU_HUMAN]	3898033882	3.51966e+09	14	11	-0.364776	-0.204112
P14635	G2/mitotic-specific cyclin-B1 OS=Homo sapiens GN=CCNB1 PE=1 SV=1 - [CCNB1_HUMAN]	7.03083e+08	5.67155e+08	3	2	-0.261019	-0.202145
P49588	Alanine--tRNA ligase, cytoplasmic OS=Homo sapiens GN=AARS PE=1 SV=2 - [SYAC_HUMAN]	2.17142e+08	1.78451e+08	6	6	-0.0999633	-0.200107
P07900	Heat shock protein HSP 90-alpha OS=Homo sapiens GN=HSP90AA1 PE=1 SV=5 - [HS90A_HUMAN]	1.36889e+09	1.34849e+09	9	6	-0.137815	-0.193144
Q9H5H4	Zinc finger protein 768 OS=Homo sapiens GN=ZNF768 PE=1 SV=2 - [ZN768_HUMAN]	5.49066e+08	3.54878e+08	7	6	-0.379585	-0.189486
P38398	Breast cancer type 1 susceptibility protein OS=Homo sapiens GN=BRCA1 PE=1 SV=2 - [BRCA1_HUMAN]	7.13684e+07	9.89821e+07	4	5	-0.177236	-0.188013
Q5JTZ9	Alanine--tRNA ligase, mitochondrial OS=Homo sapiens GN=AARS2 PE=1 SV=1 - [SYAM_HUMAN]	9.50339e+07	6.09699e+07	2	2	0.54953	-0.182923
P68366	Tubulin alpha-4A chain OS=Homo sapiens GN=TUBA4A PE=1 SV=1 - [TBA4A_HUMAN]	7.05358e+09	4.48773e+09	11	9	0.338811	-0.179844
O94906	Pre-mRNA-processing factor 6 OS=Homo sapiens GN=PRPF6 PE=1 SV=1 - [PRP6_HUMAN]	1.18721e+08	1.43726e+08	3	4	-0.307048	-0.179119
Q8WUZ0	B-cell CLL/lymphoma 7 protein family member C OS=Homo sapiens GN=BCL7C PE=1 SV=3 - [BCL7C_HUMAN]	248484709	1.72919e+08	4	2	0.0269616	-0.173275
Q8WU90	Zinc finger CCCH domain-containing protein 15 OS=Homo sapiens GN=ZC3H15 PE=1 SV=1 - [ZC3HF_HUMAN]	2.22711e+08	1.18616e+08	5	3	0.567838	-0.170327
P11177	Pyruvate dehydrogenase E1 component subunit beta, mitochondrial OS=Homo sapiens GN=PDHB PE=1 SV=3 - [ODPB_HUMAN]	6.79879e+07	17664721	2	2	-0.134793	-0.169155
Q6DD87	Zinc finger protein 787 OS=Homo sapiens GN=ZNF787 PE=1 SV=2 - [ZN787_HUMAN]	1.24166e+08	1.042e+08	5	3	-0.2232	-0.168389
P52701	DNA mismatch repair protein Msh6 OS=Homo sapiens GN=MSH6 PE=1 SV=2 - [MSH6_HUMAN]	6.737e+08	7.52578e+08	12	10	-0.111514	-0.165717
H0YJA2	Zinc finger CCCH domain-containing protein 14 (Fragment) OS=Homo sapiens GN=ZC3H14 PE=4 SV=1 - [H0YJA2_HUMAN]	4.88663e+08	3.57125e+08	10	8	0.0782821	-0.164571
F5H365	Protein transport protein Sec23A OS=Homo sapiens GN=SEC23A PE=4 SV=1 - [F5H365_HUMAN]	1.6549e+08	174661550	4	2	0.353215	-0.163131
M0R299	rRNA 2'-O-methyltransferase fibrillarin (Fragment) OS=Homo sapiens GN=FBL PE=1 SV=1 - [M0R299_HUMAN]	3.10511e+08	3.21729e+08	3	3	-1.15241	-0.160019
E7EVL6	Replication initiator 1 (Fragment) OS=Homo sapiens GN=REPIN1 PE=4 SV=1 - [E7EVL6_HUMAN]	6.76997e+08	4.81592e+08	2	2	-0.359894	-0.154836
Q3B726	DNA-directed RNA polymerase I subunit RPA43 OS=Homo sapiens GN=TWISTNB PE=1 SV=1 - [RPA43_HUMAN]	48281131	6.01352e+07	3	2	-0.0262789	-0.153689
Q14C86	GTPase-activating protein and VPS9 domain-containing protein 1 OS=Homo sapiens GN=GAPVD1 PE=1 SV=2 - [GAPD1_HUMAN]	1.15795e+08	1.06147e+08	4	2	-0.0565323	-0.153463
Q5VVJ2	Histone H2A deubiquitinase MYSM1 OS=Homo sapiens GN=MYSM1 PE=1 SV=1 - [MYSM1_HUMAN]	1.03151e+08	9.78977e+07	5	2	-0.166505	-0.150774
O60264	SWI/SNF-related matrix-associated actin-dependent regulator of chromatin subfamily A member 5 OS=Homo sapiens GN=SMARCA5 PE=1 SV=1 - [SMCA5_HUMAN]	4.58648e+08	2.261e+08	13	9	-0.0302884	-0.149634
A0A0D9SF54	Spectrin alpha chain, non-erythrocytic 1 OS=Homo sapiens GN=SPTAN1 PE=1 SV=1 - [A0A0D9SF54_HUMAN]	9.65802e+07	9.53817e+07	3	5	0.00144093	-0.148297
Q15691	Microtubule-associated protein RP/EB family member 1 OS=Homo sapiens GN=MAPRE1 PE=1 SV=3 - [MARE1_HUMAN]	384021415	3.08542e+08	6	3	-0.253043	-0.147702
Q16643	Drebrin OS=Homo sapiens GN=DBN1 PE=1 SV=4 - [DREB_HUMAN]	7.66694e+08	4.21554e+08	11	7	0.207441	-0.144319
Q96AC1	Fermitin family homolog 2 OS=Homo sapiens GN=FERMT2 PE=1 SV=1 - [FERM2_HUMAN]	2.59615e+08	180896130	4	3	0.158182	-0.143479
Q06265	Exosome complex component RRP45 OS=Homo sapiens GN=EXOSC9 PE=1 SV=3 - [EXOS9_HUMAN]	3.13591e+08	3.23734e+08	4	3	-0.0536748	-0.142776
A0A087WWS1	THO complex subunit 1 OS=Homo sapiens GN=THOC1 PE=1 SV=1 - [A0A087WWS1_HUMAN]	5.58691e+08	3.91931e+08	7	5	-0.135554	-0.141745
Q6IQ49	Protein SDE2 homolog OS=Homo sapiens GN=SDE2 PE=1 SV=1 - [SDE2_HUMAN]	1.39366e+08	1.4043e+08	4	4	-0.115745	-0.141726
P05455	Lupus La protein OS=Homo sapiens GN=SSB PE=1 SV=2 - [LA_HUMAN]	2.93809e+08	3.83879e+08	3	4	-0.0446733	-0.141372
Q8WUA4	General transcription factor 3C polypeptide 2 OS=Homo sapiens GN=GTF3C2 PE=1 SV=2 - [TF3C2_HUMAN]	3.14687e+08	215836629	5	3	-0.0371622	-0.139278
A0A0A0MSK5	Torsin-1A-interacting protein 1 OS=Homo sapiens GN=TOR1AIP1 PE=1 SV=1 - [A0A0A0MSK5_HUMAN]	7.37699e+07	7.87786e+07	2	3	-0.359374	-0.137999
A2BED6	Euchromatic histone-lysine N-methyltransferase 2 (Fragment) OS=Homo sapiens GN=EHMT2 PE=3 SV=1 - [A2BED6_HUMAN]	1.09289e+08	82687144	4	2	0.275293	-0.132296
P30086	Phosphatidylethanolamine-binding protein 1 OS=Homo sapiens GN=PEBP1 PE=1 SV=3 - [PEBP1_HUMAN]	147475302	2.04195e+08	2	3	-0.394512	-0.127322
P60709	Actin, cytoplasmic 1 OS=Homo sapiens GN=ACTB PE=1 SV=1 - [ACTB_HUMAN]	1.86496e+10	1.78504e+10	15	10	-0.178014	-0.12657
Q15717	ELAV-like protein 1 OS=Homo sapiens GN=ELAVL1 PE=1 SV=2 - [ELAV1_HUMAN]	7.17466e+08	425957231	3	2	-0.414217	-0.125734
Q9UJX3	Anaphase-promoting complex subunit 7 OS=Homo sapiens GN=ANAPC7 PE=1 SV=4 - [APC7_HUMAN]	2.90877e+08	2.5298e+08	5	4	-0.0774975	-0.124963
Q16543	Hsp90 co-chaperone Cdc37 OS=Homo sapiens GN=CDC37 PE=1 SV=1 - [CDC37_HUMAN]	4.21422e+08	2.65578e+08	6	3	0.20729	-0.123259
Q14247	Src substrate cortactin OS=Homo sapiens GN=CTTN PE=1 SV=2 - [SRC8_HUMAN]	2.44956e+08	1.66281e+08	9	4	0.558697	-0.121574
Q13185	Chromobox protein homolog 3 OS=Homo sapiens GN=CBX3 PE=1 SV=4 - [CBX3_HUMAN]	1.25773e+09	697086122	5	5	0.0214517	-0.11921
A0A0C4DGL3	DUTP pyrophosphatase, isoform CRA_c OS=Homo sapiens GN=DUT PE=1 SV=1 - [A0A0C4DGL3_HUMAN]	219569986	1.3336e+08	2	2	-0.0561188	-0.118419
K7ELW0	Protein DJ-1 OS=Homo sapiens GN=PARK7 PE=4 SV=1 - [K7ELW0_HUMAN]	3.64169e+08	322052288	3	3	0.172017	-0.117836
A0A2R8YEY5	DNA-directed RNA polymerases I and III subunit RPAC1 OS=Homo sapiens OX=9606 GN=POLR1C PE=1 SV=1 - [A0A2R8YEY5_HUMAN]	53555220	6.36859e+07	2	2	-0.0290364	-0.117132
O60885	Bromodomain-containing protein 4 OS=Homo sapiens GN=BRD4 PE=1 SV=2 - [BRD4_HUMAN]	5.75518e+08	461877949	8	5	0.166472	-0.117105
P11021	78 kDa glucose-regulated protein OS=Homo sapiens GN=HSPA5 PE=1 SV=2 - [GRP78_HUMAN]	1055997119	1079887190	11	9	-0.203579	-0.115216
Q9NP77	RNA polymerase II subunit A C-terminal domain phosphatase SSU72 OS=Homo sapiens GN=SSU72 PE=1 SV=1 - [SSU72_HUMAN]	4.98518e+08	2.5025e+08	5	4	0.156155	-0.112531
C9JTY6	Transcription initiation factor TFIID subunit 6 (Fragment) OS=Homo sapiens GN=TAF6 PE=4 SV=1 - [C9JTY6_HUMAN]	1.17087e+08	1.00188e+08	3	3	0.161797	-0.111829
Q06124-2	Isoform 2 of Tyrosine-protein phosphatase non-receptor type 11 OS=Homo sapiens GN=PTPN11 - [PTN11_HUMAN]	2.60246e+08	1.69444e+08	4	2	0.788129	-0.110481
F5H5V6	Lysine-specific demethylase 6A OS=Homo sapiens GN=KDM6A PE=1 SV=2 - [F5H5V6_HUMAN]	7.97611e+07	6.02614e+07	2	3	1.23255	-0.10972
Q9BTC0	Death-inducer obliterator 1 OS=Homo sapiens GN=DIDO1 PE=1 SV=5 - [DIDO1_HUMAN]	8.68232e+07	1.10362e+08	4	5	0.284424	-0.109223
P62241	40S ribosomal protein S8 OS=Homo sapiens GN=RPS8 PE=1 SV=2 - [RS8_HUMAN]	6.52672e+08	5.44334e+08	4	3	-0.182931	-0.108414
P51991	Heterogeneous nuclear ribonucleoprotein A3 OS=Homo sapiens GN=HNRNPA3 PE=1 SV=2 - [ROA3_HUMAN]	2.00229e+09	1.21615e+09	6	7	-0.045243	-0.102747
Q86UE8	Serine/threonine-protein kinase tousled-like 2 OS=Homo sapiens GN=TLK2 PE=1 SV=2 - [TLK2_HUMAN]	1.18933e+08	5.59709e+07	4	2	0.224326	-0.101142
P56537	Eukaryotic translation initiation factor 6 OS=Homo sapiens GN=EIF6 PE=1 SV=1 - [IF6_HUMAN]	3.22228e+08	434521628	4	2	0.319842	-0.100274
Q96HC4	PDZ and LIM domain protein 5 OS=Homo sapiens GN=PDLIM5 PE=1 SV=5 - [PDLI5_HUMAN]	1.81506e+08	1.41144e+08	5	5	-0.0270905	-0.0996662
Q06546	GA-binding protein alpha chain OS=Homo sapiens GN=GABPA PE=1 SV=1 - [GABPA_HUMAN]	1.54845e+08	8.98811e+07	4	4	0.31362	-0.096397
P22314	Ubiquitin-like modifier-activating enzyme 1 OS=Homo sapiens GN=UBA1 PE=1 SV=3 - [UBA1_HUMAN]	6.24531e+08	4.09103e+08	12	13	0.0562785	-0.0963707
A0A0D9SFL2	Bifunctional polynucleotide phosphatase/kinase OS=Homo sapiens GN=PNKP PE=1 SV=1 - [A0A0D9SFL2_HUMAN]	141619691	1.80394e+08	2	3	0.134587	-0.0963051
Q9Y383	Putative RNA-binding protein Luc7-like 2 OS=Homo sapiens GN=LUC7L2 PE=1 SV=2 - [LC7L2_HUMAN]	5.15228e+08	3.30104e+08	6	4	-0.0707346	-0.0962106
Q08211	ATP-dependent RNA helicase A OS=Homo sapiens GN=DHX9 PE=1 SV=4 - [DHX9_HUMAN]	3.37526e+08	3.2656e+08	10	9	-0.0817001	-0.0946022
Q9Y6X8	Zinc fingers and homeoboxes protein 2 OS=Homo sapiens GN=ZHX2 PE=1 SV=1 - [ZHX2_HUMAN]	1.63634e+08	1.19871e+08	5	4	-0.135045	-0.0925281
I3L3H2	Eukaryotic initiation factor 4A-III OS=Homo sapiens OX=9606 GN=EIF4A3 PE=1 SV=2 - [I3L3H2_HUMAN]	1.94198e+08	1.78132e+08	4	3	-0.00633621	-0.0879438
A0A096LNV3	E3 ubiquitin-protein ligase RNF114 (Fragment) OS=Homo sapiens GN=RNF114 PE=1 SV=1 - [A0A096LNV3_HUMAN]	5.38167e+07	1.28691e+08	3	2	0.663939	-0.0861227
Q86YP4	Transcriptional repressor p66-alpha OS=Homo sapiens GN=GATAD2A PE=1 SV=1 - [P66A_HUMAN]	1.28402e+08	9.58702e+07	6	4	0.0230225	-0.084986
P26641	Elongation factor 1-gamma OS=Homo sapiens GN=EEF1G PE=1 SV=3 - [EF1G_HUMAN]	2190749284	1.52168e+09	9	7	0.249897	-0.0842985
I3L397	Eukaryotic translation initiation factor 5A (Fragment) OS=Homo sapiens OX=9606 GN=EIF5A PE=1 SV=8 - [I3L397_HUMAN]	4.1668e+09	3.36209e+09	7	6	0.020321	-0.0825911
P41250	Glycine--tRNA ligase OS=Homo sapiens GN=GARS PE=1 SV=3 - [SYG_HUMAN]	5.49425e+08	2.63023e+08	5	3	0.0861465	-0.0783265
Q96CP2	FLYWCH family member 2 OS=Homo sapiens GN=FLYWCH2 PE=1 SV=1 - [FWCH2_HUMAN]	1.62086e+08	61812134	3	2	0.192397	-0.0765282
A6NCQ0	ADP-sugar pyrophosphatase OS=Homo sapiens GN=NUDT5 PE=3 SV=1 - [A6NCQ0_HUMAN]	6.1872e+07	103859530	2	2	-0.236128	-0.0720936
Q9GZS3	WD repeat-containing protein 61 OS=Homo sapiens GN=WDR61 PE=1 SV=1 - [WDR61_HUMAN]	2.22841e+08	2.04325e+08	2	2	-0.113575	-0.0706433
Q5T3I4	Apolipoprotein A-I binding protein OS=Homo sapiens GN=APOA1BP PE=2 SV=1 - [Q5T3I4_HUMAN]	8.52397e+07	87203667	2	2	-0.250108	-0.0682111
Q15393	Splicing factor 3B subunit 3 OS=Homo sapiens GN=SF3B3 PE=1 SV=4 - [SF3B3_HUMAN]	6.80989e+08	7.51871e+08	9	7	-0.198445	-0.0648315
Q8NFW8	N-acylneuraminate cytidylyltransferase OS=Homo sapiens GN=CMAS PE=1 SV=2 - [NEUA_HUMAN]	2.94322e+08	2.64044e+08	2	2	0.124747	-0.0568969
A0A494C1S7	General transcription factor 3C polypeptide 3 OS=Homo sapiens OX=9606 GN=GTF3C3 PE=1 SV=1 - [A0A494C1S7_HUMAN]	1.40222e+08	8.1854e+07	4	4	-0.441986	-0.0568834
Q5VZL5	Zinc finger MYM-type protein 4 OS=Homo sapiens GN=ZMYM4 PE=1 SV=1 - [ZMYM4_HUMAN]	179676895	2.03758e+08	8	9	0.00210483	-0.0559425
A0A0U1RRM1	Transcriptional repressor p66-beta OS=Homo sapiens GN=GATAD2B PE=4 SV=1 - [A0A0U1RRM1_HUMAN]	2.96024e+08	1.66543e+08	12	8	0.0918121	-0.0499142
Q9UNF0	Protein kinase C and casein kinase substrate in neurons protein 2 OS=Homo sapiens GN=PACSIN2 PE=1 SV=2 - [PACN2_HUMAN]	1.23873e+08	1.13619e+08	2	4	0	-0.0492798
P35579	Myosin-9 OS=Homo sapiens GN=MYH9 PE=1 SV=4 - [MYH9_HUMAN]	4.03874e+08	4.84257e+08	29	25	0.0533009	-0.0478222
M0R3D6	60S ribosomal protein L18a (Fragment) OS=Homo sapiens GN=RPL18A PE=1 SV=1 - [M0R3D6_HUMAN]	3.55857e+08	3.77411e+08	3	2	-0.431486	-0.0449156
B9ZVN9	DNA-directed RNA polymerase OS=Homo sapiens GN=POLR1A PE=3 SV=1 - [B9ZVN9_HUMAN]	1.12569e+08	2.53367e+08	4	4	0.0641466	-0.0414472
Q09028	Histone-binding protein RBBP4 OS=Homo sapiens GN=RBBP4 PE=1 SV=3 - [RBBP4_HUMAN]	1.79031e+09	1.91259e+09	7	7	-0.30098	-0.0413903
Q9Y3S2	Zinc finger protein 330 OS=Homo sapiens GN=ZNF330 PE=1 SV=1 - [ZN330_HUMAN]	9.04335e+07	1.25346e+08	3	2	0.196698	-0.0367448
Q9Y6G9	Cytoplasmic dynein 1 light intermediate chain 1 OS=Homo sapiens GN=DYNC1LI1 PE=1 SV=3 - [DC1L1_HUMAN]	3.08478e+08	269477780	5	4	0.0417303	-0.0365339
Q01780	Exosome component 10 OS=Homo sapiens GN=EXOSC10 PE=1 SV=2 - [EXOSX_HUMAN]	2.14689e+08	2.07269e+08	4	5	0.0479123	-0.0343183
O60343	TBC1 domain family member 4 OS=Homo sapiens GN=TBC1D4 PE=1 SV=2 - [TBCD4_HUMAN]	1.09039e+08	8.86605e+07	2	2	0.138256	-0.0339868
Q9BZE1	39S ribosomal protein L37, mitochondrial OS=Homo sapiens GN=MRPL37 PE=1 SV=2 - [RM37_HUMAN]	1.92093e+08	1.55188e+08	2	2	0.18934	-0.0336307
P78347	General transcription factor II-I OS=Homo sapiens GN=GTF2I PE=1 SV=2 - [GTF2I_HUMAN]	1.20878e+09	1.20109e+09	12	10	0.317646	-0.0328541
P13010	X-ray repair cross-complementing protein 5 OS=Homo sapiens GN=XRCC5 PE=1 SV=3 - [XRCC5_HUMAN]	1557779588	1412961839	8	7	-0.0541435	-0.0322141
Q02790	Peptidyl-prolyl cis-trans isomerase FKBP4 OS=Homo sapiens GN=FKBP4 PE=1 SV=3 - [FKBP4_HUMAN]	9.90977e+07	1.26221e+08	5	5	-0.547019	-0.0314935
Q92797	Symplekin OS=Homo sapiens GN=SYMPK PE=1 SV=2 - [SYMPK_HUMAN]	3.17661e+08	2.33276e+08	4	4	-0.0899724	-0.0308017
Q9Y2U8	Inner nuclear membrane protein Man1 OS=Homo sapiens GN=LEMD3 PE=1 SV=2 - [MAN1_HUMAN]	9.30413e+07	102664752	4	4	0.30152	-0.0298588
F5H7P7	Peptidylprolyl isomerase domain and WD repeat-containing protein 1 OS=Homo sapiens GN=PPWD1 PE=4 SV=1 - [F5H7P7_HUMAN]	7.8651e+07	1.3256e+08	3	4	-0.279396	-0.0268183
Q9UHD8	Septin-9 OS=Homo sapiens GN=SEPT9 PE=1 SV=2 - [SEPT9_HUMAN]	4.17514e+08	2.89001e+08	9	5	0.153495	-0.0259977
O00154	Cytosolic acyl coenzyme A thioester hydrolase OS=Homo sapiens GN=ACOT7 PE=1 SV=3 - [BACH_HUMAN]	153012040	1.2519e+08	4	3	0.470874	-0.0256591
Q12788	Transducin beta-like protein 3 OS=Homo sapiens GN=TBL3 PE=1 SV=2 - [TBL3_HUMAN]	2.09172e+08	2.15122e+08	11	10	-0.159741	-0.0253259
Q5SY16	Polynucleotide 5'-hydroxyl-kinase NOL9 OS=Homo sapiens GN=NOL9 PE=1 SV=1 - [NOL9_HUMAN]	2.62937e+08	2.12956e+08	3	3	-0.256726	-0.0203149
P49915	GMP synthase [glutamine-hydrolyzing] OS=Homo sapiens GN=GMPS PE=1 SV=1 - [GUAA_HUMAN]	3.05937e+08	176472336	9	5	0.30162	-0.0200847
Q9BUA3	Uncharacterized protein C11orf84 OS=Homo sapiens GN=C11orf84 PE=1 SV=3 - [CK084_HUMAN]	3.02377e+08	1.6028e+08	6	4	-0.473806	-0.0192098
Q8IX12	Cell division cycle and apoptosis regulator protein 1 OS=Homo sapiens GN=CCAR1 PE=1 SV=2 - [CCAR1_HUMAN]	3.90333e+08	3.17049e+08	9	8	-0.251623	-0.018004
O43237	Cytoplasmic dynein 1 light intermediate chain 2 OS=Homo sapiens GN=DYNC1LI2 PE=1 SV=1 - [DC1L2_HUMAN]	1.19894e+08	9.46623e+07	2	3	-0.0625382	-0.017203
P62140	Serine/threonine-protein phosphatase PP1-beta catalytic subunit OS=Homo sapiens GN=PPP1CB PE=1 SV=3 - [PP1B_HUMAN]	4.95743e+08	3.70269e+08	4	4	-0.298999	-0.016653
Q9NUQ3	Gamma-taxilin OS=Homo sapiens GN=TXLNG PE=1 SV=2 - [TXLNG_HUMAN]	1.5302e+08	6.27164e+07	5	3	0.454488	-0.0115961
Q92900	Regulator of nonsense transcripts 1 OS=Homo sapiens GN=UPF1 PE=1 SV=2 - [RENT1_HUMAN]	7.42908e+07	9.84752e+07	4	2	-0.460023	-0.010451
Q7Z5K2	Wings apart-like protein homolog OS=Homo sapiens GN=WAPAL PE=1 SV=1 - [WAPL_HUMAN]	3.74313e+08	2.03898e+08	8	8	0.153239	-0.00914647
O60884	DnaJ homolog subfamily A member 2 OS=Homo sapiens GN=DNAJA2 PE=1 SV=1 - [DNJA2_HUMAN]	9.55256e+07	5.4864e+07	4	3	0.347467	-0.00789636
O43172	U4/U6 small nuclear ribonucleoprotein Prp4 OS=Homo sapiens GN=PRPF4 PE=1 SV=2 - [PRP4_HUMAN]	2.99145e+08	2.9022e+08	3	4	-0.306767	-0.00739075
Q8IYH5	ZZ-type zinc finger-containing protein 3 OS=Homo sapiens GN=ZZZ3 PE=1 SV=1 - [ZZZ3_HUMAN]	2.32715e+08	1.72466e+08	5	7	-0.0695856	-0.00418789
P08238	Heat shock protein HSP 90-beta OS=Homo sapiens GN=HSP90AB1 PE=1 SV=4 - [HS90B_HUMAN]	1.51061e+09	1.46355e+09	9	11	0.170503	-0.00353907
Q5W011	RNA binding motif protein 17 (Fragment) OS=Homo sapiens GN=RBM17 PE=2 SV=1 - [Q5W011_HUMAN]	2.01947e+08	1.89654e+08	2	2	-0.103313	-0.000823223
A0A2U3TZL8	Kinesin-like protein OS=Homo sapiens OX=9606 GN=KIF23 PE=1 SV=1 - [A0A2U3TZL8_HUMAN]	2.4547e+08	2.01958e+08	7	4	-0.125027	0
O43290	U4/U6.U5 tri-snRNP-associated protein 1 OS=Homo sapiens GN=SART1 PE=1 SV=1 - [SNUT1_HUMAN]	1.91077e+08	2.12626e+08	7	5	-0.368323	0.00165409
D6R9P3	Heterogeneous nuclear ribonucleoprotein A/B OS=Homo sapiens GN=HNRNPAB PE=4 SV=1 - [D6R9P3_HUMAN]	1.5151e+09	1.6408e+09	3	3	-0.00148672	0.00189663
O00116	Alkyldihydroxyacetonephosphate synthase, peroxisomal OS=Homo sapiens GN=AGPS PE=1 SV=1 - [ADAS_HUMAN]	3.77611e+08	3.14067e+08	6	5	-0.0414403	0.00419844
Q6F5E8	Leucine-rich repeat-containing protein 16C OS=Homo sapiens GN=RLTPR PE=1 SV=2 - [LR16C_HUMAN]	4.06327e+07	5.52847e+07	4	3	0.78519	0.00757419
O14686	Histone-lysine N-methyltransferase MLL2 OS=Homo sapiens GN=MLL2 PE=1 SV=2 - [MLL2_HUMAN]	4.644e+07	8.54857e+07	2	4	0.296911	0.00944085
Q9HC35	Echinoderm microtubule-associated protein-like 4 OS=Homo sapiens GN=EML4 PE=1 SV=3 - [EMAL4_HUMAN]	1.94793e+08	1.70217e+08	4	3	-0.305062	0.0100125
Q9Y3F4	Serine-threonine kinase receptor-associated protein OS=Homo sapiens GN=STRAP PE=1 SV=1 - [STRAP_HUMAN]	5.19855e+08	352017354	9	7	0.0122608	0.012247
E5RJR5	S-phase kinase-associated protein 1 OS=Homo sapiens GN=SKP1 PE=4 SV=1 - [E5RJR5_HUMAN]	2.21892e+08	1.51567e+08	2	2	-0.0180562	0.0158968
P49736	DNA replication licensing factor MCM2 OS=Homo sapiens GN=MCM2 PE=1 SV=4 - [MCM2_HUMAN]	4.55652e+08	2.8068e+08	6	4	-0.3105	0.0189166
I3L2Z5	Myc-associated zinc finger protein (Fragment) OS=Homo sapiens GN=MAZ PE=4 SV=1 - [I3L2Z5_HUMAN]	3.02697e+08	1.45552e+08	5	2	0.461857	0.0200887
M0R3F6	SURP and G-patch domain-containing protein 2 OS=Homo sapiens GN=SUGP2 PE=1 SV=1 - [M0R3F6_HUMAN]	9.82757e+07	6.95973e+07	2	3	-0.359944	0.0206526
E9PD53	Structural maintenance of chromosomes protein OS=Homo sapiens GN=SMC4 PE=3 SV=1 - [E9PD53_HUMAN]	9.18239e+07	9.38612e+07	5	5	-0.0836189	0.0224489
Q6ZNB6	NF-X1-type zinc finger protein NFXL1 OS=Homo sapiens GN=NFXL1 PE=1 SV=2 - [NFXL1_HUMAN]	1.31574e+08	1.36629e+08	6	7	0.211084	0.0246883
E5RG31	DNA replication licensing factor MCM4 (Fragment) OS=Homo sapiens OX=9606 GN=MCM4 PE=1 SV=9 - [E5RG31_HUMAN]	4.37008e+08	3.36411e+08	6	6	-0.0881168	0.026763
Q14166	Tubulin--tyrosine ligase-like protein 12 OS=Homo sapiens GN=TTLL12 PE=1 SV=2 - [TTL12_HUMAN]	2.0412e+08	2.41181e+08	4	3	0.24409	0.0292021
CON_00829553.1	(Bos taurus) Gene_Symbol=YWHAB Isoform Long of 14-3-3 protein beta/alpha - [SWISS-PROT:P68250-1|ENSEMBL:ENSBTAP00000022411|REFSEQ:NP_777219]	1.16556e+09	6.65587e+08	4	4	-0.106494	0.0296109
Q12906	Interleukin enhancer-binding factor 3 OS=Homo sapiens GN=ILF3 PE=1 SV=3 - [ILF3_HUMAN]	1.19901e+09	1.10811e+09	11	10	-0.0118498	0.0306961
P33992	DNA replication licensing factor MCM5 OS=Homo sapiens GN=MCM5 PE=1 SV=5 - [MCM5_HUMAN]	4.76709e+08	4.3551e+08	5	4	0.0746426	0.0307377
Q05639	Elongation factor 1-alpha 2 OS=Homo sapiens GN=EEF1A2 PE=1 SV=1 - [EF1A2_HUMAN]	1.07017e+10	2.7425e+09	8	7	0.154468	0.0308812
Q9UMS4	Pre-mRNA-processing factor 19 OS=Homo sapiens GN=PRPF19 PE=1 SV=1 - [PRP19_HUMAN]	7.12424e+08	7.17372e+08	5	4	-0.337768	0.0311356
P49591	Serine--tRNA ligase, cytoplasmic OS=Homo sapiens GN=SARS PE=1 SV=3 - [SYSC_HUMAN]	123095920	1.95323e+08	3	3	0.0406625	0.0316131
Q07666	KH domain-containing, RNA-binding, signal transduction-associated protein 1 OS=Homo sapiens GN=KHDRBS1 PE=1 SV=1 - [KHDR1_HUMAN]	1.00572e+09	1.0402e+09	5	3	-0.0356848	0.0317315
A0A1B0GTY1	Alpha-ketoglutarate-dependent dioxygenase FTO OS=Homo sapiens OX=9606 GN=FTO PE=1 SV=1 - [A0A1B0GTY1_HUMAN]	1.38413e+08	1.10842e+08	6	4	0.0449113	0.0339425
Q96RE7	Nucleus accumbens-associated protein 1 OS=Homo sapiens GN=NACC1 PE=1 SV=1 - [NACC1_HUMAN]	2.55958e+08	2.59061e+08	4	2	0.281112	0.0341836
A0A087X0X3	Heterogeneous nuclear ribonucleoprotein M OS=Homo sapiens GN=HNRNPM PE=1 SV=1 - [A0A087X0X3_HUMAN]	8.22592e+08	1.01423e+09	15	13	0.0425872	0.0353295
Q8NAF0	Zinc finger protein 579 OS=Homo sapiens GN=ZNF579 PE=1 SV=2 - [ZN579_HUMAN]	3.39076e+08	2.026e+08	4	2	-0.0908006	0.0363975
P49458	Signal recognition particle 9 kDa protein OS=Homo sapiens GN=SRP9 PE=1 SV=2 - [SRP09_HUMAN]	2.0554e+08	2.01492e+08	2	2	-0.0104324	0.0365425
P42167	Lamina-associated polypeptide 2, isoforms beta/gamma OS=Homo sapiens GN=TMPO PE=1 SV=2 - [LAP2B_HUMAN]	3.24141e+09	2.21439e+09	14	12	0.411713	0.0375907
Q9UNE7	E3 ubiquitin-protein ligase CHIP OS=Homo sapiens GN=STUB1 PE=1 SV=2 - [CHIP_HUMAN]	1.6725e+09	1.43036e+09	5	3	0.519698	0.038338
O15541	RING finger protein 113A OS=Homo sapiens GN=RNF113A PE=1 SV=1 - [R113A_HUMAN]	1.85441e+08	1.01567e+08	4	3	-0.465323	0.0384569
Q15291	Retinoblastoma-binding protein 5 OS=Homo sapiens GN=RBBP5 PE=1 SV=2 - [RBBP5_HUMAN]	455994426	4.9557e+08	5	5	0.327003	0.0388055
Q9UQ80	Proliferation-associated protein 2G4 OS=Homo sapiens GN=PA2G4 PE=1 SV=3 - [PA2G4_HUMAN]	7.9323e+08	1.09033e+09	4	3	0.156322	0.0390448
P22626	Heterogeneous nuclear ribonucleoproteins A2/B1 OS=Homo sapiens GN=HNRNPA2B1 PE=1 SV=2 - [ROA2_HUMAN]	9.97898e+08	1.05821e+09	8	8	-0.0891177	0.0397892
P39748	Flap endonuclease 1 OS=Homo sapiens GN=FEN1 PE=1 SV=1 - [FEN1_HUMAN]	5.10093e+08	6.29068e+08	4	5	0.267777	0.0443553
Q92922	SWI/SNF complex subunit SMARCC1 OS=Homo sapiens GN=SMARCC1 PE=1 SV=3 - [SMRC1_HUMAN]	3.63634e+08	254655164	11	6	-0.0832613	0.0454323
Q96T88	E3 ubiquitin-protein ligase UHRF1 OS=Homo sapiens GN=UHRF1 PE=1 SV=1 - [UHRF1_HUMAN]	1.92929e+08	7.34529e+07	9	3	-0.66521	0.0474611
P36551	Coproporphyrinogen-III oxidase, mitochondrial OS=Homo sapiens GN=CPOX PE=1 SV=3 - [HEM6_HUMAN]	6.07035e+07	4.21277e+07	2	2	0.124028	0.0478451
P29401	Transketolase OS=Homo sapiens GN=TKT PE=1 SV=3 - [TKT_HUMAN]	1.02706e+09	1.26009e+09	7	6	-0.13414	0.0496984
O14654	Insulin receptor substrate 4 OS=Homo sapiens GN=IRS4 PE=1 SV=1 - [IRS4_HUMAN]	140518156	5.60587e+07	5	2	0.900943	0.0499579
P54886	Delta-1-pyrroline-5-carboxylate synthase OS=Homo sapiens GN=ALDH18A1 PE=1 SV=2 - [P5CS_HUMAN]	5.99932e+08	5.9316e+08	9	9	0.193233	0.0506679
J3QT28	Mitotic checkpoint protein BUB3 (Fragment) OS=Homo sapiens GN=BUB3 PE=4 SV=1 - [J3QT28_HUMAN]	1.66759e+09	1.68572e+09	7	7	0.0783278	0.0518485
P41227	N-alpha-acetyltransferase 10 OS=Homo sapiens GN=NAA10 PE=1 SV=1 - [NAA10_HUMAN]	184940907	1.16766e+08	5	3	-0.304578	0.0520588
P62829	60S ribosomal protein L23 OS=Homo sapiens GN=RPL23 PE=1 SV=1 - [RL23_HUMAN]	595912364	3.48491e+08	2	3	-0.175572	0.0521632
C9JTT7	Replication factor C subunit 4 (Fragment) OS=Homo sapiens GN=RFC4 PE=4 SV=1 - [C9JTT7_HUMAN]	1.16861e+08	1.05513e+08	4	3	-0.0553273	0.0564224
O95292	Vesicle-associated membrane protein-associated protein B/C OS=Homo sapiens GN=VAPB PE=1 SV=3 - [VAPB_HUMAN]	3.87211e+07	33920607	2	2	-0.312005	0.0626938
A0A087X0P4	Pre-B-cell leukemia transcription factor 1 OS=Homo sapiens GN=PBX1 PE=1 SV=1 - [A0A087X0P4_HUMAN]	2.71549e+08	240649393	3	2	0.696374	0.0628298
Q96AE4	Far upstream element-binding protein 1 OS=Homo sapiens GN=FUBP1 PE=1 SV=3 - [FUBP1_HUMAN]	6.60902e+08	5.86261e+08	9	10	-0.498972	0.0629598
Q14566	DNA replication licensing factor MCM6 OS=Homo sapiens GN=MCM6 PE=1 SV=1 - [MCM6_HUMAN]	7.47693e+08	8.42132e+08	10	8	0.0903951	0.0652263
D6RAF8	Heterogeneous nuclear ribonucleoprotein D0 (Fragment) OS=Homo sapiens GN=HNRNPD PE=4 SV=1 - [D6RAF8_HUMAN]	2.24351e+09	2.36854e+09	4	4	-0.0520535	0.0654624
A0A494C1F7	Chromodomain-helicase-DNA-binding protein 1-like (Fragment) OS=Homo sapiens OX=9606 GN=CHD1L PE=1 SV=1 - [A0A494C1F7_HUMAN]	3.14453e+08	1.86845e+08	6	4	0.145055	0.0657016
Q9NP72	Ras-related protein Rab-18 OS=Homo sapiens GN=RAB18 PE=1 SV=1 - [RAB18_HUMAN]	3.68006e+09	67491585	2	2	-0.766403	0.0678539
Q9BR76	Coronin-1B OS=Homo sapiens GN=CORO1B PE=1 SV=1 - [COR1B_HUMAN]	3.26012e+08	2.13415e+08	5	2	0.288935	0.0691929
Q5UIP0	Telomere-associated protein RIF1 OS=Homo sapiens GN=RIF1 PE=1 SV=2 - [RIF1_HUMAN]	4.52095e+08	3.84034e+08	23	20	0.117529	0.0695676
Q9P2J5	Leucine--tRNA ligase, cytoplasmic OS=Homo sapiens GN=LARS PE=1 SV=2 - [SYLC_HUMAN]	1.20436e+08	2.00493e+08	2	4	0.133476	0.0715089
Q15181	Inorganic pyrophosphatase OS=Homo sapiens GN=PPA1 PE=1 SV=2 - [IPYR_HUMAN]	1.77845e+09	1.04088e+09	8	7	0.157666	0.0733286
Q99798	Aconitate hydratase, mitochondrial OS=Homo sapiens GN=ACO2 PE=1 SV=2 - [ACON_HUMAN]	1.38465e+08	1.54769e+08	4	3	0.442841	0.0737937
Q96PU4	E3 ubiquitin-protein ligase UHRF2 OS=Homo sapiens GN=UHRF2 PE=1 SV=1 - [UHRF2_HUMAN]	1.69326e+08	8.67519e+07	7	4	-0.00633381	0.0767006
H7C4H2	Signal recognition particle receptor subunit beta (Fragment) OS=Homo sapiens GN=SRPRB PE=4 SV=1 - [H7C4H2_HUMAN]	1.11985e+08	111073962	3	2	0.368574	0.0779477
O75821	Eukaryotic translation initiation factor 3 subunit G OS=Homo sapiens GN=EIF3G PE=1 SV=2 - [EIF3G_HUMAN]	386084206	1.52856e+08	5	3	-0.173858	0.0786308
B4DUR8	T-complex protein 1 subunit gamma OS=Homo sapiens GN=CCT3 PE=2 SV=1 - [B4DUR8_HUMAN]	7.69814e+08	5.92352e+08	10	6	0.290438	0.0792295
Q92917	G patch domain and KOW motifs-containing protein OS=Homo sapiens GN=GPKOW PE=1 SV=2 - [GPKOW_HUMAN]	44354810	4.43836e+07	2	3	-0.00775539	0.0795192
A0A0A0MRA5	Heterogeneous nuclear ribonucleoprotein U-like protein 1 OS=Homo sapiens GN=HNRNPUL1 PE=1 SV=1 - [A0A0A0MRA5_HUMAN]	327261342	3.91884e+08	3	4	0.0426259	0.0797586
P78371	T-complex protein 1 subunit beta OS=Homo sapiens GN=CCT2 PE=1 SV=4 - [TCPB_HUMAN]	5.41684e+08	2.82698e+08	7	4	0.392092	0.0800506
Q13111	Chromatin assembly factor 1 subunit A OS=Homo sapiens OX=9606 GN=CHAF1A PE=1 SV=3 - [CAF1A_HUMAN]	3.27145e+08	2.25526e+08	5	4	-0.109931	0.0801801
P40939	Trifunctional enzyme subunit alpha, mitochondrial OS=Homo sapiens GN=HADHA PE=1 SV=2 - [ECHA_HUMAN]	2.45405e+08	2.10985e+08	3	3	0.0310853	0.081758
Q09161	Nuclear cap-binding protein subunit 1 OS=Homo sapiens GN=NCBP1 PE=1 SV=1 - [NCBP1_HUMAN]	451771256	3.63535e+08	3	4	0.287101	0.0817729
O75362	Zinc finger protein 217 OS=Homo sapiens GN=ZNF217 PE=1 SV=1 - [ZN217_HUMAN]	3.38676e+07	4.60374e+07	4	4	-0.875201	0.0825452
O00151	PDZ and LIM domain protein 1 OS=Homo sapiens GN=PDLIM1 PE=1 SV=4 - [PDLI1_HUMAN]	1.84225e+08	2.0267e+08	4	3	0.252814	0.0826032
Q9H0H5	Rac GTPase-activating protein 1 OS=Homo sapiens GN=RACGAP1 PE=1 SV=1 - [RGAP1_HUMAN]	2.05742e+08	1.7696e+08	8	5	-0.295306	0.0837504
Q9NX58	Cell growth-regulating nucleolar protein OS=Homo sapiens GN=LYAR PE=1 SV=2 - [LYAR_HUMAN]	128620879	1.67448e+08	3	2	-0.0507144	0.0849709
Q96EL3	39S ribosomal protein L53, mitochondrial OS=Homo sapiens GN=MRPL53 PE=1 SV=1 - [RM53_HUMAN]	8.12355e+07	104777432	2	2	0.108244	0.0864623
P25205	DNA replication licensing factor MCM3 OS=Homo sapiens GN=MCM3 PE=1 SV=3 - [MCM3_HUMAN]	5.61791e+08	5.91332e+08	16	12	0.130796	0.086958
Q16531	DNA damage-binding protein 1 OS=Homo sapiens GN=DDB1 PE=1 SV=1 - [DDB1_HUMAN]	5.60212e+08	1.34315e+08	4	4	-0.167259	0.0872078
P12955	Xaa-Pro dipeptidase OS=Homo sapiens GN=PEPD PE=1 SV=3 - [PEPD_HUMAN]	1.49207e+08	5.57893e+07	3	2	0.599296	0.0875954
P49792	E3 SUMO-protein ligase RanBP2 OS=Homo sapiens GN=RANBP2 PE=1 SV=2 - [RBP2_HUMAN]	4.19145e+08	4.62446e+08	32	22	0.210466	0.0877012
P34897	Serine hydroxymethyltransferase, mitochondrial OS=Homo sapiens GN=SHMT2 PE=1 SV=3 - [GLYM_HUMAN]	1.75449e+08	1.23994e+08	6	4	-0.115974	0.0885555
P24534	Elongation factor 1-beta OS=Homo sapiens GN=EEF1B2 PE=1 SV=3 - [EF1B_HUMAN]	3.89822e+09	3.87635e+09	5	5	-0.156423	0.0896499
Q9P258	Protein RCC2 OS=Homo sapiens GN=RCC2 PE=1 SV=2 - [RCC2_HUMAN]	6883713248	3.86799e+09	19	17	0.100553	0.0896836
Q9ULW0	Targeting protein for Xklp2 OS=Homo sapiens GN=TPX2 PE=1 SV=2 - [TPX2_HUMAN]	3.63055e+08	2.23319e+08	13	8	0.336331	0.0897582
Q9UBW7	Zinc finger MYM-type protein 2 OS=Homo sapiens GN=ZMYM2 PE=1 SV=1 - [ZMYM2_HUMAN]	2.12129e+08	2.16929e+08	5	3	0.148299	0.0903588
P29966	Myristoylated alanine-rich C-kinase substrate OS=Homo sapiens GN=MARCKS PE=1 SV=4 - [MARCS_HUMAN]	105949735	8.03106e+07	4	4	-0.239195	0.0930394
P15104	Glutamine synthetase OS=Homo sapiens GN=GLUL PE=1 SV=4 - [GLNA_HUMAN]	1.29199e+08	1.23208e+08	3	3	0.247649	0.093114
B4E2D5	Protein SUPT20H OS=Homo sapiens GN=SUPT20H PE=2 SV=1 - [B4E2D5_HUMAN]	42146109	4.3478e+07	2	2	-0.00870065	0.0944741
O94776	Metastasis-associated protein MTA2 OS=Homo sapiens GN=MTA2 PE=1 SV=1 - [MTA2_HUMAN]	7.00284e+08	494354484	10	5	-0.146227	0.0999469
Q96I24	Far upstream element-binding protein 3 OS=Homo sapiens GN=FUBP3 PE=1 SV=2 - [FUBP3_HUMAN]	2.14117e+08	1.47806e+08	4	4	0.263292	0.1016
G3V1J5	Exosome complex exonuclease RRP44 OS=Homo sapiens GN=DIS3 PE=3 SV=1 - [G3V1J5_HUMAN]	5.96812e+08	514929869	13	11	0.0706167	0.101886
Q16658	Fascin OS=Homo sapiens GN=FSCN1 PE=1 SV=3 - [FSCN1_HUMAN]	2.67157e+08	236573115	4	4	0.0792674	0.102067
P26639	Threonine--tRNA ligase, cytoplasmic OS=Homo sapiens GN=TARS PE=1 SV=3 - [SYTC_HUMAN]	5.31628e+08	5.28014e+08	11	9	0.221619	0.102227
Q14847	LIM and SH3 domain protein 1 OS=Homo sapiens GN=LASP1 PE=1 SV=2 - [LASP1_HUMAN]	2.08492e+08	1.88419e+08	3	4	0.0310996	0.102289
O95239	Chromosome-associated kinesin KIF4A OS=Homo sapiens GN=KIF4A PE=1 SV=3 - [KIF4A_HUMAN]	3.15408e+08	2.27042e+08	14	10	-0.16649	0.103849
O75717	WD repeat and HMG-box DNA-binding protein 1 OS=Homo sapiens GN=WDHD1 PE=1 SV=1 - [WDHD1_HUMAN]	1.46089e+08	1.53207e+08	7	7	-0.0906445	0.103876
Q9Y5K6	CD2-associated protein OS=Homo sapiens GN=CD2AP PE=1 SV=1 - [CD2AP_HUMAN]	2.03657e+08	1.059e+08	7	5	0.38426	0.103954
B1AK87	Capping protein (Actin filament) muscle Z-line, beta OS=Homo sapiens GN=CAPZB PE=4 SV=1 - [B1AK87_HUMAN]	4.15477e+08	3.08905e+08	6	3	0.434528	0.104129
G3V1U3	Methionine aminopeptidase OS=Homo sapiens GN=METAP2 PE=3 SV=1 - [G3V1U3_HUMAN]	3.91278e+07	3.89093e+07	4	2	0.0492643	0.104658
Q96KR1	Zinc finger RNA-binding protein OS=Homo sapiens GN=ZFR PE=1 SV=2 - [ZFR_HUMAN]	1.60782e+08	1.52663e+08	6	5	0.272787	0.10604
Q6UXN9	WD repeat-containing protein 82 OS=Homo sapiens GN=WDR82 PE=1 SV=1 - [WDR82_HUMAN]	1.8312e+08	1.27604e+08	2	2	0.134008	0.109011
O95202	LETM1 and EF-hand domain-containing protein 1, mitochondrial OS=Homo sapiens GN=LETM1 PE=1 SV=1 - [LETM1_HUMAN]	3.57555e+08	1.98195e+08	6	6	0.610717	0.111748
C9J0I9	Nuclear-interacting partner of ALK OS=Homo sapiens GN=ZC3HC1 PE=4 SV=1 - [C9J0I9_HUMAN]	4.50593e+08	3.28852e+08	6	4	0.0654158	0.112287
K7ES96	Mothers against decapentaplegic homolog 4 OS=Homo sapiens GN=SMAD4 PE=4 SV=1 - [K7ES96_HUMAN]	3.30133e+08	2.85953e+08	3	4	0.294835	0.113137
O95639	Cleavage and polyadenylation specificity factor subunit 4 OS=Homo sapiens GN=CPSF4 PE=1 SV=1 - [CPSF4_HUMAN]	180531138	1.71466e+08	4	4	-0.0618107	0.114491
P48382	DNA-binding protein RFX5 OS=Homo sapiens GN=RFX5 PE=1 SV=1 - [RFX5_HUMAN]	6.58321e+07	6.99924e+07	6	5	0.283877	0.116341
O95232	Luc7-like protein 3 OS=Homo sapiens GN=LUC7L3 PE=1 SV=2 - [LC7L3_HUMAN]	5.33334e+08	4.12869e+08	6	3	-0.0279493	0.120199
Q9NVM9	Protein asunder homolog OS=Homo sapiens GN=Asun PE=1 SV=2 - [ASUN_HUMAN]	1.78454e+08	1.75893e+08	5	6	-0.213955	0.121042
Q92576	PHD finger protein 3 OS=Homo sapiens GN=PHF3 PE=1 SV=3 - [PHF3_HUMAN]	2.65791e+08	2.04907e+08	11	6	0.276212	0.124464
Q15233	Non-POU domain-containing octamer-binding protein OS=Homo sapiens GN=NONO PE=1 SV=4 - [NONO_HUMAN]	1.14819e+09	8.39292e+08	10	12	0.252464	0.124692
K7EIY6	E3 ubiquitin-protein ligase RNF126 (Fragment) OS=Homo sapiens OX=9606 GN=RNF126 PE=1 SV=7 - [K7EIY6_HUMAN]	3.14762e+08	2.43062e+08	2	2	0.129498	0.125191
P21333	Filamin-A OS=Homo sapiens GN=FLNA PE=1 SV=4 - [FLNA_HUMAN]	247049446	3.7567e+08	23	29	0.0302639	0.127169
P30101	Protein disulfide-isomerase A3 OS=Homo sapiens GN=PDIA3 PE=1 SV=4 - [PDIA3_HUMAN]	3.68083e+08	4.22605e+08	8	8	0.186576	0.131772
Q8WUA2	Peptidyl-prolyl cis-trans isomerase-like 4 OS=Homo sapiens GN=PPIL4 PE=1 SV=1 - [PPIL4_HUMAN]	239626604	1.76694e+08	5	3	-0.0188513	0.131976
Q2TAY7	WD40 repeat-containing protein SMU1 OS=Homo sapiens GN=SMU1 PE=1 SV=2 - [SMU1_HUMAN]	8.41652e+07	2.86227e+08	2	4	1.40771	0.132265
P62714	Serine/threonine-protein phosphatase 2A catalytic subunit beta isoform OS=Homo sapiens GN=PPP2CB PE=1 SV=1 - [PP2AB_HUMAN]	2.17162e+08	117013126	3	2	0.115059	0.13546
Q00013	55 kDa erythrocyte membrane protein OS=Homo sapiens GN=MPP1 PE=1 SV=2 - [EM55_HUMAN]	1.24452e+08	45122313	4	2	0.61138	0.135733
Q14974	Importin subunit beta-1 OS=Homo sapiens GN=KPNB1 PE=1 SV=2 - [IMB1_HUMAN]	2.54499e+08	1.57887e+08	4	2	-0.152292	0.137348
P26358	DNA (cytosine-5)-methyltransferase 1 OS=Homo sapiens GN=DNMT1 PE=1 SV=2 - [DNMT1_HUMAN]	6.01319e+08	6.30412e+08	25	20	0.248293	0.13775
P07737	Profilin-1 OS=Homo sapiens GN=PFN1 PE=1 SV=2 - [PROF1_HUMAN]	7.25691e+08	6.70221e+08	5	5	0.168707	0.13847
Q86VP6	Cullin-associated NEDD8-dissociated protein 1 OS=Homo sapiens GN=CAND1 PE=1 SV=2 - [CAND1_HUMAN]	5.43012e+08	3.74181e+08	7	7	-0.0455086	0.139029
Q96B26	Exosome complex component RRP43 OS=Homo sapiens GN=EXOSC8 PE=1 SV=1 - [EXOS8_HUMAN]	6.55028e+07	106747911	2	2	0.721936	0.139102
Q15056	Eukaryotic translation initiation factor 4H OS=Homo sapiens GN=EIF4H PE=1 SV=5 - [IF4H_HUMAN]	1.0731e+08	1.04332e+08	3	3	0.0492026	0.140949
P18669	Phosphoglycerate mutase 1 OS=Homo sapiens GN=PGAM1 PE=1 SV=2 - [PGAM1_HUMAN]	2.70219e+08	2.86333e+08	4	5	0.347401	0.144188
Q96EK7	Constitutive coactivator of peroxisome proliferator-activated receptor gamma OS=Homo sapiens GN=FAM120B PE=1 SV=1 - [F120B_HUMAN]	1.04854e+08	1.19601e+08	5	3	0.63482	0.144774
H0YJU4	Transcriptional repressor protein YY1 (Fragment) OS=Homo sapiens GN=YY1 PE=4 SV=1 - [H0YJU4_HUMAN]	8.47187e+07	9.60463e+07	3	2	0.109529	0.145312
P49959	Double-strand break repair protein MRE11A OS=Homo sapiens GN=MRE11A PE=1 SV=3 - [MRE11_HUMAN]	2.35828e+08	2.65037e+08	6	2	0.141097	0.145721
P62258	14-3-3 protein epsilon OS=Homo sapiens GN=YWHAE PE=1 SV=1 - [1433E_HUMAN]	6.86973e+08	6.66647e+08	8	6	0.346347	0.147563
A0A5F9ZHJ7	Acetyl-CoA acetyltransferase, mitochondrial OS=Homo sapiens OX=9606 GN=ACAT1 PE=4 SV=1 - [A0A5F9ZHJ7_HUMAN]	4.95793e+08	4.98037e+08	4	3	0.292427	0.151781
O43583	Density-regulated protein OS=Homo sapiens GN=DENR PE=1 SV=2 - [DENR_HUMAN]	1.40656e+09	1.14321e+09	5	2	0.114046	0.152341
P11586	C-1-tetrahydrofolate synthase, cytoplasmic OS=Homo sapiens GN=MTHFD1 PE=1 SV=3 - [C1TC_HUMAN]	410368889	2.99801e+08	14	12	0.45651	0.152919
P05023	Sodium/potassium-transporting ATPase subunit alpha-1 OS=Homo sapiens GN=ATP1A1 PE=1 SV=1 - [AT1A1_HUMAN]	2.31472e+08	1.80419e+08	8	6	0.225562	0.153775
H7C2I1	Protein arginine N-methyltransferase 1 OS=Homo sapiens GN=PRMT1 PE=4 SV=1 - [H7C2I1_HUMAN]	1.29501e+09	9.64147e+08	7	5	0.0260663	0.154346
B4E1E0	CTP synthase OS=Homo sapiens OX=9606 GN=CTPS1 PE=1 SV=1 - [B4E1E0_HUMAN]	4.52138e+08	3.68862e+08	5	4	0.191039	0.155416
P49903	Selenide, water dikinase 1 OS=Homo sapiens GN=SEPHS1 PE=1 SV=2 - [SPS1_HUMAN]	4.00867e+08	3.69493e+08	3	3	0.252408	0.155714
Q96J01	THO complex subunit 3 OS=Homo sapiens GN=THOC3 PE=1 SV=1 - [THOC3_HUMAN]	5.05439e+08	4.02242e+08	6	5	0.107053	0.161764
Q99986	Serine/threonine-protein kinase VRK1 OS=Homo sapiens GN=VRK1 PE=1 SV=1 - [VRK1_HUMAN]	3.07046e+08	3.48115e+08	2	2	0.0448135	0.166237
Q13838	Spliceosome RNA helicase DDX39B OS=Homo sapiens GN=DDX39B PE=1 SV=1 - [DX39B_HUMAN]	1.71468e+09	1.8063e+09	6	7	-0.00267442	0.167149
A0A0A0MR02	Voltage-dependent anion-selective channel protein 2 (Fragment) OS=Homo sapiens GN=VDAC2 PE=1 SV=1 - [A0A0A0MR02_HUMAN]	5.44364e+08	3.97402e+08	5	3	0.457694	0.167749
A6NHR9	Structural maintenance of chromosomes flexible hinge domain-containing protein 1 OS=Homo sapiens GN=SMCHD1 PE=1 SV=2 - [SMHD1_HUMAN]	1.78965e+08	1.67927e+08	10	10	0.329773	0.169209
Q9UQR0	Sex comb on midleg-like protein 2 OS=Homo sapiens GN=SCML2 PE=1 SV=1 - [SCML2_HUMAN]	3.64725e+08	2.98335e+08	13	9	0.373551	0.169435
P40926	Malate dehydrogenase, mitochondrial OS=Homo sapiens GN=MDH2 PE=1 SV=3 - [MDHM_HUMAN]	2.24982e+09	2.18539e+09	10	8	0.0949448	0.17145
P27816	Microtubule-associated protein 4 OS=Homo sapiens GN=MAP4 PE=1 SV=3 - [MAP4_HUMAN]	777767396	3.91465e+08	16	13	0.323305	0.171478
Q13409	Cytoplasmic dynein 1 intermediate chain 2 OS=Homo sapiens GN=DYNC1I2 PE=1 SV=3 - [DC1I2_HUMAN]	327865853	2.6209e+08	5	4	-0.0893572	0.171741
Q9BWF3	RNA-binding protein 4 OS=Homo sapiens GN=RBM4 PE=1 SV=1 - [RBM4_HUMAN]	5.22054e+08	3.97614e+08	7	6	0.440997	0.172007
P60174	Triosephosphate isomerase OS=Homo sapiens GN=TPI1 PE=1 SV=3 - [TPIS_HUMAN]	1.70217e+08	152825400	5	4	0.0347379	0.172413
Q9BUF5	Tubulin beta-6 chain OS=Homo sapiens GN=TUBB6 PE=1 SV=1 - [TBB6_HUMAN]	9.26406e+08	3.59573e+08	7	6	0.199386	0.173254
P41091	Eukaryotic translation initiation factor 2 subunit 3 OS=Homo sapiens GN=EIF2S3 PE=1 SV=3 - [IF2G_HUMAN]	2.74358e+08	2.56722e+08	5	4	-0.0417047	0.174058
Q96PK6	RNA-binding protein 14 OS=Homo sapiens GN=RBM14 PE=1 SV=2 - [RBM14_HUMAN]	9.27931e+07	6.82919e+07	3	2	0.218531	0.174704
P04075	Fructose-bisphosphate aldolase A OS=Homo sapiens GN=ALDOA PE=1 SV=2 - [ALDOA_HUMAN]	8.06108e+08	8.18823e+08	10	10	0.161151	0.175912
P23246	Splicing factor, proline- and glutamine-rich OS=Homo sapiens GN=SFPQ PE=1 SV=2 - [SFPQ_HUMAN]	5.22702e+08	373547472	7	8	0.143484	0.17747
P62834	Ras-related protein Rap-1A OS=Homo sapiens GN=RAP1A PE=1 SV=1 - [RAP1A_HUMAN]	3.74019e+08	1.93045e+08	6	4	0.380391	0.178204
Q9UQE7	Structural maintenance of chromosomes protein 3 OS=Homo sapiens GN=SMC3 PE=1 SV=2 - [SMC3_HUMAN]	3.5118e+07	4.49248e+07	3	2	0.310371	0.178262
A0A087WYC1	Heat shock 70 kDa protein 4 OS=Homo sapiens GN=HSPA4 PE=1 SV=1 - [A0A087WYC1_HUMAN]	4.4632e+08	5.23018e+08	8	13	0.0832681	0.179436
J3KTA4	Probable ATP-dependent RNA helicase DDX5 OS=Homo sapiens GN=DDX5 PE=3 SV=1 - [J3KTA4_HUMAN]	3.45115e+09	2.83283e+09	11	9	0.135929	0.18076
P20700	Lamin-B1 OS=Homo sapiens GN=LMNB1 PE=1 SV=2 - [LMNB1_HUMAN]	1.80039e+08	2.10384e+08	11	13	0.246597	0.181444
A0A1X7SBZ2	Probable ATP-dependent RNA helicase DDX17 OS=Homo sapiens OX=9606 GN=DDX17 PE=1 SV=1 - [A0A1X7SBZ2_HUMAN]	4.00619e+09	3.43476e+09	22	22	0.0369986	0.182037
P05412	Transcription factor AP-1 OS=Homo sapiens GN=JUN PE=1 SV=2 - [JUN_HUMAN]	9.93175e+07	7.40269e+07	2	2	0.352164	0.18205
A0A494C1L1	Delta(14)-sterol reductase LBR OS=Homo sapiens OX=9606 GN=LBR PE=1 SV=1 - [A0A494C1L1_HUMAN]	4.6899e+08	1.14987e+08	4	3	0.162537	0.182421
E9PCH5	Calpastatin OS=Homo sapiens GN=CAST PE=4 SV=1 - [E9PCH5_HUMAN]	4.06455e+08	1.39528e+08	14	8	-0.0711671	0.182712
Q99661	Kinesin-like protein KIF2C OS=Homo sapiens GN=KIF2C PE=1 SV=2 - [KIF2C_HUMAN]	469384412	3.16679e+08	9	6	0.141083	0.183639
A0A1W2PNV4	Uncharacterized protein OS=Homo sapiens OX=9606 PE=4 SV=1 - [A0A1W2PNV4_HUMAN]	59210787	1.59e+08	3	5	-0.0618014	0.186497
P61978	Heterogeneous nuclear ribonucleoprotein K OS=Homo sapiens GN=HNRNPK PE=1 SV=1 - [HNRPK_HUMAN]	1.27209e+10	8.23988e+09	14	17	0.179585	0.186813
Q86UV5	Ubiquitin carboxyl-terminal hydrolase 48 OS=Homo sapiens GN=USP48 PE=1 SV=1 - [UBP48_HUMAN]	4.91103e+08	3.57995e+08	9	7	0.0657978	0.18853
Q7Z5L9	Interferon regulatory factor 2-binding protein 2 OS=Homo sapiens GN=IRF2BP2 PE=1 SV=2 - [I2BP2_HUMAN]	1.7121e+08	1.65223e+08	4	5	0.278866	0.188974
Q9NTW7	Zinc finger protein 64 homolog, isoforms 3 and 4 OS=Homo sapiens GN=ZFP64 PE=2 SV=3 - [ZF64B_HUMAN]	334928437	2.09258e+08	6	5	0.114193	0.189218
Q13322	Growth factor receptor-bound protein 10 OS=Homo sapiens GN=GRB10 PE=1 SV=2 - [GRB10_HUMAN]	1.02115e+08	6.14424e+07	2	2	0.567543	0.189882
P18031	Tyrosine-protein phosphatase non-receptor type 1 OS=Homo sapiens GN=PTPN1 PE=1 SV=1 - [PTN1_HUMAN]	1.17467e+08	9.41563e+07	3	2	0.536238	0.191741
O00273	DNA fragmentation factor subunit alpha OS=Homo sapiens GN=DFFA PE=1 SV=1 - [DFFA_HUMAN]	1.64105e+08	1.44782e+08	4	4	-0.282523	0.194479
P35606	Coatomer subunit beta' OS=Homo sapiens GN=COPB2 PE=1 SV=2 - [COPB2_HUMAN]	1.11379e+08	1.44493e+08	2	3	0.334682	0.194953
Q13330	Metastasis-associated protein MTA1 OS=Homo sapiens GN=MTA1 PE=1 SV=2 - [MTA1_HUMAN]	2.05135e+08	1.56664e+08	8	3	0.0281647	0.196171
Q6VMQ6	Activating transcription factor 7-interacting protein 1 OS=Homo sapiens GN=ATF7IP PE=1 SV=3 - [MCAF1_HUMAN]	1.41223e+08	119517586	4	3	0.290499	0.196211
O43670	Zinc finger protein 207 OS=Homo sapiens GN=ZNF207 PE=1 SV=1 - [ZN207_HUMAN]	3.26374e+08	2.05915e+08	3	3	0.433074	0.202818
M0R3B2	Nitric oxide synthase-interacting protein (Fragment) OS=Homo sapiens OX=9606 GN=NOSIP PE=1 SV=8 - [M0R3B2_HUMAN]	1.15698e+08	8.03975e+07	4	3	0.198336	0.205555
P56545	C-terminal-binding protein 2 OS=Homo sapiens GN=CTBP2 PE=1 SV=1 - [CTBP2_HUMAN]	4.72955e+08	3.19188e+08	4	4	0.455872	0.205641
Q7KZF4	Staphylococcal nuclease domain-containing protein 1 OS=Homo sapiens GN=SND1 PE=1 SV=1 - [SND1_HUMAN]	1.21682e+08	1.17769e+08	4	3	0.0237723	0.207571
Q29RF7	Sister chromatid cohesion protein PDS5 homolog A OS=Homo sapiens GN=PDS5A PE=1 SV=1 - [PDS5A_HUMAN]	2.41115e+08	2.19062e+08	11	9	0.466936	0.208289
Q15814	Tubulin-specific chaperone C OS=Homo sapiens GN=TBCC PE=1 SV=2 - [TBCC_HUMAN]	8.45464e+07	9.08621e+07	2	2	0.672697	0.208757
Q15084	Protein disulfide-isomerase A6 OS=Homo sapiens GN=PDIA6 PE=1 SV=1 - [PDIA6_HUMAN]	1.6988e+08	176101735	2	2	0.216759	0.209381
P17028	Zinc finger protein 24 OS=Homo sapiens GN=ZNF24 PE=1 SV=4 - [ZNF24_HUMAN]	1.38934e+08	1.71651e+08	6	5	0.717761	0.21161
V9GZ55	Proteasome assembly chaperone 2 (Fragment) OS=Homo sapiens GN=PSMG2 PE=1 SV=1 - [V9GZ55_HUMAN]	66326196	7.31132e+07	2	2	0.348587	0.211759
F5H433	Sal-like protein 2 OS=Homo sapiens OX=9606 GN=SALL2 PE=1 SV=3 - [F5H433_HUMAN]	5.6702e+07	2.43798e+07	3	2	0.505353	0.214708
Q8IWS0	PHD finger protein 6 OS=Homo sapiens GN=PHF6 PE=1 SV=1 - [PHF6_HUMAN]	430856326	3.37272e+08	7	7	0.192297	0.218544
Q00610	Clathrin heavy chain 1 OS=Homo sapiens GN=CLTC PE=1 SV=5 - [CLH1_HUMAN]	1.18257e+08	1.50837e+08	3	3	-0.756386	0.21983
P49916	DNA ligase 3 OS=Homo sapiens GN=LIG3 PE=1 SV=2 - [DNLI3_HUMAN]	2.43671e+08	1.84681e+08	8	9	0.0423295	0.219888
Q9Y617	Phosphoserine aminotransferase OS=Homo sapiens GN=PSAT1 PE=1 SV=2 - [SERC_HUMAN]	1.62628e+08	2.1249e+08	4	2	0.419118	0.222631
Q13085	Acetyl-CoA carboxylase 1 OS=Homo sapiens GN=ACACA PE=1 SV=2 - [ACACA_HUMAN]	6.05307e+07	138392119	3	4	0.113056	0.224045
A0A0A0MT09	Nuclear inhibitor of protein phosphatase 1 (Fragment) OS=Homo sapiens GN=PPP1R8 PE=1 SV=1 - [A0A0A0MT09_HUMAN]	1.25309e+08	1.2079e+08	3	4	-0.122594	0.224098
Q04917	14-3-3 protein eta OS=Homo sapiens GN=YWHAH PE=1 SV=4 - [1433F_HUMAN]	1.20879e+09	7.03616e+08	4	3	0.393534	0.231845
P13804	Electron transfer flavoprotein subunit alpha, mitochondrial OS=Homo sapiens GN=ETFA PE=1 SV=1 - [ETFA_HUMAN]	2.75822e+08	3.54555e+08	4	5	0.122383	0.231884
Q9NYL9	Tropomodulin-3 OS=Homo sapiens GN=TMOD3 PE=1 SV=1 - [TMOD3_HUMAN]	2.37945e+08	1.4496e+08	7	3	0.252389	0.233813
P31939	Bifunctional purine biosynthesis protein PURH OS=Homo sapiens GN=ATIC PE=1 SV=3 - [PUR9_HUMAN]	1.75708e+08	1.67173e+08	4	5	0.328355	0.234931
O95831	Apoptosis-inducing factor 1, mitochondrial OS=Homo sapiens GN=AIFM1 PE=1 SV=1 - [AIFM1_HUMAN]	1.05519e+08	1.3849e+08	3	5	-0.0454345	0.237121
Q8WUM0	Nuclear pore complex protein Nup133 OS=Homo sapiens GN=NUP133 PE=1 SV=2 - [NU133_HUMAN]	9.65793e+07	6.70745e+07	4	4	0.171518	0.238673
Q8N1G2	Cap-specific mRNA (nucleoside-2'-O-)-methyltransferase 1 OS=Homo sapiens GN=FTSJD2 PE=1 SV=1 - [MTR1_HUMAN]	1.78842e+08	5.20398e+07	5	4	-0.459049	0.238735
Q06830	Peroxiredoxin-1 OS=Homo sapiens GN=PRDX1 PE=1 SV=1 - [PRDX1_HUMAN]	6.24618e+09	3.09411e+09	13	10	0.657629	0.239531
Q9UGI8	Testin OS=Homo sapiens GN=TES PE=1 SV=1 - [TES_HUMAN]	3.56823e+08	2.2377e+08	11	5	0.0709912	0.239772
Q96JB3	Hypermethylated in cancer 2 protein OS=Homo sapiens GN=HIC2 PE=1 SV=2 - [HIC2_HUMAN]	2.07408e+08	1.14112e+08	5	2	0.141512	0.240208
G3V1A4	Cofilin 1 (Non-muscle), isoform CRA_a OS=Homo sapiens GN=CFL1 PE=4 SV=1 - [G3V1A4_HUMAN]	7.72245e+09	5.86879e+09	7	7	0.26855	0.241832
F8VPF3	Myosin light polypeptide 6 (Fragment) OS=Homo sapiens GN=MYL6 PE=4 SV=1 - [F8VPF3_HUMAN]	1145662914	6.5422e+08	4	4	0.150362	0.242814
F5H5V4	26S proteasome non-ATPase regulatory subunit 9 (Fragment) OS=Homo sapiens GN=PSMD9 PE=4 SV=1 - [F5H5V4_HUMAN]	1.04863e+08	7.71546e+07	5	2	0.388538	0.243197
P30520	Adenylosuccinate synthetase isozyme 2 OS=Homo sapiens GN=ADSS PE=1 SV=3 - [PURA2_HUMAN]	1.51534e+08	9.04784e+07	4	3	0.492007	0.24386
Q9H9Y6	DNA-directed RNA polymerase I subunit RPA2 OS=Homo sapiens GN=POLR1B PE=1 SV=2 - [RPA2_HUMAN]	8.69347e+07	1.26494e+08	3	3	0.0977448	0.244113
U3KQC1	WD repeat-containing protein 18 (Fragment) OS=Homo sapiens GN=WDR18 PE=1 SV=1 - [U3KQC1_HUMAN]	1.75643e+08	158488239	4	2	0.322125	0.245712
A0A494BZT8	Transforming acidic coiled-coil-containing protein 3 OS=Homo sapiens OX=9606 GN=TACC3 PE=1 SV=1 - [A0A494BZT8_HUMAN]	2.34452e+08	1.15804e+08	8	2	0.29615	0.247336
P14618	Pyruvate kinase isozymes M1/M2 OS=Homo sapiens GN=PKM PE=1 SV=4 - [KPYM_HUMAN]	2.80611e+09	3.01805e+09	19	18	0.30803	0.2484
F8W028	Protein SCAF11 (Fragment) OS=Homo sapiens GN=SCAF11 PE=4 SV=1 - [F8W028_HUMAN]	1.46261e+08	4.93665e+07	5	4	0.0176652	0.248819
P78406	mRNA export factor OS=Homo sapiens GN=RAE1 PE=1 SV=1 - [RAE1L_HUMAN]	3.75187e+08	3.59593e+08	6	6	0.203104	0.248905
Q12824	SWI/SNF-related matrix-associated actin-dependent regulator of chromatin subfamily B member 1 OS=Homo sapiens GN=SMARCB1 PE=1 SV=2 - [SNF5_HUMAN]	5.77353e+08	582976474	5	4	-0.0241704	0.249266
Q9NV56	MRG/MORF4L-binding protein OS=Homo sapiens GN=MRGBP PE=1 SV=1 - [MRGBP_HUMAN]	216984014	1.26398e+08	2	2	0.62441	0.250276
Q9NQW6	Actin-binding protein anillin OS=Homo sapiens GN=ANLN PE=1 SV=2 - [ANLN_HUMAN]	1.6794e+08	1.34879e+08	8	5	0.54738	0.252316
P04843	Dolichyl-diphosphooligosaccharide--protein glycosyltransferase subunit 1 OS=Homo sapiens GN=RPN1 PE=1 SV=1 - [RPN1_HUMAN]	4.58783e+08	3.71738e+08	9	6	0.098385	0.252843
P53582	Methionine aminopeptidase 1 OS=Homo sapiens GN=METAP1 PE=1 SV=2 - [AMPM1_HUMAN]	2.37715e+08	335292889	2	2	0.166631	0.252985
P00558	Phosphoglycerate kinase 1 OS=Homo sapiens GN=PGK1 PE=1 SV=3 - [PGK1_HUMAN]	6.72729e+08	7.01493e+08	10	8	0.364842	0.253657
Q92598	Heat shock protein 105 kDa OS=Homo sapiens GN=HSPH1 PE=1 SV=1 - [HS105_HUMAN]	1.10408e+08	282855010	3	2	0.115313	0.255881
A0A0U1RQF0	Fatty acid synthase OS=Homo sapiens GN=FASN PE=4 SV=1 - [A0A0U1RQF0_HUMAN]	1.21193e+08	1.38366e+08	7	7	-0.0672636	0.256415
F8VRQ1	Heterogeneous nuclear ribonucleoprotein A1 OS=Homo sapiens GN=HNRNPA1 PE=4 SV=1 - [F8VRQ1_HUMAN]	4.60323e+08	7.47198e+08	6	5	0.206529	0.258507
H0YC29	Zinc finger transcription factor Trps1 (Fragment) OS=Homo sapiens GN=TRPS1 PE=1 SV=2 - [H0YC29_HUMAN]	4.89205e+07	4.89051e+07	2	2	0.75556	0.258941
A0A2R8Y7L2	Peroxisomal multifunctional enzyme type 2 OS=Homo sapiens OX=9606 GN=HSD17B4 PE=1 SV=1 - [A0A2R8Y7L2_HUMAN]	1.9616e+07	4.50925e+07	2	3	-0.110798	0.259276
E7EUT5	Glyceraldehyde-3-phosphate dehydrogenase OS=Homo sapiens GN=GAPDH PE=3 SV=1 - [E7EUT5_HUMAN]	8.6626e+08	7.6867e+08	5	3	0.15286	0.25979
Q7Z2T5	TRMT1-like protein OS=Homo sapiens GN=TRMT1L PE=1 SV=2 - [TRM1L_HUMAN]	2.62266e+08	2.17903e+08	6	5	-0.0608109	0.260141
P31948	Stress-induced-phosphoprotein 1 OS=Homo sapiens GN=STIP1 PE=1 SV=1 - [STIP1_HUMAN]	6.84301e+08	7.30893e+08	5	6	0.111361	0.26154
P25786	Proteasome subunit alpha type-1 OS=Homo sapiens GN=PSMA1 PE=1 SV=1 - [PSA1_HUMAN]	128520376	1.74599e+08	2	2	-0.0934331	0.262784
P12270	Nucleoprotein TPR OS=Homo sapiens GN=TPR PE=1 SV=3 - [TPR_HUMAN]	8.71191e+08	1.07535e+09	34	23	-0.0988648	0.262883
A0A087X2G1	ATP-dependent RNA helicase DDX1 OS=Homo sapiens GN=DDX1 PE=1 SV=1 - [A0A087X2G1_HUMAN]	2.46381e+08	2.43217e+08	6	7	0.231677	0.263973
B7WPH3	Cat eye syndrome critical region protein 2 OS=Homo sapiens GN=CECR2 PE=4 SV=2 - [B7WPH3_HUMAN]	3.08173e+07	2.12225e+07	2	2	0.555652	0.26631
P52732	Kinesin-like protein KIF11 OS=Homo sapiens GN=KIF11 PE=1 SV=2 - [KIF11_HUMAN]	1.05382e+08	7.60933e+07	5	4	0.338758	0.271323
P32119	Peroxiredoxin-2 OS=Homo sapiens GN=PRDX2 PE=1 SV=5 - [PRDX2_HUMAN]	3.20052e+09	1612264947	6	5	0.500878	0.272814
Q10570	Cleavage and polyadenylation specificity factor subunit 1 OS=Homo sapiens GN=CPSF1 PE=1 SV=2 - [CPSF1_HUMAN]	1.09861e+08	88591878	2	3	0.308129	0.274685
Q15819	Ubiquitin-conjugating enzyme E2 variant 2 OS=Homo sapiens GN=UBE2V2 PE=1 SV=4 - [UB2V2_HUMAN]	238212738	1.9237e+08	2	3	0.381948	0.274804
P20042	Eukaryotic translation initiation factor 2 subunit 2 OS=Homo sapiens GN=EIF2S2 PE=1 SV=2 - [IF2B_HUMAN]	3.2009e+08	3.95149e+08	5	4	0.129288	0.276642
Q6P587	Acylpyruvase FAHD1, mitochondrial OS=Homo sapiens GN=FAHD1 PE=1 SV=2 - [FAHD1_HUMAN]	1.09114e+08	9.24232e+07	3	2	0.269753	0.276748
F2Z393	Transaldolase OS=Homo sapiens GN=TALDO1 PE=3 SV=1 - [F2Z393_HUMAN]	1.15844e+08	1.02609e+08	3	3	0.185848	0.280459
Q15398	Disks large-associated protein 5 OS=Homo sapiens GN=DLGAP5 PE=1 SV=2 - [DLGP5_HUMAN]	618445501	3.4728e+08	19	9	0.357245	0.280664
P11413	Glucose-6-phosphate 1-dehydrogenase OS=Homo sapiens GN=G6PD PE=1 SV=4 - [G6PD_HUMAN]	2.05755e+08	1.60509e+08	4	4	0.84154	0.281234
P55265	Double-stranded RNA-specific adenosine deaminase OS=Homo sapiens GN=ADAR PE=1 SV=4 - [DSRAD_HUMAN]	4.49816e+08	2.64781e+08	12	8	0.248986	0.282965
P07814	Bifunctional glutamate/proline--tRNA ligase OS=Homo sapiens GN=EPRS PE=1 SV=5 - [SYEP_HUMAN]	7.44125e+07	7.80406e+07	6	8	0.255192	0.28309
Q05048	Cleavage stimulation factor subunit 1 OS=Homo sapiens GN=CSTF1 PE=1 SV=1 - [CSTF1_HUMAN]	6.74571e+08	7.66966e+08	10	7	0.315162	0.284011
Q9NR12	PDZ and LIM domain protein 7 OS=Homo sapiens GN=PDLIM7 PE=1 SV=1 - [PDLI7_HUMAN]	1.1116e+08	9.55656e+07	4	3	0.279003	0.284051
P27695	DNA-(apurinic or apyrimidinic site) lyase OS=Homo sapiens GN=APEX1 PE=1 SV=2 - [APEX1_HUMAN]	1.65511e+09	1.93977e+09	7	6	0.262761	0.284174
Q92610	Zinc finger protein 592 OS=Homo sapiens GN=ZNF592 PE=1 SV=2 - [ZN592_HUMAN]	6.17666e+07	52511640	4	2	0.373629	0.28636
P40227	T-complex protein 1 subunit zeta OS=Homo sapiens GN=CCT6A PE=1 SV=3 - [TCPZ_HUMAN]	3.53557e+08	2.41479e+08	4	3	0.277916	0.287353
P33993	DNA replication licensing factor MCM7 OS=Homo sapiens GN=MCM7 PE=1 SV=4 - [MCM7_HUMAN]	6.12234e+08	472294647	14	11	-0.0799214	0.28834
P06733	Alpha-enolase OS=Homo sapiens GN=ENO1 PE=1 SV=2 - [ENOA_HUMAN]	1.37044e+09	1.22434e+09	9	7	0.330051	0.289316
P12277	Creatine kinase B-type OS=Homo sapiens GN=CKB PE=1 SV=1 - [KCRB_HUMAN]	1614796033	1.93516e+09	8	8	0.163528	0.291749
Q7RTV0	PHD finger-like domain-containing protein 5A OS=Homo sapiens GN=PHF5A PE=1 SV=1 - [PHF5A_HUMAN]	4.79774e+08	562553711	3	2	0.334157	0.294172
Q13045	Protein flightless-1 homolog OS=Homo sapiens GN=FLII PE=1 SV=2 - [FLII_HUMAN]	78431538	117434482	2	6	0.435159	0.29485
Q9UKX7	Nuclear pore complex protein Nup50 OS=Homo sapiens GN=NUP50 PE=1 SV=2 - [NUP50_HUMAN]	2.10281e+08	1.34951e+08	8	3	0.380123	0.29582
P09874	Poly [ADP-ribose] polymerase 1 OS=Homo sapiens GN=PARP1 PE=1 SV=4 - [PARP1_HUMAN]	7.00324e+09	6893920154	28	27	0.196762	0.295901
Q6P2Q9	Pre-mRNA-processing-splicing factor 8 OS=Homo sapiens GN=PRPF8 PE=1 SV=2 - [PRP8_HUMAN]	4.56766e+07	1.68459e+08	2	2	1.07399	0.295985
P12004	Proliferating cell nuclear antigen OS=Homo sapiens GN=PCNA PE=1 SV=1 - [PCNA_HUMAN]	9.71047e+08	1.06554e+09	8	7	0.1667	0.297513
F8VQE1	LIM domain and actin-binding protein 1 OS=Homo sapiens GN=LIMA1 PE=4 SV=1 - [F8VQE1_HUMAN]	1.6403e+08	7.70299e+07	8	5	0.317359	0.298168
P49790	Nuclear pore complex protein Nup153 OS=Homo sapiens GN=NUP153 PE=1 SV=2 - [NU153_HUMAN]	3.22506e+08	2.42149e+08	17	12	0.41924	0.298755
Q13363	C-terminal-binding protein 1 OS=Homo sapiens GN=CTBP1 PE=1 SV=2 - [CTBP1_HUMAN]	1.70156e+08	1.79242e+08	2	2	0.0582473	0.299136
Q32MZ4	Leucine-rich repeat flightless-interacting protein 1 OS=Homo sapiens GN=LRRFIP1 PE=1 SV=2 - [LRRF1_HUMAN]	1.34456e+08	2.18505e+07	6	2	0.28528	0.300161
Q9BU89	Deoxyhypusine hydroxylase OS=Homo sapiens GN=DOHH PE=1 SV=1 - [DOHH_HUMAN]	9.96493e+07	119464690	3	3	0.317337	0.300339
Q96RL1	BRCA1-A complex subunit RAP80 OS=Homo sapiens GN=UIMC1 PE=1 SV=2 - [UIMC1_HUMAN]	2.72702e+08	1.22992e+08	8	3	0.350932	0.301391
Q16822	Phosphoenolpyruvate carboxykinase [GTP], mitochondrial OS=Homo sapiens OX=9606 GN=PCK2 PE=1 SV=4 - [PCKGM_HUMAN]	1.30287e+08	8.543e+07	5	3	0.216055	0.301449
O75150	E3 ubiquitin-protein ligase BRE1B OS=Homo sapiens OX=9606 GN=RNF40 PE=1 SV=5 - [BRE1B_HUMAN]	1.4375e+08	1.20085e+08	9	6	0.501389	0.30411
O96019	Actin-like protein 6A OS=Homo sapiens GN=ACTL6A PE=1 SV=1 - [ACL6A_HUMAN]	9.17909e+08	786925112	8	9	0.319675	0.304824
A6NKB8	Aminopeptidase B OS=Homo sapiens GN=RNPEP PE=4 SV=1 - [A6NKB8_HUMAN]	1.06246e+08	487687053	2	2	0.52111	0.304835
A0A087WX29	TAR DNA-binding protein 43 (Fragment) OS=Homo sapiens GN=TARDBP PE=1 SV=1 - [A0A087WX29_HUMAN]	7.82725e+08	8.88376e+08	6	6	0.510992	0.305677
P61158	Actin-related protein 3 OS=Homo sapiens GN=ACTR3 PE=1 SV=3 - [ARP3_HUMAN]	2.20996e+08	2.35756e+08	3	3	0.174456	0.305776
P17987	T-complex protein 1 subunit alpha OS=Homo sapiens GN=TCP1 PE=1 SV=1 - [TCPA_HUMAN]	853291798	7.69329e+08	14	12	0.314752	0.308023
B9EGQ5	Protein Wiz OS=Homo sapiens GN=WIZ PE=1 SV=1 - [B9EGQ5_HUMAN]	1.19963e+08	9.66813e+07	5	2	0.461649	0.31104
P07195	L-lactate dehydrogenase B chain OS=Homo sapiens GN=LDHB PE=1 SV=2 - [LDHB_HUMAN]	1.08128e+09	1.15698e+09	8	8	0.369612	0.311108
Q14195	Dihydropyrimidinase-related protein 3 OS=Homo sapiens GN=DPYSL3 PE=1 SV=1 - [DPYL3_HUMAN]	1.7896e+08	1.11352e+08	7	2	0.250424	0.311525
A0A1W2PRL9	Transcription elongation factor A protein 1 OS=Homo sapiens OX=9606 GN=TCEA1 PE=1 SV=1 - [A0A1W2PRL9_HUMAN]	75879635	1.24991e+08	3	4	0.337147	0.31595
O15344	Midline-1 OS=Homo sapiens GN=MID1 PE=1 SV=1 - [TRI18_HUMAN]	308615649	2.6414e+08	8	4	0.067589	0.317923
P52597	Heterogeneous nuclear ribonucleoprotein F OS=Homo sapiens GN=HNRNPF PE=1 SV=3 - [HNRPF_HUMAN]	1.07714e+09	6.78784e+08	5	6	0.305235	0.320738
Q9UKN8	General transcription factor 3C polypeptide 4 OS=Homo sapiens GN=GTF3C4 PE=1 SV=2 - [TF3C4_HUMAN]	481031942	536104544	7	8	0.22793	0.321148
P00505	Aspartate aminotransferase, mitochondrial OS=Homo sapiens GN=GOT2 PE=1 SV=3 - [AATM_HUMAN]	2.52157e+08	2.60103e+08	2	3	0.34825	0.32296
Q9C0J8	pre-mRNA 3' end processing protein WDR33 OS=Homo sapiens GN=WDR33 PE=1 SV=2 - [WDR33_HUMAN]	122358799	7.95342e+07	2	3	-1.13514	0.323669
P46063	ATP-dependent DNA helicase Q1 OS=Homo sapiens GN=RECQL PE=1 SV=3 - [RECQ1_HUMAN]	4.63043e+08	3.01713e+08	4	3	0.48526	0.325499
A0A0C4DG88	POU domain protein (Fragment) OS=Homo sapiens GN=POU2F1 PE=1 SV=1 - [A0A0C4DG88_HUMAN]	1.21302e+08	1.04323e+08	2	2	0.506935	0.326436
Q99832	T-complex protein 1 subunit eta OS=Homo sapiens GN=CCT7 PE=1 SV=2 - [TCPH_HUMAN]	4.31322e+08	3.76926e+08	8	7	0.427593	0.32806
P50991	T-complex protein 1 subunit delta OS=Homo sapiens GN=CCT4 PE=1 SV=4 - [TCPD_HUMAN]	2.20015e+08	3.14015e+08	4	5	0.239623	0.329614
P38117	Electron transfer flavoprotein subunit beta OS=Homo sapiens GN=ETFB PE=1 SV=3 - [ETFB_HUMAN]	2.87371e+08	344349300	4	3	0.27617	0.32979
P55036	26S proteasome non-ATPase regulatory subunit 4 OS=Homo sapiens GN=PSMD4 PE=1 SV=1 - [PSMD4_HUMAN]	134312196	1.44816e+08	5	3	-0.162586	0.335793
Q9Y265	RuvB-like 1 OS=Homo sapiens GN=RUVBL1 PE=1 SV=1 - [RUVB1_HUMAN]	5.06988e+08	3.69048e+08	8	6	0.180309	0.335804
H3BRL3	Ubiquitin domain-containing protein UBFD1 OS=Homo sapiens GN=UBFD1 PE=4 SV=1 - [H3BRL3_HUMAN]	466243420	115276930	2	2	0.417109	0.336371
Q9BW92	Threonine--tRNA ligase, mitochondrial OS=Homo sapiens GN=TARS2 PE=1 SV=1 - [SYTM_HUMAN]	1.58358e+08	110371456	4	5	0.799449	0.337828
P31150	Rab GDP dissociation inhibitor alpha OS=Homo sapiens GN=GDI1 PE=1 SV=2 - [GDIA_HUMAN]	3.15998e+08	2.26841e+08	7	5	-0.00221801	0.339867
A0A2R8YCN4	Inositol polyphosphate 5-phosphatase OCRL-1 (Fragment) OS=Homo sapiens OX=9606 GN=OCRL PE=1 SV=1 - [A0A2R8YCN4_HUMAN]	1.18011e+08	1.21844e+08	2	2	0.209076	0.340372
Q9BZ95	Histone-lysine N-methyltransferase NSD3 OS=Homo sapiens GN=WHSC1L1 PE=1 SV=1 - [NSD3_HUMAN]	9.48376e+07	9.07426e+07	6	5	0.616684	0.34272
Q96EE3	Nucleoporin SEH1 OS=Homo sapiens GN=SEH1L PE=1 SV=3 - [SEH1_HUMAN]	1.99933e+08	1.7775e+08	5	4	0.0688939	0.343198
P06753-2	Isoform 2 of Tropomyosin alpha-3 chain OS=Homo sapiens GN=TPM3 - [TPM3_HUMAN]	2.12893e+09	1.30719e+09	11	10	0.395545	0.344951
P85037	Forkhead box protein K1 OS=Homo sapiens GN=FOXK1 PE=1 SV=1 - [FOXK1_HUMAN]	3.6567e+08	102382440	5	3	0.486761	0.346323
Q15366	Poly(rC)-binding protein 2 OS=Homo sapiens GN=PCBP2 PE=1 SV=1 - [PCBP2_HUMAN]	2.44262e+09	1.67042e+09	8	6	0.708308	0.346933
Q9UJU6	Drebrin-like protein OS=Homo sapiens GN=DBNL PE=1 SV=1 - [DBNL_HUMAN]	105835357	7.78319e+07	4	4	-0.500894	0.347333
Q9H1A4	Anaphase-promoting complex subunit 1 OS=Homo sapiens GN=ANAPC1 PE=1 SV=1 - [APC1_HUMAN]	7.40135e+07	98861522	3	4	0.212286	0.349925
P61081	NEDD8-conjugating enzyme Ubc12 OS=Homo sapiens GN=UBE2M PE=1 SV=1 - [UBC12_HUMAN]	1.16196e+09	1.07116e+09	6	6	0.287314	0.350345
O95456	Proteasome assembly chaperone 1 OS=Homo sapiens GN=PSMG1 PE=1 SV=1 - [PSMG1_HUMAN]	2.68682e+08	1.96149e+08	2	2	0.149244	0.352563
Q9NQT5	Exosome complex component RRP40 OS=Homo sapiens GN=EXOSC3 PE=1 SV=3 - [EXOS3_HUMAN]	2.71871e+08	1.31478e+08	5	3	-0.337869	0.352631
P30050	60S ribosomal protein L12 OS=Homo sapiens GN=RPL12 PE=1 SV=1 - [RL12_HUMAN]	2.53876e+08	2.48459e+08	3	3	0.2153	0.353832
Q8IYB8	ATP-dependent RNA helicase SUPV3L1, mitochondrial OS=Homo sapiens GN=SUPV3L1 PE=1 SV=1 - [SUV3_HUMAN]	59699456	1.33257e+08	3	3	-0.224066	0.353983
Q9Y230	RuvB-like 2 OS=Homo sapiens GN=RUVBL2 PE=1 SV=3 - [RUVB2_HUMAN]	1.97143e+08	1.70814e+08	8	5	0.282099	0.354937
B7Z8J4	Glycylpeptide N-tetradecanoyltransferase 1 OS=Homo sapiens GN=NMT1 PE=2 SV=1 - [B7Z8J4_HUMAN]	1.28651e+08	1.2301e+08	3	2	0.276899	0.356038
Q01081	Splicing factor U2AF 35 kDa subunit OS=Homo sapiens GN=U2AF1 PE=1 SV=3 - [U2AF1_HUMAN]	9.71645e+08	4.56007e+08	5	5	0.289929	0.356932
P41240	Tyrosine-protein kinase CSK OS=Homo sapiens GN=CSK PE=1 SV=1 - [CSK_HUMAN]	2.08546e+08	2.1383e+08	4	5	0.459626	0.359079
B7ZAR1	T-complex protein 1 subunit epsilon OS=Homo sapiens GN=CCT5 PE=2 SV=1 - [B7ZAR1_HUMAN]	1.23701e+09	1.29839e+09	5	5	0.263355	0.360642
P42285	Superkiller viralicidic activity 2-like 2 OS=Homo sapiens GN=SKIV2L2 PE=1 SV=3 - [SK2L2_HUMAN]	1.59288e+08	2.71109e+08	3	5	0.24675	0.361567
P55060	Exportin-2 OS=Homo sapiens GN=CSE1L PE=1 SV=3 - [XPO2_HUMAN]	169176734	1.37383e+08	3	3	0.631971	0.362255
P09936	Ubiquitin carboxyl-terminal hydrolase isozyme L1 OS=Homo sapiens GN=UCHL1 PE=1 SV=2 - [UCHL1_HUMAN]	8.41008e+08	7.76989e+08	4	4	0.455164	0.368546
Q14204	Cytoplasmic dynein 1 heavy chain 1 OS=Homo sapiens GN=DYNC1H1 PE=1 SV=5 - [DYHC1_HUMAN]	3.90288e+08	486132078	17	21	0.302803	0.36931
P18754	Regulator of chromosome condensation OS=Homo sapiens GN=RCC1 PE=1 SV=1 - [RCC1_HUMAN]	1878476929	1.50622e+09	12	9	0.308954	0.370589
P57740	Nuclear pore complex protein Nup107 OS=Homo sapiens GN=NUP107 PE=1 SV=1 - [NU107_HUMAN]	3.74102e+08	1.22742e+08	3	2	0.0171393	0.377705
Q15637	Splicing factor 1 OS=Homo sapiens GN=SF1 PE=1 SV=4 - [SF01_HUMAN]	1.22832e+08	1.28782e+08	4	3	-0.102264	0.378859
P22061	Protein-L-isoaspartate(D-aspartate) O-methyltransferase OS=Homo sapiens GN=PCMT1 PE=1 SV=4 - [PIMT_HUMAN]	5.03274e+08	3.28335e+08	3	3	0.585634	0.380845
P49189	4-trimethylaminobutyraldehyde dehydrogenase OS=Homo sapiens GN=ALDH9A1 PE=1 SV=3 - [AL9A1_HUMAN]	3.51303e+08	3.86166e+08	4	3	0.185984	0.381094
Q9Y3I0	tRNA-splicing ligase RtcB homolog OS=Homo sapiens GN=C22orf28 PE=1 SV=1 - [RTCB_HUMAN]	2.78036e+08	366319240	5	7	0.15683	0.381397
H0YDU8	Serine/threonine-protein phosphatase (Fragment) OS=Homo sapiens GN=PPP5C PE=3 SV=1 - [H0YDU8_HUMAN]	2.69025e+07	7.46559e+07	2	2	-0.528264	0.381788
K7ERX7	ATP synthase subunit alpha, mitochondrial (Fragment) OS=Homo sapiens GN=ATP5A1 PE=4 SV=1 - [K7ERX7_HUMAN]	7.32936e+07	1.38172e+08	2	4	0.257113	0.382729
P62318	Small nuclear ribonucleoprotein Sm D3 OS=Homo sapiens GN=SNRPD3 PE=1 SV=1 - [SMD3_HUMAN]	3.9837e+08	3.82351e+08	3	3	0.480688	0.383655
Q9UHD1	Cysteine and histidine-rich domain-containing protein 1 OS=Homo sapiens GN=CHORDC1 PE=1 SV=2 - [CHRD1_HUMAN]	4.53404e+08	321735679	5	6	0.432384	0.383839
Q9H582	Zinc finger protein 644 OS=Homo sapiens GN=ZNF644 PE=1 SV=2 - [ZN644_HUMAN]	5.13505e+07	2.54586e+07	3	2	0.203401	0.384345
H3BQQ2	Zinc finger protein 598 OS=Homo sapiens GN=ZNF598 PE=4 SV=1 - [H3BQQ2_HUMAN]	7.82091e+07	59435938	4	2	0.195478	0.385832
P08107	Heat shock 70 kDa protein 1A/1B OS=Homo sapiens GN=HSPA1A PE=1 SV=5 - [HSP71_HUMAN]	1.77516e+09	2.02909e+09	10	9	0.340342	0.386261
Q09472	Histone acetyltransferase p300 OS=Homo sapiens GN=EP300 PE=1 SV=2 - [EP300_HUMAN]	4.59493e+07	5.25193e+07	2	2	0.950534	0.386908
E9PCY7	Heterogeneous nuclear ribonucleoprotein H OS=Homo sapiens GN=HNRNPH1 PE=4 SV=1 - [E9PCY7_HUMAN]	1.38935e+09	8.41478e+08	12	11	0.59675	0.387595
A6NEM2	HCF N-terminal chain 5 OS=Homo sapiens GN=HCFC1 PE=4 SV=2 - [A6NEM2_HUMAN]	9.6846e+08	5.91005e+08	23	14	0.464666	0.389076
P14868	Aspartate--tRNA ligase, cytoplasmic OS=Homo sapiens GN=DARS PE=1 SV=2 - [SYDC_HUMAN]	3.54813e+08	3.35201e+08	5	4	0.540264	0.389916
E7EV99	Alpha-adducin OS=Homo sapiens GN=ADD1 PE=4 SV=1 - [E7EV99_HUMAN]	2.47378e+08	1.67634e+08	10	7	0.611334	0.390295
Q86U86	Protein polybromo-1 OS=Homo sapiens GN=PBRM1 PE=1 SV=1 - [PB1_HUMAN]	1.22719e+08	9.62926e+07	8	4	0.743178	0.395646
E9PF10	Nuclear pore complex protein Nup155 OS=Homo sapiens GN=NUP155 PE=4 SV=1 - [E9PF10_HUMAN]	1.5717e+08	1.0756e+08	6	3	0.882567	0.39976
Q96DI7	U5 small nuclear ribonucleoprotein 40 kDa protein OS=Homo sapiens GN=SNRNP40 PE=1 SV=1 - [SNR40_HUMAN]	1.72516e+08	95299547	4	3	-0.400189	0.401711
P63244	Guanine nucleotide-binding protein subunit beta-2-like 1 OS=Homo sapiens GN=GNB2L1 PE=1 SV=3 - [GBLP_HUMAN]	5.03813e+08	1.58864e+08	5	3	0.200694	0.402001
P30041	Peroxiredoxin-6 OS=Homo sapiens GN=PRDX6 PE=1 SV=3 - [PRDX6_HUMAN]	548036132	2.32762e+08	6	3	0.461788	0.402634
P13693	Translationally-controlled tumor protein OS=Homo sapiens GN=TPT1 PE=1 SV=1 - [TCTP_HUMAN]	3.39551e+08	429316342	2	2	0.00404182	0.404403
Q04837	Single-stranded DNA-binding protein, mitochondrial OS=Homo sapiens GN=SSBP1 PE=1 SV=1 - [SSBP_HUMAN]	695624604	5.99429e+08	4	4	0.249454	0.405245
Q8NB78	Lysine-specific histone demethylase 1B OS=Homo sapiens GN=KDM1B PE=1 SV=3 - [KDM1B_HUMAN]	1.12154e+08	8.8185e+07	5	3	0.290623	0.406855
O43143	Putative pre-mRNA-splicing factor ATP-dependent RNA helicase DHX15 OS=Homo sapiens GN=DHX15 PE=1 SV=2 - [DHX15_HUMAN]	4.1419e+08	4.95079e+08	5	6	0.247098	0.408828
Q9ULV4	Coronin-1C OS=Homo sapiens GN=CORO1C PE=1 SV=1 - [COR1C_HUMAN]	5.55683e+08	2.18439e+08	10	4	0.288173	0.40995
Q14192	Four and a half LIM domains protein 2 OS=Homo sapiens GN=FHL2 PE=1 SV=3 - [FHL2_HUMAN]	8.68185e+07	1.13537e+08	3	3	0.474998	0.414402
Q9HB71	Calcyclin-binding protein OS=Homo sapiens GN=CACYBP PE=1 SV=2 - [CYBP_HUMAN]	1037035092	5.7724e+08	4	4	0.394239	0.414918
P27694	Replication protein A 70 kDa DNA-binding subunit OS=Homo sapiens GN=RPA1 PE=1 SV=2 - [RFA1_HUMAN]	2.04072e+08	181959306	5	4	0.233124	0.41586
A0A0J9YYL3	Poly(U)-binding-splicing factor PUF60 (Fragment) OS=Homo sapiens GN=PUF60 PE=1 SV=1 - [A0A0J9YYL3_HUMAN]	1.68721e+08	1.3004e+08	3	4	0.289543	0.416786
P27348	14-3-3 protein theta OS=Homo sapiens GN=YWHAQ PE=1 SV=1 - [1433T_HUMAN]	1.69542e+09	1.04661e+09	11	8	0.22185	0.417887
E9PHS0	LanC-like protein 1 (Fragment) OS=Homo sapiens GN=LANCL1 PE=4 SV=1 - [E9PHS0_HUMAN]	9.57199e+07	2.29899e+08	2	2	-0.0663969	0.420196
P43034	Platelet-activating factor acetylhydrolase IB subunit alpha OS=Homo sapiens GN=PAFAH1B1 PE=1 SV=2 - [LIS1_HUMAN]	1.42458e+08	2.32574e+08	4	2	0.120084	0.425051
Q9BSD7	Cancer-related nucleoside-triphosphatase OS=Homo sapiens GN=NTPCR PE=1 SV=1 - [NTPCR_HUMAN]	3.51925e+08	376414290	3	2	0.816656	0.427562
Q16527	Cysteine and glycine-rich protein 2 OS=Homo sapiens GN=CSRP2 PE=1 SV=3 - [CSRP2_HUMAN]	1.21206e+09	1.03342e+09	7	5	0.652486	0.428196
Q9NR45	Sialic acid synthase OS=Homo sapiens GN=NANS PE=1 SV=2 - [SIAS_HUMAN]	1.73187e+08	1.57556e+08	4	4	0.457468	0.428776
G3V375	MAP3K12-binding inhibitory protein 1 (Fragment) OS=Homo sapiens GN=MBIP PE=4 SV=1 - [G3V375_HUMAN]	1.55749e+08	1.25258e+08	3	2	0.627577	0.436537
Q92945	Far upstream element-binding protein 2 OS=Homo sapiens GN=KHSRP PE=1 SV=4 - [FUBP2_HUMAN]	5.78531e+09	4.58813e+09	20	14	0.57314	0.436985
P78527	DNA-dependent protein kinase catalytic subunit OS=Homo sapiens GN=PRKDC PE=1 SV=3 - [PRKDC_HUMAN]	7.67805e+08	8.72374e+08	24	25	0.522088	0.439915
P13995	Bifunctional methylenetetrahydrofolate dehydrogenase/cyclohydrolase, mitochondrial OS=Homo sapiens GN=MTHFD2 PE=1 SV=2 - [MTDC_HUMAN]	1.89644e+08	1.50326e+08	2	2	0.340865	0.445034
Q96A49	Synapse-associated protein 1 OS=Homo sapiens GN=SYAP1 PE=1 SV=1 - [SYAP1_HUMAN]	2.13271e+08	7.8121e+07	4	3	-0.0714524	0.445269
B1AMS2	Septin 6 OS=Homo sapiens GN=SEPT6 PE=3 SV=1 - [B1AMS2_HUMAN]	5.98482e+08	2.16325e+08	4	3	0.564779	0.446229
P63104	14-3-3 protein zeta/delta OS=Homo sapiens GN=YWHAZ PE=1 SV=1 - [1433Z_HUMAN]	6.12742e+08	5.71333e+08	4	3	0.457918	0.448612
I6L8B7	Fatty acid-binding protein, epidermal OS=Homo sapiens GN=FABP5 PE=4 SV=1 - [I6L8B7_HUMAN]	2.17287e+08	150766841	4	3	0.424038	0.451154
E9PBS1	Phosphoribosylaminoimidazole carboxylase (Fragment) OS=Homo sapiens GN=PAICS PE=4 SV=1 - [E9PBS1_HUMAN]	5.14073e+08	376445092	8	6	0.413305	0.45403
P50990	T-complex protein 1 subunit theta OS=Homo sapiens GN=CCT8 PE=1 SV=4 - [TCPQ_HUMAN]	864632965	1.07659e+09	10	12	0.475911	0.4572
O75131	Copine-3 OS=Homo sapiens GN=CPNE3 PE=1 SV=1 - [CPNE3_HUMAN]	548783721	4.52298e+08	6	6	0.54454	0.457505
E9PKE3	Heat shock cognate 71 kDa protein OS=Homo sapiens GN=HSPA8 PE=3 SV=1 - [E9PKE3_HUMAN]	1.84181e+09	2.0885e+09	11	11	0.456476	0.45907
Q96GM8	Target of EGR1 protein 1 OS=Homo sapiens GN=TOE1 PE=1 SV=1 - [TOE1_HUMAN]	2.24168e+08	138040320	2	2	-0.26496	0.459134
P05091	Aldehyde dehydrogenase, mitochondrial OS=Homo sapiens GN=ALDH2 PE=1 SV=2 - [ALDH2_HUMAN]	1.00292e+08	1.23984e+08	3	2	0.599527	0.459267
Q9NW64	Pre-mRNA-splicing factor RBM22 OS=Homo sapiens GN=RBM22 PE=1 SV=1 - [RBM22_HUMAN]	4.9179e+07	4.00447e+07	2	2	0.461512	0.460585
A0A0M3HER1	LIM and senescent cell antigen-like-containing domain protein 1 (Fragment) OS=Homo sapiens GN=LIMS1 PE=1 SV=1 - [A0A0M3HER1_HUMAN]	3.38371e+08	2.86536e+08	2	2	0.533689	0.461014
P37802	Transgelin-2 OS=Homo sapiens GN=TAGLN2 PE=1 SV=3 - [TAGL2_HUMAN]	4.22222e+08	562170792	4	5	0.329705	0.465732
P00492	Hypoxanthine-guanine phosphoribosyltransferase OS=Homo sapiens GN=HPRT1 PE=1 SV=2 - [HPRT_HUMAN]	6.39138e+08	4.43433e+08	6	4	0.639663	0.467238
Q15417	Calponin-3 OS=Homo sapiens GN=CNN3 PE=1 SV=1 - [CNN3_HUMAN]	3.39813e+08	165557352	5	3	0.580843	0.473607
E7EQG2	Eukaryotic initiation factor 4A-II OS=Homo sapiens GN=EIF4A2 PE=3 SV=1 - [E7EQG2_HUMAN]	5.23828e+08	5.46518e+08	3	3	0.503267	0.475188
P50395	Rab GDP dissociation inhibitor beta OS=Homo sapiens GN=GDI2 PE=1 SV=2 - [GDIB_HUMAN]	3.93107e+08	3.87581e+08	7	4	0.391817	0.475914
A0A087X020	Ribosome maturation protein SBDS OS=Homo sapiens GN=SBDS PE=1 SV=1 - [A0A087X020_HUMAN]	172619624	282604798	3	2	0.515255	0.479779
A0A286YF22	D-3-phosphoglycerate dehydrogenase OS=Homo sapiens OX=9606 GN=PHGDH PE=1 SV=1 - [A0A286YF22_HUMAN]	1.82399e+09	1.51177e+09	13	10	0.482244	0.479975
Q9UEG4	Zinc finger protein 629 OS=Homo sapiens GN=ZNF629 PE=2 SV=2 - [ZN629_HUMAN]	2.02289e+08	1.14786e+08	4	2	0.376063	0.483116
Q15723	ETS-related transcription factor Elf-2 OS=Homo sapiens GN=ELF2 PE=1 SV=2 - [ELF2_HUMAN]	1.92821e+08	7.87637e+07	9	5	0.599114	0.483926
Q9NZI7	Upstream-binding protein 1 OS=Homo sapiens GN=UBP1 PE=2 SV=1 - [UBIP1_HUMAN]	3.83798e+08	6.04129e+07	2	3	-0.578066	0.484447
A0A2R8YD12	Serpin B6 OS=Homo sapiens OX=9606 GN=SERPINB6 PE=1 SV=1 - [A0A2R8YD12_HUMAN]	2.2311e+08	1.46299e+08	2	2	0.620221	0.484558
C9JCD9	Protein BUD31 homolog OS=Homo sapiens GN=BUD31 PE=4 SV=1 - [C9JCD9_HUMAN]	2.1829e+08	2.53996e+08	3	3	0.0229624	0.485059
P08133	Annexin A6 OS=Homo sapiens GN=ANXA6 PE=1 SV=3 - [ANXA6_HUMAN]	4.44032e+07	5.62357e+07	4	3	0.507025	0.487385
D6RGI3	Septin 11, isoform CRA_b OS=Homo sapiens GN=SEPT11 PE=3 SV=1 - [D6RGI3_HUMAN]	2.00514e+08	2.10279e+08	5	4	0.369011	0.488155
H0Y4R1	Inosine-5'-monophosphate dehydrogenase 2 (Fragment) OS=Homo sapiens GN=IMPDH2 PE=3 SV=1 - [H0Y4R1_HUMAN]	1.35112e+08	9.12341e+07	4	3	0.501441	0.489165
Q96EI5	Transcription elongation factor A protein-like 4 OS=Homo sapiens GN=TCEAL4 PE=1 SV=2 - [TCAL4_HUMAN]	6.1627e+07	2.82912e+07	4	3	0.562104	0.491859
P00338	L-lactate dehydrogenase A chain OS=Homo sapiens GN=LDHA PE=1 SV=2 - [LDHA_HUMAN]	698495610	8.05684e+08	5	5	0.420499	0.492649
A0A1W2PQ90	Uncharacterized protein OS=Homo sapiens OX=9606 PE=4 SV=2 - [A0A1W2PQ90_HUMAN]	4.09435e+08	339782993	14	14	0.647228	0.493993
Q9Y2K1	Zinc finger and BTB domain-containing protein 1 OS=Homo sapiens GN=ZBTB1 PE=1 SV=3 - [ZBTB1_HUMAN]	3.79835e+07	1.10436e+07	2	3	0.735882	0.496207
P08559	Pyruvate dehydrogenase E1 component subunit alpha, somatic form, mitochondrial OS=Homo sapiens GN=PDHA1 PE=1 SV=3 - [ODPA_HUMAN]	77866087	128467779	2	2	-0.0622341	0.496777
A0A0U1RQV4	Rho-associated protein kinase 1 OS=Homo sapiens GN=ROCK1 PE=4 SV=1 - [A0A0U1RQV4_HUMAN]	1.08586e+08	8.6435e+07	6	4	0.373615	0.497244
P54136	Arginine--tRNA ligase, cytoplasmic OS=Homo sapiens GN=RARS PE=1 SV=2 - [SYRC_HUMAN]	6.77946e+07	3.64289e+07	2	2	0.771463	0.49859
Q5JXI8	Four and a half LIM domains 1 (Fragment) OS=Homo sapiens GN=FHL1 PE=2 SV=1 - [Q5JXI8_HUMAN]	1.41864e+09	1.10562e+09	10	8	0.514631	0.502872
A6NGP5	Hematological and neurological-expressed 1-like protein OS=Homo sapiens GN=HN1L PE=2 SV=2 - [A6NGP5_HUMAN]	1.42449e+09	840562011	6	5	0.666871	0.502897
A0A0B4J1W3	N-alpha-acetyltransferase 15, NatA auxiliary subunit OS=Homo sapiens GN=NAA15 PE=1 SV=1 - [A0A0B4J1W3_HUMAN]	2.32541e+08	1.83109e+08	2	2	0.573606	0.508654
P10809	60 kDa heat shock protein, mitochondrial OS=Homo sapiens GN=HSPD1 PE=1 SV=2 - [CH60_HUMAN]	6.76625e+08	6.59302e+08	11	8	0.38447	0.514515
Q96H79	Zinc finger CCCH-type antiviral protein 1-like OS=Homo sapiens GN=ZC3HAV1L PE=1 SV=2 - [ZCCHL_HUMAN]	179627867	1.64619e+08	2	2	0.418066	0.518616
Q14980	Nuclear mitotic apparatus protein 1 OS=Homo sapiens GN=NUMA1 PE=1 SV=2 - [NUMA1_HUMAN]	3.24003e+07	2.73771e+07	3	3	0.11948	0.519241
P26599	Polypyrimidine tract-binding protein 1 OS=Homo sapiens GN=PTBP1 PE=1 SV=1 - [PTBP1_HUMAN]	1.16869e+09	4.4945e+08	10	8	0.671152	0.521918
P13639	Elongation factor 2 OS=Homo sapiens GN=EEF2 PE=1 SV=4 - [EF2_HUMAN]	4.2782e+09	2.71491e+09	22	14	0.500245	0.521968
P38646	Stress-70 protein, mitochondrial OS=Homo sapiens GN=HSPA9 PE=1 SV=2 - [GRP75_HUMAN]	5.19391e+08	4.83177e+08	8	7	0.386052	0.523239
P07437	Tubulin beta chain OS=Homo sapiens GN=TUBB PE=1 SV=2 - [TBB5_HUMAN]	12201558039	7.30599e+09	16	11	0.250301	0.524393
Q9UFC0	Leucine-rich repeat and WD repeat-containing protein 1 OS=Homo sapiens GN=LRWD1 PE=1 SV=2 - [LRWD1_HUMAN]	6.64284e+08	656595673	7	6	0.481433	0.527151
P68104	Elongation factor 1-alpha 1 OS=Homo sapiens GN=EEF1A1 PE=1 SV=1 - [EF1A1_HUMAN]	1.26652e+10	5.02418e+09	13	12	0.742861	0.535928
Q06203	Amidophosphoribosyltransferase OS=Homo sapiens GN=PPAT PE=1 SV=1 - [PUR1_HUMAN]	1.8815e+08	1.82817e+08	5	2	0.3838	0.536378
P62826	GTP-binding nuclear protein Ran OS=Homo sapiens GN=RAN PE=1 SV=3 - [RAN_HUMAN]	2.28574e+09	2292461301	5	5	0.570692	0.537153
Q9HAV4	Exportin-5 OS=Homo sapiens GN=XPO5 PE=1 SV=1 - [XPO5_HUMAN]	131722182	8.80604e+07	2	2	0.796481	0.541299
P16615	Sarcoplasmic/endoplasmic reticulum calcium ATPase 2 OS=Homo sapiens GN=ATP2A2 PE=1 SV=1 - [AT2A2_HUMAN]	1.94548e+08	148598702	4	3	0.555727	0.541793
O60934	Nibrin OS=Homo sapiens GN=NBN PE=1 SV=1 - [NBN_HUMAN]	1.965e+08	1.28675e+08	10	7	0.193982	0.542936
A0A590UJS4	Nipped-B protein OS=Homo sapiens OX=9606 GN=NIPBL PE=1 SV=1 - [A0A590UJS4_HUMAN]	4.00712e+07	3.47126e+07	2	3	0.88534	0.545408
P62937	Peptidyl-prolyl cis-trans isomerase A OS=Homo sapiens GN=PPIA PE=1 SV=2 - [PPIA_HUMAN]	1.52584e+10	1.49177e+10	7	6	0.413149	0.557166
D6R9I9	ATP-binding cassette sub-family E member 1 OS=Homo sapiens GN=ABCE1 PE=4 SV=1 - [D6R9I9_HUMAN]	1.58479e+08	1.15389e+08	4	4	0.474278	0.567612
Q15365	Poly(rC)-binding protein 1 OS=Homo sapiens GN=PCBP1 PE=1 SV=2 - [PCBP1_HUMAN]	3.50536e+09	2.45952e+09	11	10	0.54823	0.568147
Q96RS6	NudC domain-containing protein 1 OS=Homo sapiens GN=NUDCD1 PE=1 SV=2 - [NUDC1_HUMAN]	8.01272e+07	1.06915e+08	2	2	1.86404	0.569198
Q9Y266	Nuclear migration protein nudC OS=Homo sapiens GN=NUDC PE=1 SV=1 - [NUDC_HUMAN]	2.8033e+08	1.67063e+08	4	4	0.80343	0.574713
A1X283	SH3 and PX domain-containing protein 2B OS=Homo sapiens GN=SH3PXD2B PE=1 SV=3 - [SPD2B_HUMAN]	1.43657e+08	7.76731e+07	4	4	0.830436	0.578774
Q9UBD5	Origin recognition complex subunit 3 OS=Homo sapiens GN=ORC3 PE=1 SV=1 - [ORC3_HUMAN]	1.09292e+08	1.14294e+08	4	2	0.950114	0.585247
E7EQR4	Ezrin OS=Homo sapiens GN=EZR PE=1 SV=3 - [E7EQR4_HUMAN]	1.56067e+08	1.3758e+08	2	3	0.52442	0.587203
P05141	ADP/ATP translocase 2 OS=Homo sapiens GN=SLC25A5 PE=1 SV=7 - [ADT2_HUMAN]	435034299	2.84496e+08	4	4	0.551382	0.587727
P52888	Thimet oligopeptidase OS=Homo sapiens GN=THOP1 PE=1 SV=2 - [THOP1_HUMAN]	74150055	4.20556e+07	2	2	0.488358	0.590494
P08670	Vimentin OS=Homo sapiens GN=VIM PE=1 SV=4 - [VIME_HUMAN]	9.91791e+08	6.83087e+08	17	9	0.604644	0.591705
Q8NC51	Plasminogen activator inhibitor 1 RNA-binding protein OS=Homo sapiens GN=SERBP1 PE=1 SV=2 - [PAIRB_HUMAN]	8.03538e+08	336043833	7	6	0.731611	0.596389
O14980	Exportin-1 OS=Homo sapiens GN=XPO1 PE=1 SV=1 - [XPO1_HUMAN]	4.0219e+08	1.59792e+08	4	3	0.480983	0.598507
Q8IVM0	Coiled-coil domain-containing protein 50 OS=Homo sapiens GN=CCDC50 PE=1 SV=1 - [CCD50_HUMAN]	2.79424e+08	1.48749e+08	8	4	0.72218	0.602904
Q00535	Cyclin-dependent kinase 5 OS=Homo sapiens GN=CDK5 PE=1 SV=3 - [CDK5_HUMAN]	3.09241e+08	2.80624e+08	3	3	0.347773	0.609928
I3L0H8	ATP-dependent RNA helicase DDX19A OS=Homo sapiens GN=DDX19A PE=4 SV=1 - [I3L0H8_HUMAN]	2.06533e+08	2.25771e+08	3	4	0.687607	0.613141
P02545	Prelamin-A/C OS=Homo sapiens GN=LMNA PE=1 SV=1 - [LMNA_HUMAN]	4.94001e+08	4.32224e+08	12	5	0.471944	0.626239
A0A590UKC9	DNA mismatch repair protein Msh3 OS=Homo sapiens OX=9606 GN=MSH3 PE=1 SV=1 - [A0A590UKC9_HUMAN]	89801712	103620803	2	4	0.431894	0.628038
C9JXB8	60S ribosomal protein L24 OS=Homo sapiens GN=RPL24 PE=4 SV=1 - [C9JXB8_HUMAN]	459470685	1.47678e+08	2	2	-1.08526	0.631887
O15067	Phosphoribosylformylglycinamidine synthase OS=Homo sapiens GN=PFAS PE=1 SV=4 - [PUR4_HUMAN]	8.36216e+07	7.37272e+07	2	2	0.726562	0.637815
O00170	AH receptor-interacting protein OS=Homo sapiens GN=AIP PE=1 SV=2 - [AIP_HUMAN]	99827967	49218606	5	2	0.407551	0.640329
P30048	Thioredoxin-dependent peroxide reductase, mitochondrial OS=Homo sapiens GN=PRDX3 PE=1 SV=3 - [PRDX3_HUMAN]	1.89618e+08	1.63261e+08	2	2	0.217444	0.642512
B5MDQ0	DNA excision repair protein ERCC-6-like OS=Homo sapiens GN=ERCC6L PE=4 SV=1 - [B5MDQ0_HUMAN]	1.69985e+08	8.30411e+07	9	4	0.454991	0.660228
Q9H9A6	Leucine-rich repeat-containing protein 40 OS=Homo sapiens GN=LRRC40 PE=1 SV=1 - [LRC40_HUMAN]	1.57227e+08	121379162	5	2	0.592076	0.661391
Q7L576	Cytoplasmic FMR1-interacting protein 1 OS=Homo sapiens GN=CYFIP1 PE=1 SV=1 - [CYFP1_HUMAN]	2.02191e+08	1.6158e+08	5	4	0.516985	0.667887
P49411	Elongation factor Tu, mitochondrial OS=Homo sapiens GN=TUFM PE=1 SV=2 - [EFTU_HUMAN]	9.11979e+08	2.80018e+08	14	6	0.743977	0.67485
Q99714	3-hydroxyacyl-CoA dehydrogenase type-2 OS=Homo sapiens GN=HSD17B10 PE=1 SV=3 - [HCD2_HUMAN]	2.32761e+08	1.74009e+08	4	4	0.925507	0.677758
Q9BVA1	Tubulin beta-2B chain OS=Homo sapiens GN=TUBB2B PE=1 SV=1 - [TBB2B_HUMAN]	1.0502e+10	6.2804e+09	13	9	0.351057	0.679041
B1ALA9	Ribose-phosphate pyrophosphokinase 1 OS=Homo sapiens OX=9606 GN=PRPS1 PE=1 SV=2 - [B1ALA9_HUMAN]	1.96432e+08	1.80287e+08	3	3	0.370305	0.692352
A0A0A0MSQ0	Plastin-3 OS=Homo sapiens GN=PLS3 PE=1 SV=1 - [A0A0A0MSQ0_HUMAN]	5.44693e+08	3.28853e+08	4	5	0.699683	0.714161
P42166	Lamina-associated polypeptide 2, isoform alpha OS=Homo sapiens GN=TMPO PE=1 SV=2 - [LAP2A_HUMAN]	3.24141e+09	2.21439e+09	17	13	0.929555	0.71624
P46109	Crk-like protein OS=Homo sapiens GN=CRKL PE=1 SV=1 - [CRKL_HUMAN]	1.98907e+08	7.48356e+08	3	4	0.60554	0.718999
Q99615	DnaJ homolog subfamily C member 7 OS=Homo sapiens GN=DNAJC7 PE=1 SV=2 - [DNJC7_HUMAN]	1.77231e+08	1.1819e+08	4	3	0.755778	0.739173
P31930	Cytochrome b-c1 complex subunit 1, mitochondrial OS=Homo sapiens GN=UQCRC1 PE=1 SV=3 - [QCR1_HUMAN]	2.16803e+08	2.12269e+08	2	2	0.679082	0.757876
Q99543	DnaJ homolog subfamily C member 2 OS=Homo sapiens GN=DNAJC2 PE=1 SV=4 - [DNJC2_HUMAN]	1.9707e+08	9.63697e+07	4	3	0.501114	0.773937
O75663	TIP41-like protein OS=Homo sapiens GN=TIPRL PE=1 SV=2 - [TIPRL_HUMAN]	1.4589e+08	8.51119e+07	3	3	0.678115	0.789798
Q8N5K1	CDGSH iron-sulfur domain-containing protein 2 OS=Homo sapiens GN=CISD2 PE=1 SV=1 - [CISD2_HUMAN]	142905135	8.71796e+07	2	2	0.856566	0.820939
O75940	Survival of motor neuron-related-splicing factor 30 OS=Homo sapiens GN=SMNDC1 PE=1 SV=1 - [SPF30_HUMAN]	1.90407e+08	109965149	4	3	0.684932	0.824179
F5GX09	Protein FAM76B OS=Homo sapiens GN=FAM76B PE=4 SV=1 - [F5GX09_HUMAN]	2.99791e+07	1.51178e+07	2	2	0.0507736	0.833943
Q9Y2Z0	Suppressor of G2 allele of SKP1 homolog OS=Homo sapiens GN=SUGT1 PE=1 SV=3 - [SUGT1_HUMAN]	1.32495e+08	1.04414e+08	4	2	0.89931	0.840504
J3KNN7	BRCA1-associated protein OS=Homo sapiens GN=BRAP PE=4 SV=1 - [J3KNN7_HUMAN]	1.00886e+08	4.03221e+07	4	2	0.192528	0.847025
Q92597	Protein NDRG1 OS=Homo sapiens GN=NDRG1 PE=1 SV=1 - [NDRG1_HUMAN]	1.48214e+08	1.30568e+08	3	3	-0.0802255	0.851875
E9PF63	Rho-associated protein kinase 2 OS=Homo sapiens GN=ROCK2 PE=4 SV=1 - [E9PF63_HUMAN]	7.54769e+07	7.39956e+07	2	2	0.578342	0.870702
P62633	Cellular nucleic acid-binding protein OS=Homo sapiens GN=CNBP PE=1 SV=1 - [CNBP_HUMAN]	894556348	2.94964e+08	4	3	1.00116	0.878877
P10599	Thioredoxin OS=Homo sapiens GN=TXN PE=1 SV=3 - [THIO_HUMAN]	2.32802e+09	9.28971e+08	3	2	1.05521	0.951568
Q9H2G2	STE20-like serine/threonine-protein kinase OS=Homo sapiens GN=SLK PE=1 SV=1 - [SLK_HUMAN]	3.71593e+07	1.57549e+07	2	2	0.339751	0.961543
H3BTH6	F-box only protein 22 (Fragment) OS=Homo sapiens GN=FBXO22 PE=4 SV=1 - [H3BTH6_HUMAN]	1.71938e+08	8.86113e+07	2	2	0.448684	0.965428
P48147	Prolyl endopeptidase OS=Homo sapiens GN=PREP PE=1 SV=2 - [PPCE_HUMAN]	3.24138e+08	241945673	6	5	0.942587	0.998775
Q4VCS5	Angiomotin OS=Homo sapiens GN=AMOT PE=1 SV=1 - [AMOT_HUMAN]	1.67667e+08	7.25028e+07	6	4	0.255134	1.0062
Q13643	Four and a half LIM domains protein 3 OS=Homo sapiens GN=FHL3 PE=1 SV=4 - [FHL3_HUMAN]	8.98221e+07	3.67461e+07	2	2	0.562434	1.03924
P32929	Cystathionine gamma-lyase OS=Homo sapiens GN=CTH PE=1 SV=3 - [CGL_HUMAN]	1.27639e+08	1.07265e+08	2	2	0.57052	1.0487
P43246	DNA mismatch repair protein Msh2 OS=Homo sapiens GN=MSH2 PE=1 SV=1 - [MSH2_HUMAN]	3.90346e+08	1.64568e+08	7	5	0.121776	1.06965
A0A024QZP7	Cyclin-dependent kinase 1 OS=Homo sapiens GN=CDK1 PE=1 SV=1 - [A0A024QZP7_HUMAN]	2.97203e+08	1.54515e+08	3	2	-0.670003	1.07497
P10244	Myb-related protein B OS=Homo sapiens GN=MYBL2 PE=1 SV=1 - [MYBB_HUMAN]	1.49507e+08	5.66012e+07	5	2	-0.237125	1.07645
P07355	Annexin A2 OS=Homo sapiens GN=ANXA2 PE=1 SV=2 - [ANXA2_HUMAN]	9.04122e+08	6.92682e+08	12	8	1.07603	1.09075
C9J813	Caldesmon (Fragment) OS=Homo sapiens GN=CALD1 PE=4 SV=1 - [C9J813_HUMAN]	2.03958e+08	9.62778e+07	6	4	1.30027	1.108
C9JUJ0	CGG triplet repeat-binding protein 1 (Fragment) OS=Homo sapiens GN=CGGBP1 PE=4 SV=1 - [C9JUJ0_HUMAN]	3.30171e+08	55031401	5	2	0.567013	1.12577
P53396	ATP-citrate synthase OS=Homo sapiens GN=ACLY PE=1 SV=3 - [ACLY_HUMAN]	1.17202e+08	171071538	3	2	0.694757	1.13234
M0QY97	Zinc finger CCCH domain-containing protein 4 (Fragment) OS=Homo sapiens GN=ZC3H4 PE=1 SV=1 - [M0QY97_HUMAN]	7.32168e+07	4.9382e+07	2	2	-0.0862706	1.14138
Q6ZW49	PAX-interacting protein 1 OS=Homo sapiens GN=PAXIP1 PE=1 SV=2 - [PAXI1_HUMAN]	6.07249e+08	4.92099e+08	5	5	-0.659411	1.24246
E7ET15	U2 snRNP-associated SURP motif-containing protein OS=Homo sapiens GN=U2SURP PE=4 SV=1 - [E7ET15_HUMAN]	1.59867e+08	142957643	4	2	-0.368738	1.45051
Q9H8M2	Bromodomain-containing protein 9 OS=Homo sapiens GN=BRD9 PE=1 SV=2 - [BRD9_HUMAN]	8.08557e+07	1.18183e+07	3	2	1.11623	1.73084
G3V1Q4	Septin-7 OS=Homo sapiens GN=SEPT7 PE=1 SV=2 - [G3V1Q4_HUMAN]	1.87152e+08	1.58384e+08	4	3	0.404017	1.87158
Q5VTR2	E3 ubiquitin-protein ligase BRE1A OS=Homo sapiens GN=RNF20 PE=1 SV=2 - [BRE1A_HUMAN]	1.09821e+08	4.46589e+07	4	2	0.205793	1.91727
P78549	Endonuclease III-like protein 1 OS=Homo sapiens GN=NTHL1 PE=1 SV=2 - [NTHL1_HUMAN]	1.21327e+08	9.06234e+07	3	2	0.48137	2.0452
F8W0J4	YEATS domain-containing protein 4 OS=Homo sapiens GN=YEATS4 PE=4 SV=1 - [F8W0J4_HUMAN]	500484199	3.28046e+08	2	2	2.18076	2.92651
